# Supplementary material for: Determination of oligosaccharide product distributions of PL7 alginate lyases by their structural elements
Source: Commun Biol. 2022 Aug 2;5:782. doi: 10.1038/s42003-022-03721-1 (PMC9345997; doi:10.1038/s42003-022-03721-1)
Supplement: Supplementary file 3 — Supplementary Data 1 [file 42003_2022_3721_MOESM3_ESM.xlsx]

## Sheet: Sheet1
Accession number	Loop 1 length	Loop 2 length	Number of amino acid	Protein sequence
QLE91799	15	5	345	MFKKNMLAIALLSAVPIVSFANNGVSYPVPADKFDMRNWKITIPSDINEDGRVDEIEGVAMMSYSHSDFFHLDKDGNLVFEVQNQAITTKNSKNARSELRQMPRGADFSIDTADKGNQWALSSHPAASEYSAVGGTLEATLKVNHVAINAKHPERYPAHSVVVGQIHAKKHDALIKAKTGYGHGNEPLKIFYKKFPDQEMGSVFWNYERNLEKKDPNRADIAYPVWGNTWENPTEPGDAGIALGEEFSYKVEVKGTMMYLTFETARHDTVKYEIDLSKGIDELDSPTGYAEDDFYYKAGAYGQCSVSDSHPVWGPGCAGTGDFAVDKKNGDYNSVTFSALKLNGK
QBF84735	15	34	260	MKPHNGVKVAPAEYKKFDSILSESKLQISEPNAKPGSKYELAKDSNFSGLVNEHFYVDQGSEALIVSMEGYKLRNELRVKNNFPSNLADTFYQLSADVMPIDPRGAMENSPSKNDAMTYLQVHNKGIDDDGTGYIPHPLLRIVYEKSRKGYNDYYWAIIKNNAVNCSSKSGNKGSAECKNAYLKLPLTAYDSEQPTHFDIIVGDQKLVVKVDGVTKVNHDISYWKHLLSYFKAGVYNQFENGKGEAHFYNLEYKVNKIAP
BBA30886	15	27	154	HKNFRTDLPNKHYTLSAEVQLIDPINSMKDSDSKQNEITFLQVHNKGLDNQGTHNVPHPLLRVVWKEDNNGVKGHFWGIVKNNAVICKGTFGKKNKDKEICKADVAYKKYDLGKAATDKATAFDITVGNKKLIIDVDGKRLVEHDIDYWRHLLS
ARD43033	15	4	316	MLSSIKTLLSITLILAVSGQNHLQAAEIKNSRNEIISLDADARPADNFDLTDWSISLPVDTNKDDIADNVPESYLAKGLSIKPYFYTADDGGMVFYAPIQGPKTSKNTKYTRSELREMLRKGDLRVKTKGITENNWVFSTAKRKSRKNAGGVDGTLEATLAVNHVTTTGDEKQVGRVIIGQIHATKDEPVRLYYRKLPNNSKGVIYMAHEPLKGNGKEQWYNLIGSRASNADDHEDGIALNEVFSYQINVVGDMLSVTIIRQGKPNVVQTVDMSNSGYDKSDQYMYFKAGVYNQNNSGAPTDFVQATFYQLENSHN
ANP76358	15	8	345	MFKKNILAVALLATVPMVTFANNGVSYPVPADKFDMHNWKITIPSDINEDGRVDEIEGVAMMSYSHSDFFHLDKDGNLVFEVQNQAITTKNSKNARSELRQMPRGADFSIDTADKGNQWALSSHPSASEYSAVGGTLEATLKVNHVAINAKYPEKYPAHSVVVGQIHAKKHNELIKAGTGYGHGNEPLKIFYKKFPGQEMGSVFWNYERNLEKKDPNRADIAYPVWGNTWENPAEPGEAGIALGEEFSYKVEVKGTMMYLTFETERHDTVKYEIDLSKGIDELDSPTGYAEDDFYYKAGAYGQCSVSDSHPVWGPGCGGTGDFAVDKKNGDYNSVTFSALKLNGK
AFS36386	15	9	363	MKAILPIQKRWLVISSTFSSVLATALATTSPVWAEDLALPAQQYDLSEWYLSLPADGNNDGKADNISVEDLQSFTHPSFFYLNNEGGLVFTSPNKALTTKNSTNTRSELRHMLRGNNKSVKTQSAENSFTVASNPIARRFARVGGKMQATLKVNHVALRAKYPEKPPAYSVVVGQIHATKWKKKVKGFGWGNEPLKIYFKKWPEHETGSVFWTYERNLPKSDPKRKDIAYPVWGNLWTDSTDPGAQGIKLDETFSYTVNVHGDIMHLRFESENHETIEYSINLANAVDAYGQVDKYDHPYGYTLDWNYFKAGAYNQCSTKDAPAFWYPACLGTGNWEEDEKNGDYTRVTFTELTVTESTPEEN
ABD82096	15	7	367	MFKIKNKSLLSLGLVAGAVGVIGCSNTVQEKQMQAGDVVLPAMAYDLSHWKITVPLDDNKDGKVDEVDTKALQKYMHSDYFYVNSEGGLVFATPNQATTTSGSSNSRSELRQMIRGTNTRIGTKSPGNNFALASHPQAKAFGDIGGNLKATLAVNHVALNAKYTDKFPAYSVVVGQIHAGKDKDLIAKGEGYGWGNEPIKIYYKKWPDHKTGSVFWTYERNLEKANPDRTDIAYPVWGNTWDNSENPGDKGIALDESFSYEINVYKDIMHLTFTAANKPTVKYSINLANNVNAYGKVDEKDHPKGYLGDWLYFKAGAYDQCSVKDDPGFWYPACAGTGDWETDKKNGDYTRVTFTKLELGKGYSVSK
QLE94413	14	34	288	MVKRKMKNLVCLAITASLSLGAHASDMGVPADYSQFQDILKLSKLQMSDPEGKPGNKKDYASKGNFDGVVFEHFYVDEPTQALVFKMAGYKNRSEIRVNDNFKVDEPNKYHHLSAEFMPINPRDSVKNSEKKRDEMTYLQVHNKGTYYDGKPGSHGEGYIPHPLVRVVYDADRSGKTDWYWAIIKNNAVNCSSKSGNKGSTECKKAYIKLPLGPIAEKGADKFDIYVGNQRLIINHNGSTVVNHDISYWKDMISYYKAGVYNQFKNGESEAHFYNLVYSIKDSPVITN
QKS97866	14	10	347	MKLNLLVAAMAVTLPTLAIASDLNNGVDYPVPADKFDMRNWKITIPSDINEDGKVDEIEGVAMLSYSHKDFFFLNEEGNLVFEVQNKAVTTKNSKNARSELREMPRGADFSIQTDDLANHWALSSHPQAAKHSRVGGTLEATLKVNHVSEHAKFPEKGPAHSVVVGQIHAKKIDARIKEGKGYGHGNEPIKIFYKKFPEHKMGSVFWNYERNLAKEDPNRIDIAYPVWGNTWDNLEEPGQAGIALGEEFSYKIEVQGTMMNLTFETERHETVNYSIDLSKGIDSKDFEHGYAEDMFYFKAGAYGQCSVSESHPVWGTGCAGTGDFSVDKKNGDYNSVTFSKLKLNQN
QIR95638	14	10	347	MKLNLLVAAMAVTLPTLAIASDLNNGVDYPVPADKFDMRNWKITIPSDINEDGKVDEIEGVAMLSYSHKDFFFLNEEGNLVFEVQNKAVTTKNSKNARSELREMPRGADFSIQTDDLANHWALSSHPQAAKHSRVGGTLEATLKVNHVSEHAKFPEKGPAHSVVVGQIHAKKIDARIKEGKGYGHGNEPIKIFYKKFPEHKMGSVFWNYERNLAKEDPNRIDIAYPVWGNTWDNLEEPGQAGIALGEEFSYKIEVQGTMMNLTFETERHETVTYSIDLSKGIDSKDFEHGYAEDMFYFKAGAYGQCSVSESHPVWGTGCAGTGDFSVDKKNGDYNSVTFSKLKLNQN
QIR90681	14	10	347	MKLNLLVAAMAVTLPTLAIASDLNNGVDYPVPADKFDMRNWKITIPSDINEDGKVDEIEGVAMLSYSHKDFFFLNEEGNLVFEVQNKAVTTKNSKNARSELREMPRGADFSIQTDDLANHWALSSHPQAAKHSRVGGTLEATLKVNHVSEHAKFPEKGPAHSVVVGQIHAKKIDARIKEGKGYGHGNEPIKIFYKKFPEHKMGSVFWNYERNLAKEDPNRIDIAYPVWGNTWDNLEEPGQAGIALGEEFSYKIEVQGTMMNLTFETERHETVTYSIDLSKGIDSKDFEHGYAEDMFYFKAGAYGQCSVSESHPVWGTGCAGTGDFSVDKKNGDYNSVTFSKLKLNQN
QHJ13014	14	6	357	MKPTKIGFIAISFLTLAGCNATHNNSEKSLLVPADKFDLTHWKITIPTDNNNDGKVDGISAKEIQTFQHPDFFYLNEEGNMVFATPNKAFTTPNSSNTRSELHHVVGGMNSKKDGFANNFALQANKDAEQYGQIGGNLQATLAVNHVAKRAKYPSKPPAFSVVVGQIHATKDKKRVAQGNGYGYGNEPLKIYYKKWPEHKYGSVFWNYERNLAKEDPNRQDISYSVWGTPWDETSAPGEQGIALDEPFSYEVNVYQNTMYLTFTSERLGTKQFEINLANNVDANGQVDILDHPNGYTGDANFFKAGAYDQCSIKDDPGMWYPACLGTGDWKVDKENGDYAQVTFSRLVTGPAKAPQQ
QGA66798	14	3	354	MFKKFLYMSVVLGFSANAMAQTQGHLPVPADKFNMMNWKITVPEDRDQNGKIDEIEGVAMFSYSNPDFFYLDDNGDMVFQVQNKAITTSGSSNARSELRQMLRGTDLTVDVKAPANNFAIPAHKNADQYGAIGGKLSATLKVNHVSTHANQPDKFPAYSVVVGQIHANKDPKLIAANTTFGEGNEPLKIFYKKWPGHENGSVFWNYERNLAKKDPNRVDIAYPVWGNTWDNKADPKDAGIALGEEFSYVVNVEGNIMHLTFTSKNHKTVKYNIDLSKNIDANGKVDPKDNPHGYAQDSFYFKAGAYGQCSVKDDAGFWSPGCAGTGDFATDMKNGDYNSVSFSALEVSGPTAKK
QGA66797	14	9	350	MKKVYLALAVAGVLAGCSSSDETTAKSVVPMTAPMTQPTAYQQALSKQLDVTKAPSENFDLTKWKINLPYPDDKPERRGKVMELSKDQLNNQVPAFSNPDWFFTDAKTGAMVFRVPNQAVTTPNSKNARTELRAMLADGYNDPKNNFVVASHTDAGSYGSVGGELSATLAVDWVSLSGNDAKSGAHATVIGQIHGSNNEPLKIIYRKLPNHEYGSVSWNYETNPTNKADRKDIKHDVFGHNKLSANDSNPEDGIRLGEVFSYDVSITNNVMHLTFKKNIGQSNQVVKVFDVDLSKPYPGEAKDTSYAQDWMYFKAGAYNQCNTGSSQCTNNGVDKGDYTQVSFFKLNLNQ
QFT12355	14	8	349	MNKRTLIAASVLLSMPLAAMAEVINNGVSHAVPADKFDMRNWKITIPSDINEDGRIDEIEGVAMMSYSHEDFFFLNEDGHLVFEVHNKAITTKNSKNARSELRQMPRGANFDNILTDDKLNQWALSSHPEADKYSAVGGTLEATLKVDHVSINAKHPEKYPAHSVVVGQIHAKKHNELIKAKTGYGHGNEPLKIFYKKFPGHEYGSVFWNYERNLAKKDPNRTDIAYPVWGNTWENQQEPGKAGIKLGEEFSYRVEVKEAMMYLTFETARHDTVKYEIDLSKGIDEKDFPTGYAEDDFYFKAGAYGQCSVNDTHPIWGPGCAGTGDFATDKKNGDYNSVTFSALKLNGK
QDP02938	14	26	324	MLTSTSSDPDDEHLQYHQLAESTARYVKIQVTGNSIDSTHGIYEIESFGCVDNQQSDIELDDWYLSIPVDETEYSKAKSIYEQELNDDYFNHQFFFEDSQGGLVFRAPVSGAKTSTNTKYTRSELREMLRRGDTSIKTQGVNANNWVFSSAPAEDLADAGGIDGELYAVLTVNHVTTSGEDWQVGRVIIGQIHANDDEPIRVYYRKLPQNELGAIYLAHEILGGDDVYYEVIGSRSQSAENPVNGIALGEVFAFRIEVLGNQLTFTLERKNQEDLVQVIDMTDSGYDQGGQYMYFKAGVYNQNNTGDDSDYVEASFLKIENSHF
QCO87811	14	10	347	MKLNLLVAAMAVTLPTLAIASDLNNGVDYPVPADKFDMRNWKITIPSDINEDGKVDEIEGVAMLSYSHKDFFFLNEEGNLVFEVQNKAVTTKNSKNARSELREMPRGADFSIQTDDLANHWALSSHPQAAKHSRVGGTLEATLKVNHVSEHAKFPEKGPAHSVVVGQIHAKKIDARIKEGKGYGHGNEPIKIFYKKFPEHKMGSVFWNYERNLAKEDPNRIDIAYPVWGNTWDNLEEPGQAGIALGEEFSYKIEVQGTMMNLTFETERHETVTYSIDLSKGIDSKDFEHGYAEDMFYFKAGAYGQCSVSESHPVWGTGCAGTGDFSVDKKNGDYNSVTFSKLKLNQN
AXT72996	14	29	285	MKFKYLTLSTLIAMSSIASANVTFTDLNDKLGHPVDYPQYQSVLKASELQISDAKGKKSNKEYFALDGDFTGIVNPYFFVDKQSEALVFKMKNDHLRNEIRVHKNFRTDLPNQFYTLSSEVQIIDPLASMKDSDGKQDEITFLQVHNKGLDNEGTHNVPHPLLRVVWKKDAKGVKGHYWAIVKNNAVICKGSFGAKNKDKPFCKSDAAYTQYDLGKAPLDKTTAFDITVGNKMLKISVDGKTQVEHDIDYWRHLLSYFKAGVYNQFKNGMSEAHFYKLDFIESKS
AVV32389	14	11	352	MQHNRARQPLMNALVLALGTVAISAPSLANDTPPAEAFNLDTWKLTLPMDGNGDGKVDEIKVSDLQSYRHADYFYLDDEDHLVFVTPNKAFTTPNSSNARTELRQMLRGTDTSIGTHDPQNNFALASHKHADQYAQVGGFLEATLRVEHVAERSRKPDRKSAYSVVVGQIHAGKDKALMEEDEGFGHGNEPLKIFYKKLPDQDTGSVFWNYEKNLAKEDPRRTDVSYAVWGNDWSSNADPGEEGISLGETFSYKVVVKGDIMHLTFNAEGHPTRNFEINLADNVDANGQVDQDDLPAGYAGDWMYFKAGSYNQCNTKPSSNACEGTGEWAKDEANGDYAKVVFTELESGKVQ
AVF68302	14	10	347	MKLNLLVAAMAVTLPTLAIASDLNNGVDYPVPADKFDMRNWKITIPSDINEDGKVDEIEGVAMLSYSHKDFFFLNEEGNLVFEVQNKAVTTKNSKNARSELREMPRGADFSIQTDDLANHWALSSHPQAAKHSRVGGTLEATLKVNHVSEHAKFPEKGPAHSVVVGQIHAKKIDARIKEGKGYGHGNEPIKIFYKKFPEHKMGSVFWNYERNLAKEDPNRIDIAYPVWGNTWDNLEEPGQAGIALGEEFSYKIEVQGTMMNLTFETERHETVNYSIDLSKGIDSKDFEHGYAEDMFYFKAGAYGQCSVSESHPVWGTGCAGTGDFSVDKKNGDYNSVTFSKLKLNQN
AVF64142	14	10	347	MKLNLLVAAMAVTLPTLAIASDLNNGVDYPVPADKFDMRNWKITIPSDINEDGKVDEIEGVAMLSYSHKDFFFLNEEGNLVFEVQNKAVTTKNSKNARSELREMPRGADFSIQTDDLANHWALSSHPQAAKHSRVGGTLEATLKVNHVSEHAKFPEKGPAHSVVVGQIHAKKIDARIKEGKGYGHGNEPIKIFYKKFPEHKMGSVFWNYERNLAKEDPNRIDIAYPVWGNTWDNLEEPGQAGIALGEEFSYKIEVQGTMMNLTFETERHETVNYSIDLSKGIDSKDFEHGYAEDMFYFKAGAYGQCSVSESHPVWGTGCAGTGDFSVDKKNGDYNSVTFSKLKLNQN
AUI81583	14	9	363	MKAILPTQKRWLVISSTFSTVLATALATTSPVWAEDLALPAQKYDLSEWYLTLPADGNNDGKADNISVEDLQSFTHPSFFYLNNEGGLVFTSPNKALTTKNSTNTRSELRHMLRGNNKSVKTQSAENSFTVASNPIARRFARVGGKMQATLKVNHVALRAKYPEKPPAYSVVVGQIHATKWKKKVKGFGWGNEPLKIYFKKWPEHETGSVFWTYERNLPKSDPKRKDIAYPVWGNLWTDSTDPGAQGIKLDETFSYTVNVHGDIMHLRFESENHETIEYSINLANAVDAYGQVDKYDHPYGYTLDWNYFKAGAYNQCSTKDDPAFWYPACLGTGNWEEDEKNGDYTRVTFTELTVTESTPEEN
ASJ73754	14	9	355	MHPSSRTKVLALAVASVASAGLAAVAHAESAGNPSDKFDLSHWNITLPLDADGDEKIDSVSVADIQGYSHPDFFYLNEEGGMVFTAANKAMTTPNSSNTRSELRQMLRGTNEDIGTHTPGNNFALQANPIGEIFGGKLNATLKVNHVAERAGHPDKPPAYSMVVGQIHADKNKEQMAEGKGFGYGNEPLKIYFKKWPEHDKGSVFWNYERNLEKEDPNRTDIAFPVWGNSWDNPENPGDAGIALGEEFSYEVNVQGNIMSLTFESPGKETKTFEINLADNIDPNGDVDALDNPQGYAEDFMYFKAGAYNQCSTKDAEGIWYAACPGTGDWATDKANGDYASATFSKLTLSNSTTE
APY00973	14	8	303	MKKYIAFIFFVIVFSCSKSDDTNVSSQSNLPIINVDSEEDSTPVYADVNFSNWKITLPVDENNNGSPDEYQPTDLVNFGYQSLAPVMPFMYDDVNDSSLVFYTYPDVSTTNSSYSRTELRELINPTNSRDNWSLQQGGIMEGRLKVVDISEDNENNNRQYHNTIVMQIHGIISEEDMEAHNFSSNNGPPLIKIRWIDGFIYSYKKSLVDENTSGDDLLETSSATWVDASTNMGYVGFEEFNFKIKASIGKLELQLNDNDPLVYEDVSLSKWPFENYFKAGNYLGSTNPNAFSYVKYYNLSVTH
AOM01114	14	11	352	MRNTRVRHPLVTAFLLAASAGIISSPSAANDTPPGETFDLGTWKLTLPMDADGNGKVDEIKVSDLQSYRHSDYFYLDDDSHMVFVTPNSAFTTPNSSNARTELRQMLRGTDTSIGTHDPKNNFALASHEKADEFAQIGGYLEATLRVEHVAERSKKPDRKSAYSVVIGQIHAGKDQALMEANEGFGHGNEPLKIFYKKLPDQDTGSVFWNYEKNLAKEDPKRTDVSYAVWGNDWSSNADPGKEGISLGETFSYKVEVKGDIMHLTFNSDGHPTRNFEINLADNVDANGKVDADDLPAGYAGDWMYFKAGSYNQCNTKASSNACEGTGVWETDKANGDYAKVVFSELKSGKIQ
ANB32492	14	6	342	MNALILALGTVAISAPALANDTPPAEAFNLDTWKLTLPMDGDGDGKVDEIKVADLQSYRHADYFYLDDEDHLVFVTPNKAFTTPNSSNARTELRQMLRGTDTKIGTHAPQNNFALASNQHADEFAQIGGYLSATLRVEHVAERSKKPDRKSAYSVVVGQIHAGKDEALMDADEGFGHGNEPLKIFYKKRPDDKTGSVFWNYEKNLAKEDPKRTDVSYAVWGDDWTGTTDPGADGIALGDTFSYKVEVKGDIMRLTFNADGHPTRNFEINLADNVDANGKVDNDDLPAGYAGDWMYFKAGSYNQCNTKPSSNACEGTGEWAQDEANGDYAKIVFTKLESGEMQ
ALR94017	14	10	347	MKLNLLVAAMAVTLPTLVIASDLNNGVDYPVPADKFDMRNWKITIPSDINEDGKVDEIEGVAMLSYSHKDFFFLNEEGNLVFEVQNKAVTTKNSKNARSELREMPRGADFSIQTDDLANHWALSSHPQAAKHSRVGGTLEATLKVNHVSEHAKFPEKGPAHSVVVGQIHAKKIDARIKEGKGYGHGNEPIKIFYKKFPEHKMGSVFWNYERNLAKEDPNRIDIAYPVWGNTWDNLEEPGQAGIALGEEFSYKIEVQGTMMNLTFETERHETVNYSIDLSKGIDSKDFEHGYAEDMFYFKAGAYGQCSVSESHPVWGTGCAGTGDFTVDKKNGDYNSVTFSKLKLNQN
AGV20274	14	10	347	MKLNLLVAAMAVTLPTLAIASDLNNGVDYPVPADKFDMRNWKITIPSDINEDGKVDEIEGVAMLSYSHKDFFFLNEEGNLVFEVQNKAVTTKNSKNARSELREMPRGADFSIQTDDLANHWALSSHPQAAKHSRVGGTLEATLKVNHVSEHAKFPEKGPAHSVVVGQIHAKKIDARIKEGKGYGHGNEPIKIFYKKFPEHKMGSVFWNYERNLAKEDPNRIDIAYPVWGNTWDNLEEPGQAGIALGEEFSYKIEVQGTMMNLTFETERHETVNYSIDLSKGIDSKDFEHGYAEDMFYFKAGAYGQCSVSESHPVWGTGCAGTGDFSVDKKNGDYNSVTFSKLKLNQN
AFT94368	14	10	363	MKAILPTQKRWLVISSTFSTVLATALATTSPVWAEDLALPAQKYDLSKWYLTLPADGNNDGKADNISVEDLQSFTHPSFFYLNNEGGLVFTSPNKALTTKNSTNTRSELRHMLRGNNKSVKTQSAENSFTVASNPIARRFARVGGKMQATLKVNHVALRAKYPEKPPAYSVVVGQIHATKWKKKVKGFGWGNEPLKIYFKKWPEHETGSVFWTYERNLPKSDPKRKDIAYPVWGNLWTDSTDPGAQGIKLDETFSYTVNVHGDIMHLRFESENHETIEYSINLANAVDAYGQVDKYDHPYGYTLDWNYFKAGAYNQCSTKDDPAFWYPACLGTGNWEEDEKNGDYTRVTFTELTVTESTPEEN
AEE24568	14	8	357	MKTRKIGFMAISFLTLAGCNATHSGNEKSLLVPADKFDLTHWKITIPTDNNNDGKVDGISAKEIQTFAHPDFFYLNGKGNMVFATPNKAFTTPNSSNTRSELHHVVGGMNSKKDGFANNFALQANKDAEQYGQIGGNLQATLAVNHVAKRAKYPNKPPAFSVVVGQIHATKDKKRVAQGDGYGYGNEPLKIYYKKWPEHQYGSVFWNYERNLAKEDSNRQDISYSVWGTPWDETTAPGEQGIALDEPFSYEVNVYQNTMYLTFTSERLGTKHFEINLANNVDANGQVDKLDHPNGYTGDANFFKAGAYDQCSIKDDPGMWYPACLGTGDWKTDKENGDYAQVTFSRLVTGPAKAPQK
VEL96692	13	5	372	MSNAKHVYLAGLAALSFLAACNDADTSSSTNTAQQDSHAVSGAKAPGEVFDLSPWNILLPLDRDGDGKADKIKNKDLASFHVDEFFYLDDNNNMVFAAANKAFTSPTSTNTRSELRQVYADENGNVPSLESPANYFALASNPDSDKFAAIGARMEATLKVDHVSTNAKYHDKPPAYSVVVGQIHAGKLDDLRNDVSGFGWGNEPLKIYYKKYPNHETGTVFWNYELNLPEDNPKRTDIAYPVWGDGWHDDKDPGETGIALGESFSYEINVYGDTMYLTFSAENHPTVKHQINLANNVDANGFIDDYDDPVAYKNDWLFFKAGAYNQCSTKDAPTFRYPACPGTGDWETDKKAGNYTRVSFSHLQVGDAIAVK
SOU39988	13	7	362	MKNLTSTFKLTALAAVTPLLFMGCASTNTKLENNAAVPASKFDLSNWKINVPVDLNNDGKIDTVDVKEIQTYAHPDFFYLDDQGYMVFASPNKALTSANSTNTRSELRQMIRGTNTKIKTKNSKNNFALAVHPLSERFGSVGGKMEATLKVDHVALRANDPSKKAAYSVVVGQIHAGKDQALIDTKLGFGWGNEPLKIYYKKWPGHKTGSVFWNYERNLPKKDPNRTDITYPVWGNTWENPDDPAANGIALGDEFSYTVNVHKNVMHLTFSAQGKKDVNYSINLGNNVDAYGKVDDKDHPNGYAADWHYFKAGAYNQCSTKSAKGIWYPGCLGTGDWATDKQNGDYAQVSFKKLVLSPSTKP
SDS60794	13	9	352	MRLKPSHYFYIVLITFTLLFSFTSCKTETKKSAVAENEKTLYPDDVIPFMKEWKILCGDGKSFNDLTDVEHKDFFYVENENNTNWVVYKAPNSGVSSRTSSNTRTELGQKEEWKPDTGGKLTGTLKVKHVSTSGDARVAASYSVVVGQIHGTEGHENEPLKIFYKKFPGHKKGSVFWNYEINTEGDNGKRWDYSTAVWGYDMSVVGETTTTYPQEPEDGIELNEEFSYEINVYKGIMYLTFKSDGHETKTFTKSLIQTDFAESTDIPEQILTLYAAIGRDGVEKENAYAGELQNFKQGAYNQTNGKDPEENIVWHTGSETYNGDIKKQYENGCYTEVWFKDATVGAGTPPQH
SDS47394	13	10	367	MKKHIIALASLVTIFCFTNCKNTTKKTNDALIENDPEETVYASEVIPFFDDWKLILGDGSNAGIANNFENKDFFYVANDGKDDWVVFKAPNGGNTHGSSNNTRTELAQIKKWYPKTANDKLTATLKVMNVSSTGDARVAATHAVVVGQIHSADAFENEPLKIFYKKYPGHTKGSVFWHYEINTAGDDNSKRWDYSTAVWGNDFSVVGETVDTYPAEPEDGIALGEEFSYEVVVKDGIMSLKFMSDGHDTKTYTKNLLESEYPTQADIPEQTKKLFFPIGQDGVERKEAYAGEGCFFKLGAYNQTNGKSPDENMNWCSGAETHGGDIQKQYADGNYAEVWFKTASIEVSDAAVSNEGYFSKNDDYKSK
QLK46504	13	6	347	MKKLALTFLAASIASASAMAATSSNELASKYELDPTKAPAQNFDMTNWKITLPELTKEGERKGKALEIAKDELGNTETPYVHPEWFYTNKETGAVVFVAPNEAPTTPNSKNTRSELRAMLATHYGEPKNNFVVASHPNAAEYGAIGGELNATLSVDQVSTSGNYKKNGAFAVVIGQIHGSDNEPLKISYRKLPEHEYGSLSWNYELNPTKELQDAKDENGKKLRQDIRHNVFGQYNLRKGDADPQDGIKLGEIFSYSVNVEGDIMHLTFTKNPGEKNEVTKTFDVNLAEGKYQGHEVDQGYGNDWMYYKAGAYNQCNTKKSSSDCEWRGMEAGDYAQASFYQLELKQ
QLK44194	13	10	356	MCNSKRLNKNLLAAALLTTLSMTALAHNQTPHPVPADKFDMMNWKITLPMDKDNNGRADEIEGVAMLSYSHHQFFFLDENDNMVFEVPNMAVTTKGSTNARSELRQMGRGTDVDISVKAPENNWAIAAHPQAESFSAVGGTLEATLKVNHVATRSKNPEKYPAYSVVVGQIHAGKDPAQLEANTGFGHGNEPLKIFYKKWPNHKMGSVFWTYERNLAKADPDRTDIAYPVWGNTWESNAEPGDKGIALGEEFSYSVKVEGNMMQLAFEAEGHPTVKYELDLSNNVDAYGKVDKKDFAKGYANEWFYFKAGAYGQCSMKTGDNFWATGCEGTGDFETDKKNGDYSSATFSVLKLNGK
QLE95238	13	29	285	MNKTLLASCALLAFSSSAIANVEFSNPEGALGEPSNYSQYQNVLSVSELQISDPNGKKGNKDYFALDNNYDGIVNNNFYVDKESEALVFTMKNDHLRNELRIQENFRTDLANETYTLSSEVEIINPEESMKNSDSKQDEITFLQVHNKGLDDLGTHNVPHPLLRVVWKRDNNGVEGHFWAIIKNNAVICKGSFGKKNQDKEMCKSDVAYSQYDLGKAPEGKPTAFDLIVGDKKLIVDVDGERKVEQDIDYWRHLLSYFKAGVYNQFTNGQSEAHFYKLEYTEKKS
QLE93595	13	10	345	MKLSYLSLLTAGLLAAPVLASNHDVGQQFDLDPAKAPAQNFDLSKWKINLPELTTEGDRKGKTLEIGKKELSNVETPYVHPKWFYTDAESGAMVFVAPNTAPTTPNSKNTRSELRAMLADSYSAPNNNFATSSHDNAEEFGSIGGQMTATLSVDQVSTSGNYKKTGAFSVVIGQIHGSDNEPLKIVYRKLPEHEHGSLTWNYELNPPTEMKDAKDENGKKLRKDIRHDVFGQYNLKKGSADPADGIKLGEVFSYDVNIKDNIMHLTFTKNPNSSDPVVKTYDVDLAKGKYQGHDIDLGYGQDWMYFKAGAYNQCNTKKSSSACEWRGMEAGDYTQASFYQLVLNQ
QIV66983	13	10	348	MLKKFLCMSVVLGFSANSMAQQQAYPVPADKFDMMNWKITVPEDRDKNGKIDEIEGVAMFSYSNPDYFFLDDDGNMVFQVQNKAITTSGSSNARSELRQMLRGTDLTIDVKAPANNFAIAAHPNAKQYGAIGGKLSATLKVNHVATHANQPDKYPAYSVVVGQIHANKDPKLMETNSGFGYGNEPLKIFYKKWPGHTTGSVFWNYERNLEKDDPNRTDIAYPVWGNTWENKADPKEAGLALGEEFSYVVDVKGNIMHLTFTTKNHKTVEYKIDLSKNLTPSGEVDSKDNPHGYAGDSFYFKAGAYGQCSVKDDEGFWSPGCAGTGDFATDVKNGDYNSVSFSKLELSK
QIA65055	13	37	287	MKPLHTRALALTTAMLISGTAFAGVDMFVPSDDRGIPNDYPQYANILAASKLQISDPDGRKGNQFQIAEDSNFEGMVNESFYVDLESEALVFKMANDHRRNEIRVHENFRSDLPDTFYRLSSSVEPVDPEGSMKNSTSKQNEITYIQVHNKSWVDSGEKGIPHPLLRIVWKEESNGIKGEYWAIIKANNLICKGDRGKENIGKEACKAGNAYSHYHLGPVEPQPTDFDVIVGDSKLVINVNGEEKVNHNIDYWSNLTSYFKAGVYNQYTDGESHANFHKLEYHVDKI
QHR78428	13	7	362	MKNLTSTFKLTALAAVTPLLFMGCASTNTKLENNAAVPASKFDLSNWKINVPVDLNNDGKIDTVDVKEIQTYAHPDFFYLDDQGYMVFASPNKALTSANSTNTRSELRQMIRGTNTKIKTKNSKNNFALAVHPLSERFGSVGGKMEATLKVDHVALRANDPSKKAAYSVVVGQIHAGKDQALIDTKLGFGWGNEPLKIYYKKWPGHKTGSVFWNYERNLPKKDPNRTDITYPVWGNTWENPDDPAANGIALGDEFSYTVNVHKNVMHLTFSAQGKKDVNYSINLGNNVDAYGKVDDKDHPNGYAADWHYFKAGAYNQCSTKSAKGIWYPGCLGTGDWATDKQNGDYAQVSFKKLVLSPSTKP
QHI35367	13	9	339	MKKAISVIAILLVIVACKNNGKTSVDSTTQSENIIKYPSDVIPFMDEWKILLGDGSRSEELIGYEKEDFFYVSTENETDWVVYKTPNSGITSKTSSNTRTELGQKLHWIPEDGGKLTGTLKVQHVSTSGDATISSSYSVVIGQIHSDEGHENEPLKIFYKKFPGHTKGSVFWNYEINTEGDNSGRWDFSTAVWGHDFSVVGTDANTYPEEPKNGIELGEEFSYEVNVYKGIMYLTFTSESHETIRFTKNLLKSDFATKAQIPQQIIDVYASRRTVGVEREIAYAGEINYFKQGAYNQANGKTTKSETYDGDIAKQYANGSYAEVWFKEATVGEGTIPKN
QGZ98597	13	7	323	NDTPPGETFDLSTWKLTLPMDADGNGKVDEIKVSDLQSYRHSDYFYLDDDNNMVFVTPNSAFTTPNSSNARTELRQMLRGTDTSIGTHDPKNNFALASHGKADEFAQIGGYLEATLRVEHVAERSKKPDRKSAYSVVIGQIHAGKDQALMEANEGFGHGNEPLKIFYKKLPDQDTGSVFWNYEKNLAKEDPKRTDVSYAVWGNDWSSNTDPGKEGISLGETFSYKVEVKGDIMHLTFNSQGHPTRNFEINLADNVDANGKEDTDDLPAGYAGDWMYFKAGSYNQCNTKASSNACEGTGVWETDKANGDYAKVVFSELKSGKIQ
QGH47617	13	7	356	MCNSKRLNKNLLAAALLTTLPMTALAHNQTPHPVPADKFDMMNWKITLPMDKDNNGRADEIEGVAMLSYSHHQFFFLDENDNMVFEVPNMAVTTKGSTNARSELRQMGRGTDVDISVKAPENNWAIAAHPQAESFSAVGGTLEATLKVNHVATRSKNPEKYPAYSVVVGQIHAGKDPAQLEANTGFGHGNEPLKIFYKKWPNHKMGSVFWTYERNLAKADPDRTDIAYPVWGNTWESNAEPGDKGIALGEEFSYSVKVEGNIMQLAFEAEGHPTVKYELDLSNNVDAYGKVDKKDFAKGYANEWFYFKAGAYGQCSVKTGDNFWATGCEGTGDFETDKKNGDYSSATFSVLKLNGK
QEH96674	13		236	MLSRFAAPLFCLTALATAPAQAMDTGLSADISSFTLQEPAGRLSLHLVPSTTLVSGYGSSFYGRNPQTGSITLQTDGLQPPVRGTIAPETLLRENSAWYFQQTSSDMEAALHIDRFPKNGHITIGRLTSQQGTIAELRVEGDRVLAIVNNGASTQNVVAGTVYPQQTVRYAMHTTPNGLLVISVNGTANHFSLPSAATTHALWFEAVAGEQGFHRPSHSDAARVTFTGLQVHHQAA
QDH17655	13		239	MLTKSLRSLITALALATPFSAYSLDRPSSPDISNFTLQEPAQGRLKIHLVPSTQLVNGYHSPFYNQNEASGSVALRTDGMATIIRGETAPETVLRENSAWYFQQTPSSIDVALHIDQLPKYGHMVIARLMSANHPTVEIDTDGNRITATLNNGFNQSRVTIGSVLADKNIQISIHTQPSGLLNITANGTKNVFSLPSAATTQALWFEAVVSPKGRYAKSHTDVAQMTVSQLHITHDIIR
QCU75170	13	8	365	MIKNTSTFKLTALAVITPLLFTACSSTQSTNQQSDAPVPATKFDLSHWKINVPVDLNNDGKIDEIDVEEIQTYAHPDFFYLDDKGYMVFTSPNKALTSANSTNTRSELRQMIRGSNTKIKTKHSKNNFALAVHPLSDRFGSVGGKMEATLKVDHVALRATDPDKKAAYSVVVGQIHAGKDQALIDTKLGYGWGNEPLKIYYKKWPGHKTGSVFWNYERNLPKTNPDRKDITYPVWGNTWENPNEPGSAGIALGEEFSYTVNVYKNVMHLTFSAQGKEDVNYSINLGNNVDAYGKVDEKDHPHGYAADWHYFKAGAYNQCSTKSAKGIWYPGCLGTGDWSTDKQNGDYAQVSFSKLELSPATPPTK
QCI73768	13	39	285	MNKTLLACYALLAFSSAATANVQFSNPEGALGEPSNYSQYQNVLSESELQISDPNGKKGNKGYFALDNNYDGIVNNNFYVDKESEALVFTMKNDHLRNELRVQENFRTDLANETYILSSEVEIINPEESMKNSDSKQDEITFLQVHNKGLDNLGTHNVPHPLLRVVWKRDNNGIEGHFWAIVKNNAVICKGTFGKKNKDKEMCKSDVAYSQFDLGKAPEGKPTAFDLIVGDKKLIVDVNGERKVEQDIDYWRHLLSYFKAGVYNQFTNGQSEAHFYKLEYTEKKS
QCI70745	13	7	345	MFKKNILAVALLATVPMVTFANNGVSYPVPADKFDMHNWKITIPSDINEDGRVDEIEGVAMMSYSHSDFFHLDKDGNLVFEVQNQAITTKNSKNARSELRQMPRGANFSIDTADKGNQWALSSHPSASEYSAVGGTLEATLKVNHVSMNAKFPERYPAHSVVVGQIHAKKHNELIKAGTGYGHGNEPLKIFYKKFPGQEMGSVFWNYERNLEKKDPNRADIAYPVWGNTWENPAEPGEAGIALGEEFSYKVEVKGTMMYLTFETERHDTVKYEIDLSKGVDELDSPTGYAEDDFYYKAGAYGQCSVNDTHPVWGPGCAGTGDFAVDKKNGDYNSVTFSALKLNGK
QBY21419	13	6	334	TPVDSNVAVPASKFDLSQWKINVPVDLNNDGKIDTVDVEEIQTYAHPDFFYLDDQGYMVFTSPNKALTSANSTNTRSELRQMIRGTNTKIKTKNSKNNFALAVHPLSERFGSVGGKMEATLKVDHVALRANDPNKKAAYSVVVGQIHAGKDQALIDTKLGFGWGNEPLKIYYKKWPGHKTGSVFWNYERNLPKKDPNRTDITYPVWGNTWENSDDPGATGIALGEDFSYTVNVHKNMMYLTFSAQGKKDVNYAINLGNNVDAYGKVDDKDHPNGYAADWHYFKAGAYNQCSTKSAKGIWYPGCLGTGDWATDKQNGDYAQVSFKKLVLSPSTKP
QBY04449	13	6	353	MKRFTKPFSGLAALAMTMMPAYAASDMVPGEKFALQQWKITLPIDQDGNGKVDEVDTSYLKNYQHEDFFYLDEQQHMVFVAPNKGLTTQASSNTRSELRQMIRGYNTKIGTKDRGNNFALKAHRRAKKFGSVGGQLQAVLKVDHVALNAGHPDKKPAYSVVVGQIHAGKDQDLIDKGDGFGWGNEPIKIYYKKLPGHEKGSVFWTYERNLAKDDPNRTDIAFPVWGNTWENLDDPGKEGIALGEYFSYAILVHENTMYVKFIAQDHPEVVYQVDLSNNIDPNGKEDKLDNPKGYSQDWFYFKAGAYNQCSTKNDTLYWYTACPGTGNWQEDKANGDYTQVSFAQLTVKNIKKK
QBJ70918	13	7	362	MKNLTSTFKLTALAAVTPLLFMGCASTNTKLENNAAVPASKFDLSNWKINVPVDLNNDGKIDTVDVKEIQTYAHPDFFYLDDQGYMVFASPNKALTSANSTNTRSELRQMIRGTNTKIKTKNSKNNFALAVHPLSERFGSVGGKMEATLKVDHVALRANDPSKKAAYSVVVGQIHAGKDQALIDTKLGFGWGNEPLKIYYKKWPGHKTGSVFWNYERNLPKKDPNRTDITYPVWGNTWENPDDPAANGIALGDEFSYTVNVHKNVMHLTFSAQGKKDVNYSINLGNNVDAYGKVDDKDHPNGYAADWHYFKAGAYNQCSTKSAKGIWYPGCLGTGDWATDKQNGDYAQVSFKKLVLSPSTKP
QBF82700	13	17	353	MKKIYLSLLAASVIAGCSSTAPAPQVKHEFNYDYSKYNLDPTKAPAQNFDLSNWKITLPEMTTEGSRKGKALEINKHELSNQQTPYIHPEWFYTDSKTGALVFVSPNQAPTTKNSKNTRSELRAMLAEQYNDPKNNFVIKSHPQANSYGAIGGQLKATLSVDQVSTSGEYRKNNAFAVVIGQIHGSDNEPLKISYRKLPGHEFGSLSWNYELNPVPDLQDARDSNGKKLRKDIRHNVFGKYNLREHHDDPKDGIRLGEIFSYEVNVKDNIMHLTFTKNPGEKNEIVKTFEVDLAEGNYKGHEVDQGYGDDWMYYKAGVYNQCNTKASSSNCEWRGMEAGDYAKASFYELELNQ
EAQ43009	13	45	366	MNVYIRPFLKLIAIILVTFSVAIGCKKSEGKKEEIKKQETVYASDVIPFFEHWKLILGDGTNVGVPLNFENKDYFYTENDGQNNWVVFKAPNGGNTHGTSNNTRTELAQLKKWYPKTANEKMTATLKVMNVSATGDETVAATHSVVVGQIHSADKHENEPLKIFYKIYPGHKKGSVFWHYEINTKGDDNSGRWDFSTAVWGYDFSVVGPSANEVPDEPKDGIALGEEFTYEVEVKNGIMSLTFKSKGHETKTFKKNLIESEYVTKADIPLQTQELFFPVGQDGVERKNAYEGEGCFFKLGAYNQTNGKSPEVNRNWCSGAETFNGDVKKQYETGNYVEVWFKSGSLKISDKVVSNEGYFSKNDNVK
EAP94925	13	7	345	MFKKNILAVALLATVPMVTFANNGVSYPVPADKFDMHNWKITIPSDINEDGRVDEIEGVAMMSYSHSDFFHLDKDGNLVFEVQNQAITTKNSKNARSELRQMPRGADFSIDTADKGNQWALSSHPAASEYSAVGGTLEATLKVNHVSVNAKFPEKYPAHSVVVGQIHAKKHNELIKAGTGYGHGNEPLKIFYKKFPDQEMGSVFWNYERNLEKKDPNRADIAYPVWGNTWENPAEPGEAGIALGEEFSYKVEVKGTMMYLTFETERHDTVKYEIDLSKGIDELDSPTGYAEDDFYYKAGAYGQCSVSDSHPVWGPGCGGTGDFAVDKKNGDYNSVTFSALKLNGK
EAP94396	13	17	345	MKLSYLSLLTASLLAAPALASNHDIGQQFNLDPAKAPAQNFDLSKWKINLPELTTEGSRKGKTLEIGKKELSNVDTPYVHPKWFYTDAESGAMVFVAPNTAPTTPNSKNTRSELRAMLADSYSAPSNNFAITSHKNAEEFGSIGGQMTATLSVDQVSTSGNYKKTGAFSVVIGQIHGSDNEPLKIVYRKLPEHEHGSLTWNYELNPPTEMKNAKDENGKKLRKDIRHDVFGQYNLKKGSSDPTDGIKLGEVFSYDVNIKDNIMHLTFTKNPNSAEPVVKTYDVDLAKGKYQGHDIDLGYGQDWMYFKAGAYNQCNTKKSSSACEWRGMEAGDYTQASFYQLVLNQ
CED57763	13	6	344	MLKKNKLTAALLAVVPMVTFANNGVVEPVPADNFDMRNWKITIPSDINEDGIVDEIEGVAMMSYSHKDFFHLDKEGNLVFEVQNQAITTKNSKNARSELREMPRGADFSIDTADKENQWALSSHPSASAYSAIGGTLEATLKVNHVPVNAKFPDKYPAYSVVVGQIHAKKHDELIKAGTGYGYGNEPLKIFYKKFPGQEMGSVFWNYERNLEKNDPNRADIAYPVWGNTWENSAEPGKAGIALGEEFSYRVEVKETMMYLTFETARHDKVTYEIDLSKGIDKLDSPTGYAEDDFYFKAGAYGQCSVSESHAVWGTGCAGTGDFATDKKAGNYSSVTFSQLDLNK
CAZ98266	13	9	352	MKKTVLATVTVFVLFACKDKPKATTDSASESAVAMKNTTKYPSELIPQMDEWKILLGDGTHKEDLVNYAKDDFFYVEHENETDWVVFKTPNSGITSRTSSNTRTELGQKKHWIPETGGKLNATLKVQHVSTSGDARVAASYSVVVGQIHSDEGHENEPIKIFYKKFPGHTKGSVFWNYEINTKGDNSKRWDYSTAVWGYDMSVVGPTATSYPEEPEDGIALGEEFSYEINVYEGIMYLTFSSEGHKTIKFTKNLLKSNFTKKSDIPQQIKTLYASIGRDGIERENAYAGEIQYFKLGAYNQTNGKSPEDNLVWSTGADVYDGDIAKQYANGSYAEVWFKEATLGSGSAPEAQ
CAL66122	13	10	358	MKKIFIAIFIFSAFFSCKDNTAGTSKEIEQKGDTTKYPSDVIPFFDHWKLILGDGSNAGVANNFEDEDFFYTETEDSGNWIVFKAPNGGDTHGTSNNTRTELAQIKKWYPATADDKLSATLKVMNVSSTGDARVAASYSVVVGQIHSADGHENEPLKIFYKKFPGHTKGSVFWHYEINTAGDDNSVRWDFSTAVWGHDFSVVGPDESTYPEEPEDGIALGEEFSYEIEVKGGIMNLKFTSEEHETKSFTKNLTKSEYSITTEIPKQTQDLFVPVGQDGVERKNAYAGEGCFFKLGAYNQTNGKSPIVNKNWCSGAETHGGDIEKQYADGNYAEVWFKDASITISDAAISNKAYFTKND
CAI85658	13	6	367	MNKNNITHLIKPGALIALTTSLVIGCVSQQPKSTEQQANPLVPASKFDLSHWKINVPVDLDNDGKIDEIDVKKIQTYSHPDFFYLDDKGYMVFTSPNKALTSANSTNTRSEFRQMLRGANTKIKTKSPKNNFALAVHPLSDRFGSIGGKMEATLKVDHVALRATDPSKNAAYSVVVGQIHAGKDQALIDTKLGYGWGNEPLKIYYKKWPGHKTGSVFWNYERNLPKTDPNRTDIAYPVWGNTWENPNEPGNAGIALGEEFSYTVNVYKNVMHLTFSTAGKNDVSYSINLGNNVDAYGNVDEKDHPHGYAADWHYFKAGAYNQCSTKNAKGIWYPGCLGTGDWATDKQNGDYAQVSFSKLVLSPASPQ
CAA49630	13	38	285	MIKSNLVISSLAIVSSMSYAGVEFSNPSGQLGEPANYTQFANILSASELQISDPNGKKGNKEYFALDNDFTGIVNDNFYVDKQSQALVFKMANDHLRNELRVQKNFRTDLPDHFYTLYANVEILHPLQSMANSTSKQNEITFLQVHNKGLDDQGTHNVPHPLLRVVWKENNQGVKGHFWAITKNNAVICKGSFGKKNKDKEMCRADVAYSKIDLGPAPTDKGTDFTITVGNKTLAIDVNGQRKVEKNIDYWRHLLSYFKAGVYNQFTQGESEAHFNQLRYQVNTP
BBA30919	13	7	195	ARYSDGGDANVKGITKNNWVTSKASSSNQSKAGGVDGNMKATLVVNQVSVDAASEDQIGRIIVGQIHGGDHEPVKIYYRKLPEHEKGSVFFTVDDSSGNPGDRINIIGFTDKNDTAKGASGDPAEPENGIALGDEWSYEIDLTGDQLKVTVWHDGYTYTTADSIAYTKTRSKQLIRNSNDKDAITISDFYASDYM
BBA30897	13	7	195	ARYSDGGDANVKGITKNNWVTSKASSSNQSKAGGVDGNMKATLVVNQVSVDAASEDQIGRIIVGQIHGGDHEPVKIYYRKLPEHEKGSVFFTVDDSSGNPGDRINIIGFTDKNDTAKGASGDPAEPENGIALGDEWSYEIDLTGDQLKVTVWHDGYTYTTADSIAYTKTRSKQLIRNSNDKDAITISDFYASDYM
BBA30891	13	11	178	SDDYSSPKDNFTIASTDNAEAYGAVGGHMSATLSVDWVSTSGDYKKNGGFATVIGQIHGSKNEPLKIMYRKLPEHEYGSVYWNYETNALGDDYSKRRDIRHEVFGQSGLRQGSEDPVTGIKLGEIFSYDVNVDGDIMHLTFTKNPGKPNQEVKTFDIDLVKGEYQGDKYDQGYANDWM
BBA30869	13	16	175	NFGTPDNNFAIASNPIADQFGAIGGHMHAVLTVDHVSTPGDDARLGAFAAVIGQIHAKTNEPLKIFYRKMPNHEHGSIFWNYETNATKESGNYANRKDYEHDVFGAHDLTKASADPTDGVKLGDLISYDVNVKGDVMHLSFTKNVGTDDEVTKTFEINLAKGNYKGDKFDEGYAH
BBA30868	13	11	178	SDDYSSPKDNFTIASTDNAEAYGAVGGHMSATLSVDWVSTSGDYKKNGGFATVIGQIHGSKNEPLKIMYRKLPEHEYGSVYWNYETNALGDDYSKRRDIRHEVFGQSGLRQGSEDPVTGIKLGEIFSYDVNVDGDIMHLTFTKNPGKPNQEVKTFDIDLVKGEYQGDKYDQGYANDWM
BBA30853	13	16	175	NFGTPDNNFAIASNPIADQFGAIGGHMHAVLTVDHVSTPGDDARLGAFAAVIGQIHAKTNEPLKIFYRKMPNHEHGSIFWNYETNATKESGNYANRKDYEHDVFGAHDLTKASADPTDGVKLGDLISYDVNVKGDVMHLSFTKNVGTDDEVTKTFEINLAKGNYKGDKFDEGYAH
BBA30851	13	11	178	SDDYSSPKDNFTIASTDNAEAYGAVGGHMSATLSVDWVSTSGDYKKNGGFATVIGQIHGSKNEPLKIMYRKLPEHEYGSVYWNYETNALGDDYSKRRDIRHEVFGQSGLRQGSEDPVTGIKLGEIFSYDVNVDGDIMHLTFTKNPGKPNQEVKTFDIDLVKGEYQGDKYDQGYANDWM
BAX81697	13	45	366	MNKKIITSLSTSLILSVFLILSSCSNTAKKSNQKEAQKTVYASDVIPFFDHWKLILGDGSNVGKPINFEHKDFFYTANDGKSNWVVYKAPNAGSTHGSSNNTRTELAQTKKWYPETANDKLTATLKVMNVSTTGDARVAASYAVVIGQIHSADGFENEPLKIFYKKFPSHTKGSIFWDYEINTAGDDNAGRWDYSTAVWGYDLSVVGTSENTYPEEPKDGIALGEELTYEIVVKEGIMSLKFTSEGHETKTFTKNLIASEYTTIANMPEQTQKLFVPIGQDGVERENAYTGEGCFFKLGCYNQTNGKSPEVNKNWCSGAETHGGDIQKQYEDGNYAEVWFKTGSIFVSDAAVSNEGYFTENDFYKK
BAV53312	13	7	349	MLKKFLCMSVILGCSANAMAQAAPVPADKFDMMNWKITVPEDRDKNGKIDEIEGVAMFSYSNPDYFFLDDDGNMVFQVQNKAITTSGSSNARSELRQMLRGTDLTIDVKAPANNFALASHPKAKEYGAVGGKLEATLKVNHVATHANQPNKLPAYSVVVGQIHANKDPKLMEANTGFGYGNEPLKIFYKKWPDHDKGSVFFNYERNLAKDDPNRIDIAYPVWGNTWENKDDPKDAGVALGEEFSYVVDVEGNIMHLTFTSKNHKTVEYKIDLSKNLKPDGTVDEKDNPRGYAEDSFYFKAGAYGQCSVKDDEGFWSPGCAGTGDFATDVKNGDYNSVTFSKLELTSHKK
BAH79131	13	37	286	MTLRKTKMLGLTTALLLSSQAFAMTFNDAGDNRGIPADYAQYRPILSESELQISDPAGKKGNKLYIATNTDFSGVVNEVFYVDKDTEAFIFKMTGDHKRNELRVHKNFNTSLPHTFYHLNASIEPVNPEASMKDSTSKQNEITYLQVHNKGVTVDGKDNIPHPLLRVVWREGAGETAGHYWAVIKDNALICKGKKGKENIGKPACKSENAYKQYDLGKAKTGATDFNIIVGNSTLIVNVDGKQKVNHNIDYWSHLLSYFKAGVYNQFTNGESEARFYQLEYQVEHK
BAH70324	13	38	286	MKNHLLALSALLAVSTLASANVQFSDNNGSLGEPVNYPQFQHVLSESELQISDAEGKKGNKEYFALDGDFTGIVNPYFYVDKTSEALVFKMKNDHLRNEVRVHKNFRTDLPDHFYSLRADVEMIDPEASMKNSDSKQDEITFLQVHNKGLDDEGTHNVPHPLLRVVWKRDANGVKGHFWAIIKNNAVICKGSFGKKNKDKNMCKPDVAYSHIDLGKAPTGKTTAFDITVGNKTLSIDVDGTNLVKHDIDYWRHLLSYFKAGVYNQFTHGMSEAHFYKLEYSAAEPK
AZQ84888	13	7	348	MFKAVSTITLALLMTGCASTSDVPAGKFDLSHWKITIPLDRDNNGKADDIDTKALQSYQHPDFFYIDTNGEMVFTSPNKAVTTRASSNTRSELRQMIRGLDTSIGTKSYSNNFAIAAHPDAAYFNQIGGRLDATLKVNHVAKSAKHPKKPAYSVVVGQIHAGKDKEVIAEGKGFGWGNEPIKIYYKKWPNHDTGSVFWTYERNLAKDNSDRTDIAYPIWGNTWENPNDPKSSGIALGEAFSYTINVVGNIMKLTFTQKDKNTVTYDIDLSNNIDAYGKVDEKDNIAGYTGDWLYFKAGAYNQCSTKDADGIWYAGCSGTGNWAVDKVNGDYTSVSFSALTLSETAAQQ
AZN33636	13	8	362	MKNLTSTFKLTALAAVTPLLFMGCASTSTPVDSNAAVPASKFDLSQWKINVPVDLNNDGKIDTIDVEEIQTYAHPDFFYLDDQGYMVFTSPNKALTSANSTNTRSELRQMIRGTNTKIKTKNSKNNFALAVHPLSERFGSVGGKMEATLKVDHVALRANDPNKKAAYSVVVGQIHAGKDQALIDTKLGFGWGNEPLKIYYKKWPGHKTGSVFWNYERNLPKKDPNRTDITYPVWGNTWENSDDPGATGIALGEDFSYTVNVHKNMMYLTFSAQGKKDVNYAINLGNNVDAYGKVDEKDHPNGYAADWHYFKAGAYNQCSTKSAKGIWYPGCLGTGDWATDKQNGDYAQVSFKKLVLSPSTKP
AYO20327	13	7	356	MCNSKRLNKNLLAAALLTTLPMTALAHNQTPHPVPADKFDMMNWKITLPMDKDNNGRADEIEGVAMLSYSHHQFFFLDENDNMVFEVPNMAVTTKGSTNARSELRQMGRGTDVDISVKAPENNWAIAAHSQAESFSAVGGTLEATLKVNHVATRSKNPEKYPAYSVVVGQIHAGKDPAQLEANTGFGHGNEPLKIFYKKWPNHKMGSVFWTYERNLAKADPDRTDIAYPVWGNTWESNAEPGDKGIALGEEFSYSVKVEGNIMQLAFEAEGHPTVKYELDLSNNVDAYGKVDKQDFAKGYANEWFYFKAGAYGQCSVKTGDNFWATGCEGTGDFETDKKNGDYSSATFSVLKLNGK
AYO19299	13	19	347	MKKLALTFLAASIASASAMAATSSNELASKYQLDPTKAPAQNFDMTNWKITLPELTKEGERKGKALEIAKDELGNTETPYVHSEWFYTNKETGAVVFVAPNEAPTTPNSKNTRSELRAMLATHYGEPKNNFVVASHPNAAEYGAIGGELNATLSVDQVSTSGNYKKNGAFAVVIGQIHGSDNEPLKISYRKLPEHEYGSLSWNYELNPTKELQDAKDENGKKLRQDIRHNVFGQYNLRKGDADPQDGIKLGEIFSYSVNVEGNIMHLTFTKNPGEKNEVTKTFDVNLAEGKYQGHEVDQGYGNDWMYYKAGAYNQCNTKKSSSDCEWRGMEAGDYAQASFYQLELKQ
AYO14707	13	7	356	MCNSKRLNKNLLAAALLTTLPMTALAHNQTPHPVPADKFDMMNWKITLPMDKDNNGRADEIEGVAMLSYSHHQFFFLDENDNMVFEVPNMAVTTKGSTNARSELRQMGRGTDVDISVKAPENNWAIAAHPQAESFSAVGGTLEATLKVNHVATRSKNPEKYPAYSVVVGQIHAGKDPAQLEANTGFGHGNEPLKIFYKKWPNHKMGSVFWTYERNLAKADPDRTDIAYPVWGNTWESNAEPGDKGIALGEEFSYSVKVEGNIMQLAFEAEGHPTVKYELDLSNNVDAYGKVDKKDFAKGYANEWFYFKAGAYGQCSVKTGDNFWATGCEGTGDFETDKKNGDYSSATFSVLKLNGK
AYM87517	13	8	362	MKNLTSTFKLKALAAVTPLLFMGCASTSTPVDSNVAVPASKFDLSQWKINVPVDINNDGKIDTVDVEEIQTYAHPDFFYLDDQGYMVFTSPNKALTSANSTNTRSELRQMIRGTNTKIKTKNSKNNFALAVHPLSERFGSVGGKMEATLKVDHVALRANDPNKKAAYSVVVGQIHAGKDQALIDTKLGFGWGNEPLKIYYKKWPGHKTGSVFWNYERNLPKKDPNRTDITYPVWGNTWENSDDPGATGIALGEDFSYTVNVHKNMMYLTFSAQGKKDVNYAINLGNNVDAYGKVDEKDHPNGYAADWHYFKAGAYNQCSTKSAKGIWYPGCLGTGDWATDKQNGDYAQVSFKKLVLSPSTKP
AXT58173	13	8	355	MKKLKKSLFQTPVLISILALCLNSCFHTNATKNVEKENTKTTVYPSDVIPFMNEWSILTGDGTRTEELANYEQKDFFYVSNDGETDWVVYKTPNSGITSKNSSNTRTELGQKKHWIPETGGKLNGTLKVMHVSTSGDARVAASYSVVVGQIHSDDGHENEPLKIFYKKFPGHTKGSVFWNYEINTEGDNSKRWDYSTAVWGNDMSTIGSSPTTYPEEPKEGIELGEEFSYEVNVYKGIMYITFTSKGHPTKTFTKNLLKSEFISKETIPKQILTLYAAIGRDGTERPDAYAGELQFFKQGAYNQTNGKNPEDNIVWNTGSKTYDGDIAKQYANGCYAEVWFKEAAVGSGTVPNKE
AXT39254	13	11	363	MKTRTPLVAANILIAFTIVGCNGKSEPEEKGTSIQVPGDKFDLSGWNIMLPVDEDGDGAADRVKNNALKYYQHETFFYLDADNNMVFVAPNKGFTSPTSTNTRSELRQVYTSENGQVPSYESPRNYFALSSTPNNENFAAVGGRMQASLKVNHVSLNAKYADKPPAYSVVVGQIHAAKLNDEKTEDAGFGWGNEPLKIYYKKYPNHETGTVFWNYERNLPESHPERIDIAYPVWGDGWNNNTDPGSDGIALGESFSYEINVYGDTMYLTFSAANHPTVKHQINLADNVDASGNIDEHDDPIGYKNDWLFFKVGAYNQCSTKDAPTFRYPACPGTGNWDVDKKAGNYTSVSFSSLQLGDAVAPK
AXR07290	13	8	373	MKTTPKIICLTAVLASASITSACSGPAPTGNNHAERASTPPDNVPAQVFDLSRWSITVPLHGDGDNRADTIGAHALQHYQLAHFFYLDDNQHMVFASPNKAITSPNSTNTRSELRQEFLDAQGQQVISGDSRKGYFALASNPQPEAFAEIGGTLSATLRVDHVSLNVGYPQKPPAYSVVVGQIHAAKVDALQTDEAGLGWGNEPLKIFYKKFPGHATGSVFWAYERNLPKDDPHRTGIDYPVWGNGWENAADPGTQGIALGESFSYTVKVDGDVMHLAFSAKNHPTVKHQINLADNKDANGHPDEHDDPLGYKNDWLFFKAGAYNQCSTKDAPSFRYPACPGTGNWEEDEAAGNYTRVTFSHLSLHPGETISD
AXO80301	13	9	342	MKNSLFTFVVLLTLFACKNETKSTETKAETKSTITKKEIKAPSDVIPFMDKWKILLGDGTKSEDLLGFQKDDFFYVETENETDWVVYKTPNSGITSKTSSNTRTELGEKKHWIPEEGGKLTGTLKVKHVSTTGDATKSSAFSVVVGQIHSGEGHENEPLKIYYKKFPGHTKGSVFWNYEINTKGDNAGRWDYSTAVWGNDFSIVSEDATTAPNEPVDGIALDEEFSYEVNVYKGIMYLTFTSEGHETVTFTKSLIKTDFPTKASIPQQIIDSYLSRRKVSEEREIAYAGEINYFKQGAYNQANVKTGSKIYEGDIAKQYENGSYAEVWFKTATVGEATAPKK
AXO78938	13	44	369	MKMIKKQHNLVLGLSLLSIGLLNSCKDQVKTKTNKVNTVIKDTIKVNYANSVIPFFDNWKLILGDGSNAGIANNFENKDFFYTTNDGKTDWVVFKTPNGGDTHGTSNNTRTELAQIKKWYPKTANDKLTATLKVMNVSATGDARVAATHSVVVGQIHSADAFENEPLKIFYKKYPGHDKGSVFWHYEINTAGDDNSKRWDYSSAVWGNDFSVVGSDANTYPEQPKEGIALGEEFSYTIEVKNGIMNLTFTSPGHETKTFTKNIIQSEYTTVADIPEQTKQLFFPIGQDGVERPEAYTGEGCFFKLGAYNQTNGKSPDVNKNWCSGAQTHNGDIAKQYADGNYAEVWFKTASISVSDAAVSNEGYFTKND
AWB66660	13	10	373	MKHITHRKTALSILVLASASLAVGCSSTSDSKVNSTPVKNSSVSASVPASKFDLSQWKITVPLDEDKNGKIDEIDVKAIQSYSHPDYFYLDDNGHMVFATPNKATTTSGSSNTRSELRQMLRGDNTKIKTKGPGNNFVLAKHSLAKHFAAVGGKMEASLKVDHVARRAGHPDKPPAYSVVVGQIHAGKDKNLLKKTNNLFGWGNEPIKVYYKKWPHHDTGSVFWNYERNLAKDDPNRTDIAYPVWGNTWKNPADPGAEGIKLGEEFSYVINVHENVMHLEFSAKGKPTVKYSIDLTNNVDAYGKVDELDNPHGYTLDWNYFKAGAYNQCSTKDAPGGWYTACPGTGDWQTDKANGDYTQVTFTRLKLSESTAP
AWB59166	13	7	357	MKFIQVLSSAIIGTIVIAGCAKNTINETSSKPIPAAKFDLSTWKITIPTDNDNNGKVDQVSKIDIQNYSHPDYFYLDDENNMVFATPNKAFTTANSSNTRSELHQLLGGPQLTNYAPGNNFSLKSHKNAQSYAQIGGNLQATVKVNHVAKRATYPEKNPAYSVVVGQIHATKDKTIVAEGNGFGYGNEPIKIYFKKWPNHQYGSVFWNYERNLPKADPNRVDIAYPVWGELWSESNEPGENGIALNEAFSYEINVVEDIMHLTFTTARHKPVTFQINLANNIDANGKVDKFDHPHGYKGDALFFKAGAYNQCSIKDDPGFWYPKCLGTGDWKTDKKNGDYAQVTFTRLVTGMSKKLQ
AUC22095	13	9	353	MKITITKSSLQSFLMISLGLLLIGCSNPKKKEPSKELKAVTYPSDVLPFLNEWSILCGDGTKYKELVDVEHKDFFYVENEEGTDWVVYKTPNAGITSRTSSNTRTELGQKKHWIPETGGKLTGTLKVQHVSTSGDARVAASYSVVVGQIHSDEGHENEPIKIFYKKFPGHTKGSVFWNYEINTEGDNSGRWDYSSAVWGNDMSVVGPDATTYPEEPKDGIELGEEFSYEINVYKGIMYLTFTSEGHETIKFTKNLLKSEFSTKADIPQQIRSLYVAIGRDGVERENAYAGEINYFKQGAYNQTNGKNPEDNIVWSTGSETYNGDIAKQYANGCYAEVWFREGTVGEGTLPDEE
AUC19985	13	9	347	MKKSILIFAAVTVFFACKNNSKPNAEKTTETKKEIKYPSDVLPFLDEWKILLGDGTYQDSLIDYKKDDFFYVENDGETDWVVYKTPNSGVTSRTSKNTRTELGQKAHWIPEVGGKLTGTLKVQQVSISGDARVAASYSVVVGQIHSDEGHENEPIKIFYKKFPGHTKGSVFWNYEINTKGDNSGRWDFSSAIWGNDMSVVGKSANSYPAEPEDGIELGEEFSYEINVYKGIMYLIFTSKGHKTVKFTKNLLKSDFTTKEEVPQQIWDLYAAIGRDGIERESAYAGEIQYFKQGAYNQTNGKNPEDNIVWYTGSETYNGDIAKQYANGCYSEVWFKEATVGSSTQPVE
ATG76622	13	7	365	MIKNTSTFKLTALAVITPLLFTACSSTQSTNQQSDAPVPATKFDLSHWKINVPVDLNNDGKIDEIDVEEIQTYAHPDFFYLDDKGYMVFTSPNKALTSANSTNTRSELRQMIRGSNTKIKTKYSKNNFALAVHPLSDRFGSVGGKMEATLKVDHVALRATDPDKKAAYSVVVGQIHAGKDQALIDTKLGYGWGNEPLKIYYKKWPGHKTGSVFWNYERNLAKTNPDRTDITYPVWGNTWENPNEPGSAGIALGEEFSYTVNVYKNVMHLTFSAQGKEDVNYSINLGNNVDAYGKVDEKDHPHGYAADWHYFKAGAYNQCSTKSAKGIWYPGCLGTGDWTTDKQNGDYAQVSFSKLALSPATPPTK
ATC87632	13	10	384	MRLSDACTAQFLLHHTETIMIKNTSTFKLTALAVITPLLFTACSSTQSTNQQSDAPVPATKFDLSHWKINVPVDLNNDGKIDEIDVEEIQTYAHPDFFYLDEKGYMVFTSPNKALTSANSTNTRSELRQMIRGSNTKIKTNNPGNNFALAAHPLAEKFGAEGGKMQATLKVDHVALRAKNSDRDAAFSVVVGQIHAEKNKALVAENSGFGWGNEPLKIYYKKWPNHKTGSVFWNYERNLPKADPDRTDIAYPVWGNTWENPNEPGSEGIALGEDFSYTINVYKNTMYLTFTAEGKPDVNYSINLANNVDAYGKVDKKDHPLGYAGDSNYFKAGAYNQCSTKDAPGRWYAACLGTGDWTTDKQNGDYAQVSFSKLELSPATPPTK
ATC83373	13	8	362	MKNLTSTFKLTALAAVTPLLFMGCASTSTPVDSNVAVPASKFDLSQWKINVPVDLNNDGKIDTVDVEEIQTYAHPDFFYLDDQGYMVFTSPNKALTSANSTNTRSELRQMIRGTNTKIKTKNSKNNFALAVHPLSERFGSVGGKMEATLKVDHVALRANDPNKKAAYSVVVGQIHAGKDQALIDTKLGFGWGNEPLKIYYKKWPGHKTGSVFWNYERNLPKKDPNRTDITYPVWGNTWENSDDPGATGIALGEDFSYTVNVHKNMMYLTFSAQGKKDVNYAINLGNNVDAYGKVDEKDHPNGYAADWHYFKAGAYNQCSTKSAKGIWYPGCLGTGDWATDKQNGDYAQVSFKKLVLSPSTKP
ASP47198	13	11	358	MFKALSTISLSTISLSTISLALLMTGCASTSDAPAGKFDLTHWKITIPLDRDNNGKADDIDTKALQNYQHSDFFYIDTNGDMVFTSPNKAVTTQASSNTRSELRQMIRGLDTSIGTKSYSNNFAIAAHSDAAYFDQIGGRLDASLKVNHVAKNAKHPKKPAYSVVVGQIHAGKDKEVIAEGNGFGWGNEPIKIYYKKWPNHDTGSVFWTYERNLEKDNPDRTDIAYPIWGNTWENPDDPKSSGIALGEEFSYTINVIGSVMHLTFTQKDKKTVVYNIDLSNNVDAYGKVDEKDNSAGYAGDWLYFKAGAYNQCSTLDADGIWYAGCSGTGDWPTDKANGDYTSVSFSKLKLSHESEKK
ASM52973	13	7	367	MNKNNITHLIKPGALIALTTSLVIGCVSQQPKSTEQQANPLVPASKFDLSQWKINVPVDLDNDGKIDEIDVKEIQTYSHPDFFYLDDKGYMVFTSPNKALTSANSTNTRSEFRQMLRGANTKIKTKSPKNNFALAVHPLSDRFGSIGGKMEATLKVDHVALRATDPSKNAAYSVVVGQIHAGKDQALIDTKLGYGWGNEPLKIYYKKWPGHKTGSVFWNYERNLPKTDPNRTDIAYPVWGNTWENPNKPGNAGIALGEEFSYTVNVYKNVMHLTFSTAGKNDVSYSINLGNNVDAYGNVDEKDHPHGYAADWHYFKAGAYNQCSTKNAKGIWYPGCLGTGDWATDKQNGDYAQVSFSKLVLSPASPQ
ASM51031	13	8	362	MKKYTSTFKLTALAAITPLLFMGCASTNTSVDSNTPVPASKFDLSNWKINVPVDLNNDGKIDTVDVEDIQTYAHPDFFYLDDQGYMVFTSPNKALTSANSTNTRSELRQMIRGTNTKIKTKNSKNNFALAVHPLSERFGSVGGKMEATLKVDHVALRANDPSKKAAYSVVVGQIHAGKDQALIDTKLGFGWGNEPLKIYYKKWPGHKTGSVFWNYERNLPKKDPNRTDITYPVWGNTWENPDDPTAAGIALGDEFSYTVNVHKNMMYLTFSAQGKKDVNYAINLGNNVDAYGKVDDKDHPNGYAADWHYFKAGAYNQCSTKSAKGIWYPGCLGTGDWATDKQNGDYAQVSFKKLVLSPSTKP
AQW59088	13	20	347	MKKLALTFLAASIASASAIAATSSNELASKYELDPTKAPAQNFDMTNWKITLPELTKEGERKGKALEIAKDELGNTETPYVHPEWFYTNKETGAVVFVAPNEAPTTPNSKNTRSELRAMLATHYGEPKNNFVVASHPSAAEYGAIGGELNATLSVDQVSTSGNYKKNGAFAVVIGQIHGSDNEPLKISYRKLPEHEYGSLSWNYELNPTKELQDAKDENGKKLRQDIRHNVFGQYNLRKGDADPQDGIKLGEIFSYSVNVEGDIMHLTFTKNPGEKNEVTKTFDVNLAEGKYQGHEVDQGYGNDWMYYKAGAYNQCNTKKSSSDCEWRGMEAGDYAQASFYQLELKQ
AQW57069	13	7	356	MCNSKRLNKNLLAAALLTTLPMTALAHNQTPHPVPADKFDMMNWKITLPMDKDNNGRADEIEGVAMLSYSHHQFFFLDENDNMVFEVPNMAVTTKGSTNARSELRQMGRGTDVDISVKAPENNWAIAAHPQAESFSAVGGTLEATLKVNHVATRSQNPEKYPAYSVVVGQIHAGKDPAQLEANTGFGHGNEPLKIFYKKWPNHKMGSVFWTYERNLAKADPDRTDIAYPVWGNTWESNAEPGDKGIALGEEFSYSVKVEGNIMQLAFEAEGHPTVKYELDLSNNVDAYGKVDKKDFAKGYANEWFYFKAGAYGQCSVKTGDNFWATGCEGTGDFETDKKNGDYSSATFSVLKLNGK
AQQ69248	13	9	363	MINQQSKQKIFHLAAWGSLGILLSACQSGPEQKPAKPTNIEKAAVVVPGSLVDLNNWKITLPMDSNGDGKIDEVGPPNIMRLYEPRFFYGNEKGELVFTAPNKAITTANSTNTRSELRQMIDPVKSKTKAPGNNFVLGSHPKANEYGAIGGRLSATLAVNHVAVEAAHPNKKPAFSVVVGQIHAGKDASILDAGFGYGNEPLKIYYKKWPGHEYGSVFWTYERNLEKDNPNRTDIAYPVWGNTWESAENPGDKGIKLDESFSYTVDVVDNVMQLTFEAANKPRVEYTIDLANNVNAYGEVDPLDNPAGYSGDWFYFKAGAYNQCSSKDQEGMWYAGCAGSGIWKQDHAKGHYAQASFTSIELD
APZ46123	13	9	347	MKKSILIFAAVTVFFACKNNSKPNAEKTTETKKEIKYPSDVLPFLDEWKILLGDGTYQDSLIDYKKDDFFYVENDGETDWVVYKTPNSGVTSRTSKNTRTELGQKAHWIPEVGGKLTGTLKVQQVSISGDARVAASYSVVVGQIHSDEGHENEPIKIFYKKFPGHTKGSVFWNYEINTKGDNSGRWDFSSAIWGNDMSVVGKSANSYPAEPEDGIELGEEFSYEINVYKGIMYLIFTSKGHKTVKFTKNLLKSDFTTKEEVPQQIWDLYAAIGRDGIERESAYAGEIQYFKQGAYNQTNGKNPEDNIVWYTGSETYNGDIAKQYANGCYSEVWFKEATVGSSTQPVE
APY00970	13	9	342	MKKLSFLIIAILTIVSCKNETKVNDNKTSDSISDSISKYPSDVIPFMDKWKILLGDGTYVDDLVGFQKDDFFYVETENDVDWVVYKTPNSGVTSRTSSNTRTELGEKRHWIPEEGGKLTGTLKVKHVSTTGDATAASSYSVVVGQIHSDEGHENEPLKIYYKKFPSHTKGSVFWNYEINTAGDNIGRFDYSTPVWGHDFSVVGTDATTYPEEPANGIALNEEFSYEVNVYKGIMYLTFTSEGHETVTFTKSLIKSDFATKEDIPEQIKRVYANREKGGGVERDTAYAGEINYFKQGAYNQANYKSTKSEVYGGDIAKQYQNGSYAEVWFKEATVGEAIAPKN
APA65898	13	11	367	MKKHIIALASLVTIFCFTNCKNTTKKTNDAPIENDPEEMVYASEVIPFFDDWKLILGDGSNAGVANNFENKDFFYVDNDGKDDWVVFKAPNGGNTHGSSNNTRTELAQIKKWYPKTANDRLTATLKVMNVSSTGDARVAATHAVVVGQIHSADAFENEPLKIFYKKYPGHTKGSVFWHYEINTAGDDNSKRWDYSTAVWGNDFSVVGETADTYPTEPEDGIALGEEFSYEVVVKDGIMSLKFMSDGHDTKTYTKNLLESEYPTQADIPEQTKKLFFPIGQDGVERKEAYAGEGCFFKLGAYNQTNGKSPDENMNWCSGAETHGGDIQKQYADGNYAEVWFKTASIEVSDAAVSNEGYFSKNDDYKSK
AOW17702	13	11	366	MKKLNFRIGLKLVFLGILLSICSCKKTNESTKEESSKEEVSKIVYASDVIPFFDDWKLILGDGSNAGIANNFENKDFFYTTNDEEGNWVVFKAPNGGDTHGTSNNTRTELAQSKKWYPKTANDKLTATLKVMNVSATGDARVAASHAVVVGQIHSADKHENEPLKIFYKKFPGHTKGSVFWHYEINTLGDDNSGRWDFSSAVWGNDFSVVGKEANTYPEEPKDGILLGEEFSYEIEVKDGIMNLKFTSKNHETRTFTKNLIKSEYTTKQNISEQTKKLFFPIGQDGVERENAYLGEGCFFKLGCYNQTNGKSPEINKNWCSGAETHNGDLKKQYADGNYAEVWFKTASISVSENAVSNNGYFTKND
ANQ41533	13		236	MLSRFAVPLFCLTALATAPAQAMDTGLPADISSFTLQEPAGRLSLHLVPATTLVSGYGSSFYGRNPQTGSITLQTDGLQPPVRGTIAPETLLRENSAWYFQQTSSDMEAALHIDRFPENSHITIGRLTSQQGTIAELRVEGDRVLAIVNNGTSTQNVVAGTVYPHQTVRYAMHTTPNGLLVISVNGTASHFSLPSAATTHALWFEAVAGEQGFHRPSHSDAARVTFTGLQVHHQAA
ANP78354	13	38	285	MKKTLLTCCALLAFSSSAIANVQFSNPEGALGEPSNYSQYQNVLSVSELQISDPNGKKGNKDYFALDNNYDGIVNNNFYVDKESEALVFTMKNDHLRNELRVQENFRTDLTNETYTLSSEVEIIKPEESMKNSDSKQDEITFLQVHNKGLDDLGTHNVPHPLLRVVWKRDNNGIEGHFWAIIKNNAVICKGSFGKKNQDKEMCKSDVAYSQYDLGKAPQGKPTAFDLIVGDKKLIVDVNGERKVEQDIDYWRHLLSYFKAGVYNQFTNGQSEAHFYKLEYTEKKS
ANP77352	13	18	345	MKLSYLSLLTASLLAAPALASNHDIGQQFNLDPAKAPAQNFDLSKWKINLPELTTEGSRKGKTLEIGKKELSNVDTPYVHPKWFYTDAESGAMVFVAPNTAPTTPNSKNTRSELRAMLADSYSAPSNNFAISSHKNAEEFGSIGGQMTATLSVDQVSTSGNYKKTGAFSVVIGQIHGSDNEPLKIVYRKLPEHEHGSLTWNYELNPPTEMKNAKDENGKKLRKDIRHDVFGQYNLKKGSSDPADGIKLGEVFSYDVNIKDNIMHLTFTKNPNSADPIVKTYDVDLAKGKYQGHDIDLGYGQDWMYFKAGAYNQCNTKKSSSACEWRGMEAGDYTQASFYQLVLNQ
ANO34307	13	37	286	MALRKTKILGLATTLLLSSQAFAITFDDAGDNRGIPADYAQYRPILSESELQISDPAGKKGNKLYIATNTDFSGVVNEVFYVDKESEAFVFKMTGDHKRNELRVHKNFNTSLPHTFYHLNASIEPVSPEASMKDSTSKQNEITYLQVHNKGVTVDGKDNIPHPLLRVVWREGAGETAGHYWAVIKDNALICKGKKGKENMGKPACKSENAYKQYDLGKAKAGATDFNIIVGNSTLIVNLDGEQKVNHNIDYWSHLLSYFKAGVYNQFTNGESEAHFYQLEYQVEHK
ANO33567	13	12	380	MGIVPVSLGTKNKYLEVNMHTKNKIAAVVVSALVAGLAGCSTASSPDTASATQQAPSATQAPSANNDPQLAVQYNLDVNKVPAENFDLSKFKLNTPRDDNKPERAGKVMEIYKPMLNDKANPFSDAEWFYTDSITGAMVFASPNKAMTTPNSKNARSELRAMLSDDYSSPKNNFTIASTDNAEAYGAIGGHMSATMSVDWVSTSGDYKKNGAFATVIGQIHGSKNEPLKIMYRKLPEHEYGSIYWNYETNALGDDYSKRRDIRHEVFGQSGLRQGSEDPVTGIKLGEIFSYDVNVEGDIMHLTFTKNPGKPNQEVKTYDIDLAKGEYQGDKYDQGYANDWMYFKAGTYNQCNTGSSGCANNGIEAGDYSKVSFFKFSLDQ
ANO33549	13	7	347	MKQTLVLAGSLLLALPAAADVANNGVSYPVPADKFDMRNWKITIPSDINEDGKVDEIEGVAMLSYSHEDFFHLDKDGNLVFEVQNKAITTKNSKNARSELRQMPRGANFDNILTDSKMNQWALSSHPEADQYSAVGGTLEATLKVNHVSLHAKFPEKYPAHSVVVGQIHAKKHNALIEAKTGYGHGNEPLKIFYKKFPGHEYGSVFWNYERNLEKKDPNRADIAYPVWGNTWENQAEPGKAGIALGEEFSYKVEVKGTMMHLTFETARHDKVTYDIDLSKGIDAKDHPTGYAEDDFYFKAGAYGQCSVQESHPVWGPGCQGTGDFAIDKKNGDYNSVTFSALKLNGK
ANB26951	13	6	392	MTDAKPIYLAGLAVLSLIAGCNDTQNDKQNDTQTSSTSKTATDANMETMDKRANAADKTKLATKVPGHVFDLSPWNILLPLDRDGDGKADRIENKDLPRFHVDEFFYLDDNNNMVFAAANKAFTSPTSTNTRSELRQVYADENGNVPSLENPANYFALASNPEADKFAAIGARMVATLKVDHVSTNAKYHDKPPAYSVVVGQIHAGKLDELRNNESGFGWGNEPLKIYYKKYPNHDTGTVFWNYELNLPENNPKRTDIAYPVWGDGWHDSSNPGENGIALGESFSYEINVYGDTMYLTFNADNHPTVKHQINLANNVDANGFIDDYDDPVAYKNDWLFFKAGAYNQCSTKDAPTFRYPACPGTGDWETDKKAGNYTRVSFSHLQVGEAIEVK
ANB22734	13	6	392	MTDAKPIYLAGLAVLSLIAGCNDTQNDKQNDTQTSSNSKTATEANMETMDELANAADETKLAIKVPGDVFDLSPWNILLPLDRDGDGKADRIENKDLPRFHVDEFFYLDDNNNMVFAAANKAFTSPTSTNTRSELRQVYADENGNVPSLENPANYFALASNPEADKFAAIGARMEATLKVDHVSTNAKYHDKPPAYSVVVGQIHAGKLDELRNNESGFGWGNEPLKIYYKKYPNHDTGTVFWNYELNLPENNPKRTDIAYPVWGDGWHDSTDPGENGIALGESFSYEINVYGDTMYLTFNADNHPTVRHQINLANNLDANGFIDDYDDPVAYKNDWLFFKAGAYNQCSTKDAPTFRYPACPGTGDWETDKKAGNYTRVSFSHLQVGEAIEVK
AMJ94038	13	6	392	MTDAKPIYLAGLAVLSLIAGCNDTQNDKQNDTQTSSNSKTATEANMETMDELANAADETKLAIKVPGDVFDLSPWNILLPLDRDGDGKADRIENKDLPRFHVDEFFYLDDNNNMVFAAANKAFTSPTSTNTRSELRQVYADENGNVPSLENPANYFALASNPEADKFAAIGARMEATLKVDHVSTNAKYHDKPPAYSVVVGQIHAGKLDELRNNESGFGWGNEPLKIYYKKYPNHDTGTVFWNYELNLPENNPKRTDIAYPVWGDGWHDSTDPGENGIALGESFSYEINVYGDTMYLTFNADNHPTVKHQINLANNVDANGFIDDYDDPVAYKNDWLFFKAGAYNQCSTKDAPTFRYPACPGTGDWETDKKAGNYTRVSFSHLQVGEAIEVK
AMJ90193	13	6	392	MTDAKPIYLAGLAVLSLIAGCNDTQNDKQNDTQTSSNSKTATEANMETMDELANAADETKLAIKVPGDVFDLSPWNILLPLDRDGDGKADRIENKDLPRFHVDEFFYLDDNNNMVFAAANKAFTSPTSTNTRSELRQVYADENGNVPSLENPANYFALASNPEADKFATIGARMVATLKVDHVSTNAKYHDKPPAYSVVVGQIHAGKLDELRNNESGFGWGNEPLKIYYKKYPNHDTGTVFWNYELNLPENNPKRTDIAYPVWGDGWHDSTDPGENGIALGESFSYEINVYGDTMYLTFNADNHPTVRHQINLANNLDANGFIDDYDDPVAYKNDWLFFKAGAYNQCSTKDAPTFRYPACPGTGDWETDKKAGNYTRVSFSHLQVGEAIEVK
AMJ86333	13	6	392	MTDAKPIYLAGLAVLSLIAGCNDTQNDKQNDTQTSSNSKTATEANMETMDELANAADETKLAIKVPGDVFDLSPWNILLPLDRDGDGKADRIENKDLPRFHVDEFFYLDDNNNMVFAAANKAFTSPTSTNTRSELRQVYADENGNVPSLENPANYFALASNPEADKFATIGARMVATLKVDHVSTNAKYHDKPPAYSVVVGQIHAGKLDELRNNESGFGWGNEPLKIYYKKYPNHDTGTVFWNYELNLPENNPKRTDIAYPVWGDGWHDSTDPGENGIALGESFSYEINVYGDTMYLTFNADNHPTVRHQINLANNLDANGFIDDYDDPVAYKNDWLFFKAGAYNQCSTKDAPTFRYPACPGTGDWETDKKAGNYTRVSFSHLQVGEAIEVK
AMJ73904	13	6	392	MTDAKPIYLAGLAVLSLIAGCNDTQNDKQNDTQTSSNSKTATEANMETMDELANAADETKLAIKVPGDVFDLSPWNILLPLDRDGDGKADRIENKDLPRFHVDEFFYLDDNNNMVFAAANKAFTSPTSTNTRSELRQVYADENGNVPSLENPANYFALASNPEADKFAAIGARMEATLKVDHVSTNAKYHDKPPAYSVVVGQIHAGKLDELRNNESGFGWGNEPLKIYYKKYPNHDTGTVFWNYELNLPENNPKRTDIAYPVWGDGWHDSSNPGENGIALGESFSYEINVYGDTMYLTFTADNHPTVKHQINLANNVDANGFIDDYDDPVAYKNDWLFFKAGAYNQCSTKDAPTFRYPACPGTGDWETDKKAGNYTRVSFSHLQVGDAIEVK
ALQ09184	13	7	365	MIKNTSTFKLTALAVITPLLFTACSSTQSTNQQSDAPVPATKFDLSHWKINVPVDLNNDGKIDEIDVEEIQTYAHPDFFYLDDKGYMVFTSPNKALTSANSTNTRSELRQMIRGSNTKIKTKHSKNNFALAVHPLSDRFGSVGGKMEATLKVDHVALRATDPDKKAAYSVVVGQIHAGKDQALIDTKLGYGWGNEPLKIYYKKWPGHKTGSVFWNYERNLAKTNPDRTDITYPVWGNTWENPNEPGSAGIALGEEFSYTVNVYKNVMHLTFSAQGKEDVNYSINLGNNVDAYGKVDEKDHPHGYAADWHYFKAGAYNQCSTKSAKGIWYPGCLGTGDWSTDKQNGDYAQVSFSKLALSPATPPIK
ALM90858	13	6	392	MTDAKPIYLAGLAVLSLIAGCNDTQNDKQNDTQTSSNSKTATEANMETMDELANAADETKLAIKVPGDVFDLSPWNILLPLDRDGDGKADRIENKDLPRFHVDEFFYLDDNNNMVFAAANKAFTSPTSTNTRSELRQVYADENGNVPSLENPANYFALASNPEADKFAAIGARMEATLKVDHVSTNAKYHDKPPAYSVVVGQIHAGKLDELRNNESGFGWGNEPLKIYYKKYPNHDTGTVFWNYELNLPENNPKRTDIAYPVWGDGWHDSSNPGENGIALGESFSYEINVYGDTMYLTFTADNHPTVKHQINLANNVDANGFIDDYDDPVAYKNDWLFFKAGAYNQCSTKDAPTFRYPACPGTGDWETDKKAGNYTRVSFSHLQVGDAIEVK
ALJ06862	13	9	332	MNSCFNTTKKVDTEISDTMTYPSDVIPFMDEFSILCGDGTSFKDLENVEHKDFFYVSNDGKTDWVVYKTPNSGVTSKTSNNTRTELGQKKHWIPETGGKLTGTLKVQHVSISGDARVAASYSVVVGQIHSDEGHENEPLKIFYKKFPGHKKGSVFWNYEINTEGDNSKRWDYSTAVWGHDMSVVGSSPTTYPEEPEDGIELGEEFSYEINVYKGVMYLTFSSKEHETKQFTKDLLNSEFSKKSEIPQQVLTLYAAIGRDGVERVNGYADEIQYFKQGAYNQTNGKNPEENIVWSTGAETYNGDIVKQYANGCYTEVWFKHATVGAGTMPNEK
ALJ06382	13	45	366	MNKNIITSVFTLIIINLFLVLNSCKSEVKKAKLITNKEGTIKKVYASNVIPFFDHWKLILGDGSNVGIANNYENKDFFYTTNDGKSDWVVFKTPNGGDTHGTSNNTRTELAQTKKWYPKTANDKLTATLKVMNVSATGDARVAASYAVVVGQIHSADKHENEPLKIFYKKFPSHTKGSVFWHYEINTAGEDNSGRWDYSTAVWGDDFSVVGTDESTYPEEPKEGIALGEEFSYVVEVKNGIMTLKFFSEGHETKIFTKNLIESEYTTTADIPEQTRKLFVPIGQDGVERANAYAGEGCFFKLGAYNQTNGKSPNENRNWCSGAETHGGDIEKQYADGNYAEVWFKTASISVSDHAVSNEGYFIKND
AJP44971	13	6	367	MRSRDSLWLIAAMAAALTTGCSENSAPSSSPKRDASSKTAPGEVFDLSSWNILLPVDLDKDGKADRVDNEALSHYQLDEFFYLDDENNMVFAAANKAFTSPTSTNTRSELRQVYVGESGEVPSLDDPRNYFALASHPNSEDFAALGGRLTATLKVNHVSTNAKYGDKPPAYSVVVGQIHAAKLDDMKTEISGFGWGNEPLKIYYKKYPDHQTGSVFWNYERNLPEAAPNRIDIAYGVWGNGWENDADPGVNGIALGEEFSYIVNVYGDTMYLTFSAHNHPTVNHQINLADNIDANGRVDGHDDPVGYKNDWLFFKAGAYNQCSTKDAPTFRYPACPGTGDWETDKADGNYTSVTFSHLQLGHAHVVE
AIZ42443	13	45	370	MNTKNHTPTFTFLALSIFLVLTSCLDTDKKTTTVTVDSTSVKEVQKTVYASDVIPFFDHWKLILGDGSNAGFATNFENKDFFYTTNDGESNWVVYKAPNAGDTHGTSNNTRTELAQAKKWYPKTANDKLTATLKVMNVSATGDARVAASHAVVVGQIHSADGHENEPLKIFYKKFPGHTKGSVFWHYEINTAGDDNSGRWDYSTAVWGNDFSVVGPEENNYPEEPKEGIALGEEFSYEIEVKDGIMNLKFTSEGHEAKTFTKNLIESEYTTTAAIPEQTQKLFVPIGQDGVERKNGYTGEGLFFKLGTYNQTNGKSPEVNKNWCSGAETHGGDIQKQYEDGNYAEVWFKTAEISVSDQAVSNEGYFAKND
AIM59832	13	10	355	MLVSSLFVLVSCNNKQQATTTASSNKKEVENTVYASTVIPFFDHWKLILGDGSNAGIANNFENKDFFYTTNDGKDNWVVFKAPNGGDTHGTSNNTRTELAQAKKWYPKTANDKLTATLKVMNVSATGDARVAASYAVVVGQIHSADKHENEPLKIFYKKFPGHTKGSVFWHYEINTDGEDNSKRWDYSTAVWGNNFSVVGDTENTYPEEPEDGIALDEEFSYTIEVKDGIMTLTFMSQGHKTKTFTKNLITSTYTTKANIPLQTQALFVPIGQDGVERKEAYTGEGCFFKLGAYNQTNGKSPEINKNWCSGAETHGGDIQKQYADGNYAEVWFKTASITVSDAAVSNKGYFEKND
AIG00004	13	7	367	MRSRDSLWLIAAMAAALTTGCSENSAPSSSPKRDASSKTAPGEVFDLSSWNILLPVDLDKDGKADRVDNEALSHYQLNEFFYLDDENNMVFAAANKAFTSPTSTNTRSELRQVYVGESGEVPSLDDPRNYFALASHPNSEDFAALGGRLTATLKVNHVSTNAKYGDKPPAYSVVVGQIHAAKLDDMKTETSGFGWGNEPLKIYYKKYPGHQTGSVFWNYERNLPEAAPNRIDIAYGVWGNGWKNDADPGVNGIALGEEFSYIVNVYGDTMYLTFSAHNHPTVNHQINLADNIDANGRVDGHDDPIGYKNDWLFFKAGAYNQCSTKDAPTFRYPACPGTGDWETDKADGNYTSVTFSHLQLGHAHVVE
AGC75474	13	3	298	MKKCIFLFAILLIFSCESEESDAPERIQVINPGDGNDTEAMDFSNWKVTVPFDNNNDGSPDEFMPSQISNGGYRNISALDGFMYDDEDGEGIIFYTQFDPNGATTANSSYPRTELRELINPSNSRDNWSLSDGGILKVRMQVLEASDNTGTGSLNKDRFIMAQIHGIIKPSDVTRLNLSSDSAPPLLKMQWRDGNLVAYKKTLEDDSLSGDNIITRDSNVWGDISHNFGQVGYEPFDLEIRASTGRLQITVNGQTHVFQDVSLAKWPFINYFKTGNYIQTVDPAGFSKVKLYSLEVSH
AFW03077	13		236	MLSRFAVPLFCLTALATAPAQAMDTGLPADISSFTLQEPAGRLSLHLVPATTLVSGYGSSFYGRNPQTGSITLQTDGLQPPVRGTIAPETLLRENSAWYFQQTSSDMEAALHIDRFPENSHITIGRLTSQQGTIAELRVEGDRVLAIVNNGTSTQNVVAGTVYPHQTVRYAMHTTPNGLLVISVNGTASHFSLPSAATTHALWFEAVAGEQGFHRPSHSDAARVTFTGLQVHHQAA
AEH01595	13	10	342	MKKLPLIIVAILTIVACKNESKKKQESSAVSTTNTIKKAPSDVIPFMDKWKILLGDGTYVDDLVGFQKDDFFYVETENNTDWVVYKTPNSGITSRTSSNTRTELGEKKHWIPEEGGKLTGTLKVKHVSTTGDATAASSYSVVVGQIHSDEGHENEPLKIYYKKFPGHTKGSVFWNYEINTEGDNIGRFDYSTAVWGHDFSVVGKDATTYPEEPENGIALNEEFSYEVNVFKGIMYLTFKSEGHETVTFIKSLIKSEFATREAVPEQVKRVYANREKGGGIERDTAYAGEINYFKQGAYNQANYKSTKSEIYGGDIAKQYENGSYAEVWFKTATVGEATAPKQ
AEF03493	13	5	372	MSNTKHVYLAGLAALSLVAACNDADTSSSTNTAQQDSHAVSGAKAPGEVFDLSPWNILLPLDRDGDGKADKIKNKDLASFHVDEFFYLDDNNNMVFAAANKAFTSPTSTNTRSELRQVYADENGNVPSLESPANYFALASNPDSDKFAAIGARMEATLKVDHVSTNAKYHDKPPAYSVVVGQIHAGKLDDLRNDVSGFGWGNEPLKIYYKKYPNHETGTVFWNYELNLPEDNPKRTDIAYPVWGDGWHDDNDPGETGIALGESFSYEINVYGDTMYLTFSAENHPTVKHQINLANNVDANGFIDDYDDPVAYKNDWLFFKAGAYNQCSTKDAPTFRYPACPGTGDWETDKKAGNYTRVSFSHLQVGDAIAVK
AEE24562	13	7	392	MTNNSAVLTTTRPSSLSKALSKALSTSLACVVLAGCGGKNIDTPSSPPQTITNSAQQPAPASQFDLSHWYLTVPLDEDGDRVSDVYDVSELKTYSHPEFFYLNEQKHMVFATPNRAATERTSTNTRSELRYMFRGEDTSILEGSPSNNFALATHKNPQQFAAIGGKLDATLHVDHVAINAGYPNKPPAYSVVIGQVHAFQLDDNKQKAGYGWGNEPLKISYKKWPNHKTGSVFWTYERNLATDNPERIDIAYPVWGNNWDDAADPGEKGIALGEEFSYTINIFENVMHLVFTSTKHPTVHHQINLANNVDANGDVDEADYPYAYQDETLYFKAGAYNQCSTKQNDPSFRYPGCAGTGDWTTDLANGDYTKVTFSALTAGPATPMPSSMTVQK
ABG42141	13	6	375	MTNKSVVLATSLTCMSLIGCGGTHTTSSTQVQLTSSIESQKAPGSSFDLSHWYLTVPLDEDGDQVSDIYDVADLQGFSHPDFFYLDEQNNMVFATPNRAATERTSTNTRSELRYMLRGEDTSIPEGAPGNNFALAAHKNAQQFAAIGGKLEATLHVDHVATNAQYPNKPPAYSVVIGQVHAFQLDDEQQKAGFGWGNEPLKISYKKWPNHSTGSVFWTYERNLATNDPNRIDIAYPVWGSNWDDPSDPGDKGIALGEEFSYEVNIVENVMHLVFTSTEHGTVHQHINLADNIDANGNIDEADYPLAYQDETLYFKAGAYNQCSTKQNDPSFRYPGCSGTGDWKTDLANGDYTQVTFSSLKVSPATPVQGTTGALK
AAF22512	13	9	352	MHTKNKIAAVVVSALVAGLAGCSTASSPDTASATPANQDPQLAAQYNLDVTKAPAENFDLSKFKLNLPMDDDKAERAGKVMEIYKSMLNNKEKPFSQAQWFYTDQTTGAMVFKAPNKAMTTPNSKNARSELRAMLADDYSSPKNNFTVASTKDAEKYGAIGGHMSATLAVDWVSTSGNYKKGGAFATVIGQIHGSKNEPLKIEYRKLPEHEYGSVYWNYETNAKGDEYKFRHDISTDVFGQHDLRKGSAEPVDGIKLGDIFSYDVNVKGDIMHLTFTKNPGQPNQEVKEFDVNLAKGHLKGDKYDQGYANDWMYFKAGNYNQCNTGSAGCSNNGLEAGDYAQVSFYKLNLDQ
SDS57622	12	10	352	MKIRIAKIFIKYFLVVSFGLLLVGCFKSKKKTPIKETNSVTYPSDVIPFMDEWKILLGDGEHSDDLLKYSKKDFFYVSNDGKTNWVVYKTPNAGITSKTSSNTRTELGQKKHWIPEIGGKLTGTLKVQHVSTSGDARVAASYSVVVGQIHSDEGHENEPIKIFYKKFPRHKKGSVFWNYEINTKGDNSKRWDYSTAVWGNDMSVVGENATSYPKEPIDGIELGEEFSYEINVYKGIMYLTFKSEGHETIKFTKNLLKSDFSTKEDIPQQIWTLYAAIGRDGVERENAYAGEIQYFKQGAYNQTNGKNPEDNIVWYTGSETYNGDIAKQYANGCYSEVWFKEATVGAGTPPKN
SDS57535	12	9	364	MKKQIIKSVSVCLLFGALLTLNSCKKETKPKAKKEVQKTMYASDIIPFFDHWKLVLGNGVNAGIANDFENKDFFYTEKDANGEWVVFKAPNAGSTHGTSNNTRTELGQIKKWYPETANDKLSATLKVMNVSSTGDKTVAASHAVVVGQIHSADKHENEPLKIFYKIYPGHTKGSVFWHYEINTAGNDNSVRWDYSLPVWGNDFSVVGPDANTPPSEPEEGIELGEEFSYEIEVKDGIMNLTFTSEGHETKTFTKNLIKSDFSTKADIPEQTQKLFVPIGQDGVERKEAYKGEGCFFKLGCYNQTNGKSPEVNKNWCSGAETHGGDIQKQYEDGNYAEVWFKKASISVSKAAVSNQGYFNKNDHK
QIE58763	12	11	368	MTKKFITFVPMFSLVGVLLLLSSCNNKKEASTTEIETLNNKEAQKTIYASDITPFFDHWKLILGDGSNVGIANNFENKDFFYTANDGEDWVVYKAPNGGDTHGTSNNTRTELAQQKKWYPKTANDKLTTTLKVMNVSSTGDARVAASYSVVVGQIHSADKHENEPLKIFYKKFPGHSKGSVFWHYEINTAGDDNAKRWDYSTAVWGNDFSVVGTDVSTYPEEPEDGIALGEAFSYEIVVKDGVMNLKFTSEGHETKTFAKNLIVSEYTTTASIPEQTQKLFVPIGQDGVERENAYAGEGLFFKLGSYNQTNGKSPEVNKNWCSGAETHGGDIQKQYQDGNYAEVWFKEANIYVSEAAVSNEGYFTKND
QHJ13020	12	6	386	MTIKSAVLTTSRSLSIAISTSLASVVLAGCGGKNINTPAGVSQTGSNSDQQLAPASQFDLSHWYLTVPLDDDDDHVSDVYDVAKLKTYSHPDFFYLNEQNHMVFATPNRAATERTSTNTRSELRYMFRGEDLSIAEGAPNNNFALAAHKNAQQFAAIGGRLDATLHVDHVAINAGYPNKPPAYSVVIGQVHAFQLDDNKQRDGYGWGNEPLKISYKKWPNHKTGSVFWTYERNLATKDPKRIDIAYPVWGNNWDNPADPGDKGIALGEEFSYTINIFENVMHLVFTSANHPKVHHQINLANNIDAKGDVDDSDYPYAYQDETLYFKAGAYNQCSTKQNDPSFRYPACAGTGDWETDFANGDYTKVTFSALIAAPATPMSSSVAVQN
QHI35364	12	11	362	MNKKNILSITTFTVLSLFLVLNSCKNEAKEPNKNEATKTVYASDVIPFFDHWKLILGDGSNAGIATNFENKDFFYTATNDKTNWVVFKAPNGGDTHGTSNNTRTELAQTKKWYPKTANDKLTATLKVMNVSATGDARVAASYSVVIGQIHSADKHENEPLKIFYKKFSGHAKGSVFWHYEINTKGDDNSGRWDYSTAVWGNDFSVVGTDASTYPEEPKDGIALGEEFSYEIEVKDGIMNLKFTSEGHETKTFTKNLIVSEYTTTADIPEQTQKLFVPIGQDGVERKNAYAGEGCFFKLGAYNQTNGKSPEVNMNWCSGAETHGGDIQKQYADGNYAEVWFKTGSISVSDNAVSNEGYFTKND
QGH46637	12	20	347	MKKLALTFLAASITSASAMAATSSNELASKYELDPTKAPAQNFDMTNWKITLPELTKEGERKGKALEIAKDELGNTETPYVHPEWFYTNKKTGAVVFVAPNEAPTTPNSKNTRSELRAMLATHYGEPKNNFVVASHPNAAEYGAIGGELNATLSVDQVSTSGNYKKNGAFAVVIGQIHGSDNEPLKISYRKLPEHEYGSLSWNYELNPTKELQDAKDENGKKLRQDIRHNVFGQYNLRKGDADPQDGIKLGEIFSYSVNVEGDIMHLTFTKNPGEKNEVTKTFDVNLAEGKYQGHEVDQGYGNDWMYYKAGAYNQCNTKKSSSDCEWRGMEAGDYAQASFYQLELKQ
QCW99908	12	11	373	MKLNTKNVFTSAIIPLALCTFQILGSCKHTDKKPNTPTSPNTGKNATQQAVHASDVIPFFEHWNLILGDGSNVGKAVDYENKDFFYTTNDGNSDWVVFKTPNGGDTHGTSNNTRTELAQLKKWYPKTANDKLSATLKVMNVSATGDARVASTHSVVVGQIHSADGHENEPLKIFYKKFPGHTKGSVFWHYEINTAGDDNSGRWDYSSAVWGHDFSVVGDSAKTYPKEPEDGILLGEEFSYQIEVKEGIMNLKFSSDGHETKTFIKNLIESEFTTTADIPEQTQKLFVPIGQDGVERATAYTGEGLFFKLGCYNQTNGKSPEENQNWCSGAETHGGDIQKQYADGNYAEVWFKSGSITISDAAVSNKGYFTKND
QCW99907	12	9	342	MKTRAITISVILILLGFLFFLGSCKEKTKQVQSVASAAHKYPSDVIPFMDEWKILCGDGTRSEDLVNFEKKDFFYVENDGQTDWVVYKTPNSGVTSRTSSNTRTELGQKAHWIPETGGKLTGTLKVMQVSTTGDATVSSSFSTVVGQIHSDEGHENEPLKVFYKKFPGHEKGSVFWNYEINTAGSNEGRWDFSTAVWGYDFSDVGASATENPEEPQDGVALGEEFSYEVNVFEGMMYLTFTAEGHETKKFAKNLLKSDFVTKADVPEQILATYYERGRDGVERDTAYTGEIQYFKQGCYNQANGKSTKSETYGGDIAKQYANGSFAEVWFKDATVGAGTKPN
QCI71698	12	17	345	MKLSYLSLLTATLLAVPALASNINVGQQFDLDPAKAPAQNFDLSKWKINLPELTTEGSRKGKTLEIGKKELSNVDTPYVHPKWFYTDAESGAMVFVAPNTAPTTPNSKNTRSELRAMLADSYSAPSNNFAISSHKNAEEFGSIGGQMTATLSVDQVSTSGNYNKTGAFSVVIGQIHGSDNEPLKIVYRKLPEHEHGSLTWNYELNPPKELKNAKDENGKKLRKDIRHDVFGQYNLKKGSSDPSDGIKLGEVFSYDVNIKDNIMHLTFTKNPNSSDPIVKTYDVDLAKGKYQGHDVDLGYGQDWMYFKAGAYNQCNTKKSSSACEWRGMEAGDYTQASFYQLILNQ
QCE43288	12	45	367	MNKKFIPSVTTLFTLGLFLTVNSCKEEAKQPVITPVEKEVTPKTVYASDVIPFFEHWKLILGDGSNAGIATNFENKDFFYTTNDSAGEWVVFKAPNGGDTHGTSNNTRTELAQIKKWYPKTANDKLSATLKVMNVSATGDARVAASHAVVVGQIHSADKHENEPLKIFYKKYPGQTKGSVFWHYEINTAGDDNSGRWDYSSAVWGNDFSVVGTEENTYPEEPKDGIALGEEFSYTVEVKEGIMNLTFTSEGHEPKTFTKNLIASEYTTKADIPEQTQKLFVPIGQDGVERPTAYTGEGCFFKLGAYNQTNGKSPEINKNWCSGAETHGGDIKKQYADGNYAEVWFKTGSISVSDAAVSNDGYFAKND
QBO58423	12	3	295	MKSVIFIAVAFITLGSCSRTGNTISDEIIDPVVANGFADISLSNWKVTLPVDENSDGSPDEYAAAQIQNGGYRNIPAIKPFMYDDTGDQSLVFYAYPSTSTSNSDYSRTELREMMNPTNTKTNWTLSKGGTMQGKLKVVSTTPDTSSSGNSFHRVIVMQIHGIISQADMAKYGFSSNAAPPLLKMFWIDGHLKAYKKTLVNNSTTGIDLYSSSSTIWTDISYDFGKVGYDPFEIKIVASTGKLEVTVNGNNTHVFQDTSLEKWPFENYFKAGNYLITTDPAAKSTVKYYKLNVTH
QBF82989	12	8	356	MTKFKPSMLSLALLASCAVSTATSADTLAEQQAAYKAKLTQKLDATLAPAQNFDLSKMKINLPIADHKPARKGQVMEIEVDELNDKTHPYTNHFWFYTNPENGAMVMTSPNTAPTTKNSSNARSELRIMLRGEKTEIGPKHPSNNFVVAANPNKDKYGAVGGQMSATLSVDWVSTSGDDSKFPTHSVVVGQIHGSSKVEPLKIYYRKLPNHEHGSLFWNYEIFPKDINDRYDVPIPIWGSAELTKADANPDNGIKLGELFSYDVTVADNIMTLTFVKNPGTDAAETKVFKTDLSKPYPGHPLDQGYGNDWMYFKVGAYNQCNQGTKHPVWGTGCTNNGIEAGDYTQVSFYELDLKQ
EAP86664	12	5	310	MSLIGLQSRKIEGLFAILLLMILMSCSKSSEDNVQSQPDIPNNTQNDGATNYANVNFSNWKLTLPVDEDNNGKPDEYQPQELINLGYQNLLPIQPYMYDDESDSSLVFYTFPASSTANSNYSRTELRELINTGNSRINWSLQDGGVMEGRLKIDEVSAHTTSNSNQFHNVIVMQIHGILSIEDMELHNFSSNNGPPLLKIYWKDGYIWSHKKFLVDENTSGDDLLNTSSDTWVDIKDNMGYVGYDAFNFKITASNAYLELQLNNEEPLIYQDISLEKWPFENYFKAGNYLTTTDQEAFSYVKYYNLNISH
EAP86661	12	10	348	MKYTLVILTVLLVMVGCKNKPETTPSLSKQNDTLVTNPSDVISSIDKWSILLGNGTFSDSLNNFSQDDFFYVEEEENTNWVVYKTPNSGITSKTSHNTRTELGEKKRWTPEEGGKLRGTLKVKHVSTSGDPRVAASFSVVVGQIHSDDGHENEPLKIFYKKYPGHEKGAVFWNYEINTEGNNSKRWDFSETVWGYNMGNVSTTLNTTPEEPKDGIRLGEEFSYEVNVHKGIMYLTFKSEGHITKTFTKSLIASDFTKELPQQIKTLYASIGRDGLEREEAYTGEMQFFKQGAYNQTNGKNPEENLVWNTGSKTFNGDITKQYNNGSFTEVWFKEQTLGEGTLPNHLKD
CAL66119	12	9	355	MKFFKLSFKSFLILGLVLSLNSCADNAKKNKEEKEKTNEKAEVYPSDVISFMDEWSILLGNGTRTEELEDFKHKDFFYVENEYNTEWVVYKTPNSGVTSKTSSNTRTELGQLEHWTPEEGGKLTGTLKVMHVSTSGDARVAASYSVVVGQIHSDEGHENEPLKIFYKKFPGHTKGSVFWNYEINTKGDNSERWDYSTPVWGHDMSVIGSAPDAYPEEPENGIELGEEFSYEINVHKGTMYLTFKSEGHETKTFTKNLLKSEFARTEDIPQQILTLYESIGRDGIEREEAYSGELNYFKQGAYNQTNGKSPEENLVWSTGADIYEGDIAKQYANGDYAEVWFKDATVGAGSSPEED
CAB9495261	12	6	363	MKIRTPLVAANILITFTIVGCNGNALSEDKGGSDRVPGDKFDLSGWNIMLPVDEDGDGAADRVNNDALKHYQHDTFFYLDNNDNMVFVAPNKGFTSPTSTNTRSELRQIYTSENGQVPSYESPSNYFALTSTPNSENFAAIGGRMQATLKVNHVSLNAKYADKPPAYSVVVGQIHAAKLNDEKSEDAGFGWGNEPLKIYYKKYPNHETGTVFWNYERNLPESHPERIDIAYPVWGDGWNDDTDPGSEGIALGESFSYEINVYGDTMYLTFSAANHPTVKHQINLADNVDAKGSVDKHDDPIGYKNDWLFFKVGAYNQCSTKDAPTFRYPACPGTGNWELDKKAGNYTSVSFSSLQLGDAVAPK
BBA30904	12	11	139	VSTSGDDSKFPAHPVVVGQIHGPSKTEPLKIYYRKMPNHEYGSLFWNYEIYPQDIDQRKDIPIAIWGDPYLTKASADPVNGIKLGELFSYDVNIQNNIMTLTFVKHPGTSAAETKTFKTDLSKPYPGEPLDQGYKNAWM
BBA30884	12	23	140	FDVTDVGYTMSASFQPIDIDEAIAASVDGDEVTFLQVHNNSGDDYIPHPLLRVTYEETRDDLDGHYWAVIKTNALDCSSDSDDYGSADCNDSYERISLGEANLDAMTDIDISVGNSRLVITVEGEEKVDYDISYWGDLLS
BBA30880	12	7	172	MRRGDDSIDTKGVTRNNWVFSTAPQDDLEDAGGVDGSLFATLAVNHVTTTGVNWQQGRVIIGQIHANDDEPIRLYYRKLPHHQKGSLYFAHEPLGQDDVWYNIVGNSLPNYWDQEATPEDPVDGIALNEKFSYRIDVKGHELKVTLIREGKDDIVTIADMSKSKYGVGGQYM
BBA30878	12	7	161	GDQSISTKGVNGNNWVFSTAPEADLKAAAGIDGVLEATLKVDHATTTGNANEVGRFIIGQIHDQNDEPIRLYYRKLPNQATGAVYFAHESQDATKEDFYPLVGDMTAEVGEDGIALGEVFSYRIDVKGHTMTVTLMREGKDDVVQVVDMTDSGYDVGGKYM
BBA30871	12	11	179	YGFPSNNFAIASNPQAAEYAYIGGKMHAVLTVDHVSTSGRDTSLGAYAAVIGQIHARTNEPLKIFYRKLPNHEYGSIFWTYETNARKETGNYEHRTDIKHDVFGAYNLTKASNAPADGVKLGELISYDVDVQGDVMHLTFKKGLGTEAEVVKTFDINLAEGKYQGNQYDEGYANEGDYM
BBA30862	12	7	155	NWALDHQPVNPDIGARGGRLTATLSIDQVTSTGTSGQVGRVIIGQIHAASDEPLRLYYRKLPNNTKGGIYAAHEIRDGDDINIEIIGSRSNSAADPIEDGIALGELFSYEINNVGADIEIIIRRGDRDGEIIGELTIDMDTIIDGGSGYDIVDEW
BBA30855	12	11	179	YGFPSNNFAIASNPQAAEYAYIGGKMHAVLTVDHVSTSGRDTSLGAYAAVIGQIHARTNEPLKIFYRKLPNHEYGSIFWTYETNARKETGNYEHRTDIKHDVFGAYNLTKASNAPADGVKLGELISYDVDVQGDVMHLTFKKGLGTEAEVVKTFDINLAEGKYQGNQYDEGYANEGDYM
AYO24072	12	40	309	MAQLDPSKAPSENFDLSKWKIVIPMEDTKPERKGKVMEISKAELNKGYQHAPWFYTDKESGAMVFAAPNKAMTTPNSSNARSELHALISDKASIGPYEPENNFVLASHPNADKFGAIGGKMSATLAVDHVSQSGDHRHNDSFSVVIGQIHAGTNEPLKIFYRKLPDQEYGSVYWNYENNALGDDYHRRLDISHNVFGKAKIRFGEPEPMDGIKLGEKFAYDIQVDGDVMYLEFTKNLESEVPITRSFAIDLAKGHYLGNKYDAGYQNEWFFFKAGAYNQCNTGVVRCKNEGIEAGDYTQVSFYQLDIKH
AYO13981	12	20	347	MKKLALTFLAASITSASAMAATSSNELASKYELDPTKAPAQNFDMTNWKITLPELTKEGERKGKALEIAKDELGNTETPYVHPEWFYTNKKTGAVVFVAPNEAPTTPNSKNTRSELRAMLATHYGEPKNNFVVASHPNAAEYGAIGGELNATLSVDQVSTSGNYKKNGAFAVVIGQIHGSDNEPLKISYRKLPEHEYGSLSWNYELNPTKELQDAKDENGKKLRQDIRHNVFGQYNLRKGDADPQDGIKLGEIFSYSVNVEGDIMHLTFTKNPGEKNEVTKTFDVNLAEGKYQGHEVDQGYGNDWMYYKAGAYNQCNTKKSSSDCEWRGMEAGDYAQASFYQLELKQ
AWV97281	12	11	359	MKRVIIKSAAVCLFLGISVILNSCSNTANKEETKETVYASDVIPFFDDWNLILGDGSNVGHANNFENEDFFYTVNDGKTNWVVFKSPNGGDTHGTSNNTRTELAQVKKWYPATADDKLTATLKVMNVSATGDARVAASHAVVVGQIHSADAHENEPLKIFYKKFPGQTKGSVFWHYEINTAGDDNSKRWDYSSAVWGNDFSVVGAEENSYPEEPKDGIELGEEFSYEIVVKDGIMNLKFTSEGHETKTFTKNLIASEFTTTADIPKQTQELFVPIGQDGVERKNAYTGEGCFFKLGCYNQTNGKSPEVNKNWCSGAETHGGDIQKQYADENYAEVWFKTASMSISDASVSNQGYFEKND
AWV97048	12	9	353	MSFKNTKSLSLTLLMVGFTLALNSCSNTTKETAEEDIKTTIYPSDVIPFMDEWKILLGDGTKTEKLKNYEAKDFFYVSNDGQTDWVVYKTPNAGVTSRTSSNTRTELGQLKHWIPETGGKLTGKLKVMHVSTSGDARVAASYSVVVGQIHSDEGNENEPLKIFYKKFPGHTKGSIFWNYEINTKGDNSKRWDYSTAVWGNDMSVIGSSPTSYPEEPKDGIELGEEFSYEVNVYKGIMYLTFKSEGHETIKFTKDLLKSEFTTSSAIPQQILTLYASIGRDGTERENAYAGEIQYFKQGAYNQTNGKKPEDNMVWSTGSETFGGDIAKQYENGSYTEVWFKEASVGSGTEPVKE
AUS04156	12	9	304	MDQWKILLGNGVHTDELVRFKHKDFFYVANDEKANWVVYKTPNSGVTSRTSSNTRTELGQKAHWTPETGGKLTGTLKVMHVSTSGDARVAASFSTVVGQIHSDEGHENEPIKIFYKKFPGHTKGSVFWNYEINTKGDNSKRWDYSTAVWGYDMSIVGETPTTFPEEPKDGIALGETFTYEINVYQGIMYLTFTSEGHETVKFTKDLTKSDFATKADIPEQIWTLYASIGRDGVERETAYSNEIQYFKQGAYNQSNGKNPEDNMVWSTGSDHYNGDIAKQYQNGAYTEVWFKETTVGPGTPPDKE
AUL74739	12	7	362	MKNLTSTFKLTALAAVTPLLFMGCANTSTPIDSNTPVPASKFDLSQWKINVPVDLNNDGKIDTIDVEEIQTYAHPDFFYLDDQGYMVFTSPNKALTSANSTNTRSELRQMIRGTNTKIKTKSSKNNFALAVHPLSERFGSVGGKMEATLKVDHVALRATDSSKKAAYSVVVGQIHAGKDQALIDTKLGYGWGNEPLKIYYKKWPGHKMGSVFWNYERNLPKTDPNRTDITYPVWGNTWENPNDPGVEGIALGEDFSYTVNVHGNVMHLTFSAKGKEDVNYSINLGNNVDAYGKVDYKDHPHGYAADWHYFKAGAYNQCSTKSSKGIWYPGCLGTGEWALDKQNGDYAQVSFKKLILSPSTKP
AUC76197	12	11	367	MNKKIIPSLTTLFTLGLLLTVNSCKEEAKQPVIAPVQKEVAPKTVYASDVIPFFEHWKLILGDGSNAGIATKFENKDFFYTASDSAGDWVVFKAPNGGDTHGTSNNTRTELAQTKKWYPKTANDKLTATLKVMNVSATGDARVAASHAVVVGQIHSADKHENEPLKIFYKKYPGQTKGSVFWHYEINTAGDDNSGRWDYSSAVWGNDFSVVGTEENTYPEEPKDGIALGEAFSYTIEVKEGIMNLTFTSEGHETKTFTKNLIASEYTTKADIPEQTQKLFVPIGQDGVERQAAYTGEGCFFKLGAYNQTNGKSPEVNKNWCSGAETHGGDIKKQYADGNYAEVWFKTGSISVSDAAVSNDGYFAKND
AUC22098	12	45	375	MNKKMIKSVSTIFIFSILLILSSCDNKPKKADKKEAEKEVAKTVYPSDVIPFFDHWKLILGDGTNAGIANNFENKDFFYATNDKKEDWVVFKSPNGGNTHGTSNNTRTELAQVKKWYPKTANDKLTATLKVMNVSATGDARVAASHAVVVGQIHSADKHENEPLKIFYKKYPGHTKGSVFWHYEINTAGEDNSGRWDYSYAVWGDDFSVVGTDANTPPEEPKDGIALDEEFSYEIEVKDGIMNLKFTSEGHETKTFTKNLIESEYTTKDDIPEQTRKLFGPLGQDGVERKEAYAGEGCFFKLGTYNQTNGKSPEVNRNWCSGAETHGGDVKKQYADGNYAEVWFKTASITISSNSVSNDGYFSKNDLLYQKEAKH
AUC17730	12	11	357	MKKSSIKIVLAFVMLAVIATSCKKSTKKEAATPKTVYASDVIPFFNDWSLILGDGSNVGQAINFENKDYFYTVKDEKDTWVVFKSPNAGDTHGTSNNTRTELAQSKKWYPMTEAKLKANLKVMNVSSTGDATVAASYAVVVGQIHSADKHENEPLKIFYKKFPGHTKGSVFWHYEINTLGDDNSKRWDYSSAVWGNDFSIVGSDANTYPEEPTEGIELGEEFSYSVDVKDGIMTLVFTSEGHETKTFTKNLIKTDYASKDDISQQTKDMFFPVGQDGVERANAYADEGCFFKLGCYNQTNGKSPDVNKNWCSGADTYDGDLKKQYETGNYAEVWFNKAKIYVSPNAISNQEYFTKND
ATG59074	12	8	362	MKNLTSTFKLTALAAVTPLLFMGCANTSTPIDSNTPVPASKFDLSQWKINVPVDLNNDGKIDTIDVEEIQTYAHPDFFYLDDQGYMVFTSPNKALTSANSTNTRSELRQMIRGTNTKIKTKNSKNNFALAVHPLSERFGSVGGKMEATLKVDHVALRATDSSKKAAYSVVVGQIHAGKDQALIDTKLGYGWGNEPLKIYYKKWPGHKMGSVFWNYERNLPKTDPNRTDITYPVWGNTWENPNDPGVEGIALGEDFSYTVNVHGNVMHLTFSAKGKEDVNYSINLGNNVDAYGKVDDKDHPHGYAADWHYFKAGAYNQCSTKSSKGIWYPGCLGTGEWALDKQNGDYAQVSFKKLILSPSTKP
ARV16322	12	11	364	MNKKIIKSASTLLIICIFLIINSCNKTVKKSDKTETKKTVYASDVIPFFDHWKLVLGNGENAGIANNFENKDFFYTESDTNGEWVVFKAPNAGSTHGTSNNTRTELGQIKKWYPETANDKLTATLKVMNVSSTGDKTVAASHAVVVGQIHSADKHENEPLKIFYKIYPGHTKGSVFWHYEINTAGDDNSGRWDYSLAVWGNDFSVVGPDANTPPSEPKDGIELGEEFSYEIEVKDGIMNLKFTSKGHETKTFTKNLIESEFSTKADIPEQTQKLFVPIGQDGVERKEAYTGEGCFFKLGCYNQTNGKSPEVNKNWCSGAEMHGGDIQKQYADGNYAEVWFKKASISISKAAVSNQGYFNKNDHK
ARV16319	12	11	355	MKLKITKSLLLHVLFASIVLLLSGCSNSTKKATSKESKSTITYPSQVIPFMNEWSILCGDGTSYKELANTEHKDFFYTTNDGKTDWVVYKTPNSGITSRTSSNTRTELGQKKHWIPEVGGKLTGTLKVMQVSTSGDARVAASYSVVVGQIHSDEGHENEPIKIFYKKFPGHKKGSIFWNYEINTASDDNSGRWDYSTAVWGNDMSVVGSSPTTFPKEPENGIELGEEFSYEINVFKGIMYLTFTSKGHETIKFTKDLLKSEFAKKSDIPQQILTLYAAIGRDGVERENGYAGEMNYFKQGAYNQTNGKKPEDNIVWYTGAETYNGDIKKQYANGCYAEVWFKEAKVSSGSLPVKD
ARP39078	12	47	345	MKLSYLSLLTASLLAAPVLASNHDIGQQFNLDPAKAPAQNFDLSKWKINLPELTTEGSRKGKTLEIGKKELSNVDTPYVHPKWFYTDAESGAMVFVAPNTAPTTPNSKNTRSELRAMLADSYSAPSNNFAISSHKNAEEFGSIGGQMTATLSVDQVSTSGNYNKTGAFSVVIGQIHGSDNEPLKIVYRKLPEHEHGSLTWNYELNPPKELKNAKDENGKKLRKDIRHDVFGQYNLKKGSSDPSDGIKLGEVFSYDVNIKDNIMHLTFTKNPNSSDPIVKTYDVDLAKGKYQGHDVDLGYGQDWMYFKAGAYNQCNTKKSSSACEWRGMEAGDYTQASFYQLILNQ
AQS94383	12	10	340	MKKLPFIIVAILTIVACKNESKKKQESSAVSTTNTIKKAPSDVIPFMDKWKILLGDGTKSEDLVGFQKDDFFYVETENETDWVVYKTPNSGITSKTSSNTRTELGEKKHWIPEEGGKLTGTLKVKHVSTTGDATKSSAFSVVVGQIHSGAGHENEPLKIYYKKFPGHTKGSVFWNYEINTKGDNAGRWDYSTAVWGDDFSKVGKDATTAPNEPVDGIALNEEFSYEVNVYKGIMYLTFTSEGHKTVTFTKSLIKTDFPTKASIPQQIIDNYSSRRKVSEEREIAYAGEINYFKQGAYNQANVKTGSKIYEGDISKQYENGSYTEVWFKTATVGEATVPKK
APZ47089	12	11	357	MKKSSIKIVLAFVMLAVIATSCKKSTKKEAATPKTVYASDVIPFFNDWSLILGDGSNVGQAINFENKDYFYTVKDEKDTWVVFKSPNAGDTHGTSNNTRTELAQSKKWYPMTEAKLKANLKVMNVSSTGDATVAASYAVVVGQIHSADKHENEPLKIFYKKFPGHTKGSVFWHYEINTLGDDNSKRWDYSSAVWGNDFSIVGSDANTYPEEPTEGIELGEEFSYSVDVKDGIMTLVFTSEGHETKTFTKNLIKTDYASKDDISQQTKDMFFPVGQDGVERANAYADEGCFFKLGCYNQTNGKSPDVNKNWCSGADTYDGDLKKQYETGNYAEVWFNKAKIYVSPNAISNQEYFTKND
APY00967	12	11	366	MIKKNIKSIAVILMSGLLLSLNACKDNSEKTVVVEEEKKVTYPSDVIPFFDHWKLILGDGSNVGIANNFENKDYFYTTNENGTNWVVFKTPNAGNTHGTSNNTRTELAQTKKWYPKTANDKLTATLKVMNVSATGDARVAASHAVVVGQIHSADKHENEPLKIFYKKYPGHTKGSVFWHYEINTAGDDNSGRWDYSSAVWGDDFSVVGETENTYPEEPKDGIALGEEFSYEVVVKDGIMSLKFTSPNHETKTFTKNLIESEYTTKADIPEQTQKLFVPIGQDGVERKEAYAGEGCFFKLGAYNQTNGKSPEVNKNWCSGAETHNGDIKKQYADGNYAEVWFKTGSISISDKAVSNQGYFSKNDKVK
APQ18955	12	10	368	MKNHKIALAASIITLGLSFTSCKNANKSSENTTANDSAEIQKEQTVYASDVIPFFDDWKLILGDGSNVGIANDFENKDFFYTTNDGKDDWVVFKAPNGGDTHGTSNNTRTELAQTKKWYPETADDKLTATLKVMNVSSTGDARVAATHAVVVGQIHSADAFENEPLKIFYKKYPGQTKGSVFWHYEINTAGDDNAKRWDYSSAVWGNDFSVVGETADTYPAEPKDGIALGEEFSYEVVVKDGIMSLKFMSDGHETKTFTKNLLESEYTTKAAISEQTKKLFFPIGQDGVERKEAYTGEGCFFKLGAYNQTNGKSPSENMNWCSGAETHDGDIQKQYADGNYAEVWFKTASITVSDAAVSNEGYFTKND
APQ16779	12	10	350	MKKSICIAAICLAIFSCKNAAKKSTETISKITAKSDVETKYPSDVIPFMDEWKILLGDGTYEDNLKNYAKDEFFYVANDGTTDWVVYKTPNSGITSRTSSNTRTELGQKAHWIPETGGKLTGTLKVQHVSTSGDARVAASYSVVVGQIHSDEGHENEPIKIFYKKFPGHTKGSVFWNYEINTEGDNSKRWDYSSAIWGNDMSVVGADASTYPNEPENGIELGEEFSYEINVYKGIMYLTFKSEGHDTVTFTKNLLKSEFTKIVPEQIKTLYASIGRDGLERENAYAGEIQYFKQGAYNQTNGKSPEDNIVWSTGADIYDGDIEKQYANGSYTEVWFKEATVGPGTAPIEE
APG64419	12	11	364	MKKKIIKSISTFLIVGLILSLNSCKKEAKKVDDKTAQKTVYASEVIPFFDHWKLVLGNGENAGIANNFENKEFFYTENDAEGNWVVFKAPNAGSTHGTSNNTRTELGQIKKWYPKTANDKLSATLKVMNVSATGDARVAASHAVVVGQIHSADKHENEPLKIFYKKFPGHTKGSVFWHYEINTKGEDNSGRWDFSTAVWGDDFSVVGETEDTYPEEPKDGIALGEEFTYEIEVKDGIMNLKFTSKGHETKTFTKNLIASEYTTKADIPEQTQKLFVPIGQDGVERKEAYTGEGCFFKLGAYNQTNGKSPEVNRNWCSGAETHGGDVQKQYADGNYAEVWFKTASIKVSDASVSNEGYFSKNDHK
APA65724	12	8	352	MRLKSSHYFYIVLITFTLLFSFTSCKTETKKSVVAENEKTLYPDDVIPFMKEWKILCGDGKSFDDLTNVEHKDFFYVENENNTNWVVYKAPNSGVTSRTSSNTRTELGQKEEWKPDTGGKLTGTLKVKHVSTSGDARVAASYSVVVGQIHGTEGHENEPLKIFYKKFPGHKKGSVFWNYEINTEGDNGKRWDYSTAVWGYDMSVVGETPTTYPQEPEDGIELNEEFSYEINVYKGIMYLTFKSDGHETKTFTKSLIQTDFAESTDIPEQILTLYAAIGRDGVEKVHAYAGELQNFKQGAYNQTNGKDPEENIVWHTGSETYNGDNKKQYENGCYTEVWFKDATVGAGTPPQH
AOW17705	12	10	341	MKKTIFVITVFLAILGCKNNSEVKTDTSSNKVIPVKYPSYVLPSLNEWKILLGDGTYVDSLENYQKEDFFYVENEDNVDWVVYKTPNSGITSRTSSNTRTELGQKKHWIPDVGGKLTGTLKVQQVSTTGDANIASSFSVVIGQIHSDEGHENEPLKIYYKKFPGHTKGAVFWNYEINTKGDNAGRWDFSTKVWGYDFAYLGENATAYPEEPKDGIELGEEFSYEVNIYKGIMYLTFASKNHETVKFTKSLIKSDFASKKDIPQQVIDNYSAKRKVTEEREIAYAGEINYFKQGAYNQANIKTGSKTFEGDIAKQYANGSYTEVWFRESSLGEGTAPKNNKF
ANW96284	12	9	354	MMIERKNKILVQLLASFCCLLLLSNCANSKKESNQKKVKAASYPSDVIPFMDEWKLLCGDGTRSEELTNFEHKDFFYVANDGATDWVVYKTPNSGITSKTSSNTRTELGQKKLWKTETGGKLTGTLKVMHVSTSGDARVAASYSVVVGQIHGMEGHENEPLKIFYKKFPGHTKGSVFWNYEINTEGSNSKRWDYSSAVWGNDISVVGTSPNSYPKEPSDGIKIGEEFSYEVNVYQGIMYLTFTSKGHKTVKFKKSLIKSDFSKKSDIPEQIHSLYAAIGRDGVEQENAYANQLQIFKQGAYNQTNGKDPEKNIVWSTGAETYDGDIAKQYANGCYAEVWFRNGTLGEGSLPNDQ
ANQ50382	12	8	345	MTKLINLFLLVGCILFIGCSSNTKKINDEASYIKEYPNDVIPFMSNWKILLGDGTRSDDLTKFAKKDFFYVQNDGNTDWVVYKTPNSGITSKTSSNTRTELGEKKRWYPKDGGRLTGTLKVQHVSTLGDARVAASYSVVIGQIHSDEGHENEPLKIFYKKFPGHQKGSVFWNYEINTEGDNGKRWDYSQAVWGYDMSVVGHQKDQSPEEPKEGIALGEEFSYEVNVYKGIMYLTFKSEGHQTVRFTKNLLSSEFETYDKIPDQIHELYASIGRDGIEKKDAFAGEKQIFKQGAYNQTNGKDPNKNIVWHTGADSFGGDIQKQYANGAYAEVWFREASLGEGYLPQ
ANO35132	12	39	331	MKLQTKTLIATFLATTLSSHAFAQLDPNKAPSENFDLTHWKLNVPIEDVKPERKGLVMEVSAAELNEGYTHPEWFYTDPQSGALVFVAPNKAMTTPNSSNARSELHAMLADNPEIGTYEPANNFAVASNKNAEDYAAVGGKLSAELAVNHVSLSGDHRHNDSFSVVIGQIHARHNEPLKIFYRKLPDHEYGSVYWNYENNALGDDYHKRLDISHNVFGKAKLRFGQEDPQDGVKLDEKISYTVNVEGDIMHLEFIKDADSDNPVKKTFAMNIAEGNYLGNKYDAGYAQSLFFYKAGAYNQCSTGVVRCTNNGMEAGDYTKVSFYHLELDQK
AJR04358	12	9	353	MKLKKIKTVSKLFLFFWLALFFYSCFNTSKESNTEVAKPIIYPSDLIPFMDEFTILCGDGKSIKDLVKVEHKDFFYVSNDGKTDWVVYKTPNSGITSKNTSNTRTELGQKKQWKVETGGKLTGTLKVMHVSTSGDARVAASYSVVVGQIHGTEGHENEPLKIFYKKFPGHKKGSVYWNYEINTEGDNSKRWDFSTPVWGYDMSVVGSSPTSYPDEPKDGIELGETFSYEINVFEGMMYLTFKSEGHETKKFTKNLLKSDFTSKAEIPQQILTLYASIGRDGVEKANAYAGELQNFKQGAYNQANGKDPDENMVWHTGSETYNGDIVKQYANGCYAEVWFKEAIVGPGSMPNKN
AIY68670	12	9	349	MKKIYVACAVAALFAGTAGAAGAANTPTDYQLELMSKLDASKAPAQNFEMRKWKINLPYPDTKPEREGKTMEVYASQLNDAENPFSHPEWFYTNAETGAMVFKVPNEAVTTPNSKNARSELRAMLNVNLPTGYKDPSTNFVLAAHDNAAAYGSIGGRMSAALSVDHVSLSGNDAKMGAHSVVIGQIHGSNNEPLKIFFRKLPNHEHGSLFWNYEINPKDKKDRFDIPHNIFGQYNLTKEDKDPVGGIKLGELFSYDVDIVDNIMNLTFTKNPGEANEQVVTYKVNLAEPNSASDLDTSYAQDWMYFKAGAYNQCNIKPKTNTWSSGCSNNGLDDGDYTQVSFYKLNLIQ
AIY14111	12	11	370	MNTKNHTTTFTFLALSIFLVLTSCLDTNKKTTTVTVDSTSEKEVQKTVYASDVIPFFDHWKLILGDGSNAGFATNFENKDFFYTTNDGERNWVVYKAPNAGDTHGTSNNTRTELAQAKKWYPKTANDKLTATLKVMNVSATGDARVAASHAVVVGQIHSADGHENEPLKIFYKKFPEHTKGSVFWHYEINTAGDYNSGRWDYSTAVWGNDFSVVGPEENTYPEEPKEGIALGEEFSYEIEVKDGIMNLKFTSEGHETKTFTKNLIQSEYTTTAAIPAQTQKLFVPIGQDGVERKNGYTGEGLFFKLGTYNQTNGKSPEVNKNWCSGAETHGGDIQKQYEDGNYAEVWFKTAEISVSDQAVSNEGYFAKND
AEH02053	12	45	369	MIMIKKQRNLLLGLSLLGIVLLNSCKNEVKATNNEVKIVEKDTTKAMYANAVIPFFDDWKLILGDGSNAGIANDFENKDYFYTTNDGATNWVVFKTPNGGDTHGTSNNTRTELAQIKKWYPKTANDKLSATLKVMNVSATGDARVAATHAVVVGQIHSADAFENEPLKIFYKKYPGHKKGSVFWHYEINTAGSDNSKRWDYSSAVWGDDFSVVGSGANTYPEEPKDGIALGEEFSYEIEVKDGIMNLTFTSEGHETKTFSKNLIKSEYTTVADIPEQTKKLFFPIGQDGVEREGAYTGEGCFFKLGAYNQTNGKSPEENKNWCSGAETHDGDLSKQYEDGNYAEVWFKTASIQVSEAAVSNEGYFTKND
ADV50841	12	10	371	MHKKTLTSVATFLTLGIFLILNSCGNTEKKTNTTTPSTDDKEVKKTVYASDVIPFFEDWKLILGDGSNAGIATNFEDKNFFYTAHDSDSDWIVFKAPNGGDTHGTSNNTRTELAQVKKWYPKTANDKLTATLKVMNVSATGDARVAASYAVVVGQIHSADAHENEPLKIFYKKFPGHTKGAVFWHYEINTAGDDNSGRWDYSSAVWGNDFSVVGTGESTYPDEPKDGIALGEEFSYEVEVKDGMMTLKFTSEGHETKTFTKNLIASEYTTTADIPKQTQELFVPIGQDGVERKEAYTGEGCFFKLGAYNQTNGKSPEVNKNWCSGAETHGGDIQKQYADGNYAEVWFKTASISVSDAAVSNEGYFTKNDLK
ABG42147	12	6	357	MKTKTIGVIALSLLTLAGCNTTNNESAKTPVVPADKFDLTHWTITIPTDNNHDGKVDGISAAKIQTFQHPDFFYLNGDGNMVFAVPNKAFTTPNSSNTRSELHQVVADMDAKSDKFADNFALQNNKDAQLYGQIGGNLQASLAVNHVAKRAKYPNKPPAFSVVVGQIHATKDKERVAEGEGYGYGNEPLKIYYKKWPEHKYGSVFWNYERNLAKENPDRQDISYSVWGTPWDEPTDPGEQGIALDESFSYEVNVYHNTMYLTFTSERLGTKEFEINLANNIDANGQVDKLDHPNGYSGDANFFKAGAYDQCSIKDDPGMWYPACLGTGDWQTDKKNGDYAQVTFSRLIVGPAKEPQK
ABB36771	12	29	285	MIKSNLVVSGLALMSSMSYAGVEFSNPSGQLGEPANYSQFANILSASELQISDPNGKKGNKEYFGLDNDFTGIVNDNFYVDKQSQALVFKIANDHLRNELRVQKNFRTDLPDHFYTLNANVEIMHPQQSMTNSTSKQNEITFLQVHNKGLDDLGTHNVPHPLLRVVWKEDNQGVKGHFWAITKNNAVICKGSFGKKNKDKEMCRADVAYSKIDLGPAPTDKGTDFTITVGNKTLSIDVNGQRMVEKDIDYWRHLLSYFKAGVYNQFTNGESEAHFTELSYHVKTP
VEE15951	11	10	229	MLDLTTWNLSIPTENAPTTISTERLSNGYESRYFRRNGDGSVTFWVPVTGSTTADARYPRSELRETQRDGSLSNWQHASSDSYLSAVLKVDQVPSRNKVVIGQIHSTDVPGSQNDPLVKVQYHYRRGVGRVELLLRVRPGDSEVQNILLADNVQLGERFGYDLRVTPSGRLGVSVASSDGDEGAVYRQLSSRWNTQYLYFKAGAYIQDNYGPDNEGGRVTFYHLNSTHR
VDN66280	11	8	229	MLDLTTWNLSIPTDPTPTTISTERLNNGYESRYFRRNADGSVTFWVPVTGSRTADARYPRSELRETLRDGSLDNWLHASSDSYLSAVLQVDQVPSRNKVVIGQIHSTDVPGSQNDPLLKLQYHYLRGVGRIELLLRARPGDSEVKNILLAENVQLGERFGYDLRVTPSGRIGISVSSTDGDAGSYYRQLSSSWDTQYLYFKAGAYIQDNSGPDSEGGRVTFYHLNSLHR
SDU79494	11	8	229	MLDLTTWNLSIPTEPTPTTITTERLNNGYQSRYFRRNGDGSVTFWVPVTGSTTEDARYPRSELRETQRDGSLSNWQHASSDSYLSAVLQVDQVPSRNKVVIGQIHSTDVPGSQNDPLVKVQYHYRRGVGRVELLLRPRPGDSEVQNILLADNVQLGERFGYDLRVTPSGRLGVSVASSDGDEGAVYRQLSSRWNTQYLYFKAGAYIQDNYGPDKEGGRVTFYHLNSTHR
QNH04271	11	9	229	MLDLTTWNLSIPTDPTPTTITTQRLNNGYESRYFRRNTDGSVTFWVPVTGSTTADARYPRSELRETQRDGSLGNWLHASADSYLSAVLQVDQVPSRNKVVIGQIHSTDVPGSQNDPLIKVQYHYRRGVGRVELLLRVRPGDSEVQNILLAENIQLGERFGYDLRVTPSGRIGISVASTDGDDGSYYRQLSSAWSTQHLYFKAGAYIQDNYGPDSEGGRVTFYHLNSLHR
QNG99151	11	8	229	MLDLTTWNLSIPTEPAPTTITTERLNNGYESRYFRRNADGSVTFWVPVTGSTTPDARYPRSELRETQHDGTLDNWLHASSDSYLSAVLQVDQVPSRNKVVIGQIHSTDAPGSQNDPLLKLQYHYRRGVGRVEALLRARPGDSEVQNILLAENIQLGERFGYDLRVTPSGRIGISVASADGDDGSLYRQLSSSWSKQYLYFKAGAYIQDNYGPDSEGGRVTFYHLNSLHR
QMV61234	11	9	229	MLDLTTWNLSIPTEPTPTTITTQRLNNGYESRYFRRNADGSVTFWVPVTGSTTPDARYPRSELRETQRDGSLGNWLHASSDSYLSAVLQVDQVPSRNKVVIGQIHSTDVPGSQNDPLLKLQYHYRRGVGRVELLLRVRPGDSEVQNILLAENVQLGERFGYDLRVTPSGRIGVSVASTDGDDGSYYRQLSSAWRTQHLYFKAGAYIQDNYGPDSEGGRVTFHHLNSLHR
QIE86944	11	7	230	MIDLSTWNLSVPTDPRPTEVTTEQIARGYQSRYFKRDGNHLVFWVPVTGSHTSDSVYPRSELRETTTAGEVANWYYNQGDNELRVTMSVQQVPSKNKIIIGQIHSRSPYTGDGEPLVKLQYHYLPTLASGRLEALVRNHPDDRASINVPLIDNIALDQAFNYSLRVTSVGNLAIRVETSDGRANYYRKILSTTWSKQLLYFKAGAYINDNYGNSGEGARVTVFHLNMAHR
QHI38419	11	31	313	MYLKLSILSRIHKVLLLSVCLIISTSCSSDDELDRPTPTNTSTPTTPDPTPPVVNFADIDFTDWKVTLPVDENNDGKPDEYQPNELINFGYQTLAPVQPYMYDDADDESVVFYTFPEVSTTNSSYSRTELRELINPSNSRENWTLLEGGIMQGRLKVVDVSENSNSSDTYHKVIVMQIHGIISEADMATHGFSSNNSPPLIKIYWKDGYVWSHKKSLIDESTSGDDLLETSNSTWYDIKENLGYVGYDAFDFKIEASDAKITVTLNNESPFIYEDVSLDKWPFENYFKAGNYLTTTDANAFSYVKYYNLYLTH
QFT42562	11	8	229	MLDLTTWNLSIPTDPTPTTISTERLNNAYESRYFRRNADGSVTFWVPVTGSRTADARYPRSELRETLRDGSLDNWLHASSDSYLSAVLQVDQVPSRNKVVIGQIHSTDVPGSQNDPLLKLQYHYLRGVGRIELLLRARPGDSEVKNILLAENVQLGERFGYDLRVTPSGRIGISVSSTDGDAGSYYRQLSSSWDTQYLYFKAGAYIQDNSGPDSEGGRVTFYHLNSLHR
QFT22375	11	8	229	MLDLTTWNLSIPTDPTPTTISTERLNNAYESRYFRRNADGSVTFWVPVTGSRTADARYPRSELRETLRDGSLDNWLHASSDSYLSAVLQVDQVPSRNKVVIGQIHSTDVPGSQNDPLLKLQYHYLRGVGRIELLLRARPGDSEVKNILLAENVQLGERFGYDLRVTPSGRIGISVSSTDGDAGSYYRQLSSSWDTQYLYFKAGAYIQDNSGPDSEGGRVTFYHLNSLHR
QEY70885	11	7	230	MIDLTTWNLSVPTDPRPTEVTTEQIARGYQSRYFQRGGSQVVFWVPVTGSHTSDSVYPRSELRETLSNGEVSNWYYTQGDNELRVTMSVQQVPSKNKIIIGQIHSRSPYTGNGEPLVKLQYHYLPTLESGRLEALVRNHPDDSASINVPLIDNIALDQTFNYSLRVTSVGNLAIRVETSDGRANYYRKILSTTWSKQLLYFKAGAYINDNYGDTSEGARVTVFHLNSAHR
QDP02938	11	6	324	MLTSTSSDPDDEHLQYHQLAESTARYVKIQVTGNSIDSTHGIYEIESFGCVDNQQSDIELDDWYLSIPVDETEYSKAKSIYEQELNDDYFNHQFFFEDSQGGLVFRAPVSGAKTSTNTKYTRSELREMLRRGDTSIKTQGVNANNWVFSSAPAEDLADAGGIDGELYAVLTVNHVTTSGEDWQVGRVIIGQIHANDDEPIRVYYRKLPQNELGAIYLAHEILGGDDVYYEVIGSRSQSAENPVNGIALGEVFAFRIEVLGNQLTFTLERKNQEDLVQVIDMTDSGYDQGGQYMYFKAGVYNQNNTGDDSDYVEASFLKIENSHF
QDP01038	11	7	316	MSRPTFIHNLLLSAICATSAFIGLAHAEPITNSRGEVITLDPSKKPSQNFDLSDWSISLPIDTNEDGIADNVPETYLSKGLSVEPLFYTAADGGMVFAAPVKGPKTSKNTSYTRAELREMLRAGKTSVGVKGITKNNWVFSSARRQVRKKAGGVDGVLEATLAVNHVTTTGSAKQVGRVIIGQIHATDDEPVRLYYRKLPNNTHGAIYIAHEPLDGDDQWYDMIGSRASNAKNDEDGVLLDEVFSYRIEAKGDLLTVTIIRPGKEDVVQEVDMSESGYNKSSQYMYFKAGVYNQNNTGEDNDFVQATFYQLDNSHD
QCT03380	11	28	312	MMNYRIARKTGIAVLGSALLLGSAGLSTGALAAEGEIPSAQAAPSSHSMNALSPSQPPSQNFNLTKWKLTLPDASEITNLSNYSNAKWFYTDSATGGMVFVAPNLGSTTTNSSYTRSELREMLNASAGTTSYGNNWVTSTSSSSIKAQAGGVDGTMKATLRVDRVSTSGDTSKLGRVVVGQIHGPDTEPIRLYFHKRPSDSKGAIYFGTDDLNNNNTWVNVLGGPSSLNPSNGIALGQKWSYEIKVVGLKMTVKVTPEGGSTTTVNYNLPSGYNNKYLYYKAGVYNQNNTDTTSDKSDHVKATFFSLTHVHP
QCI73510	11	11	338	MKTSWFIDKVCSPFVLQIIFMFNYQQPLKYLKVAAFISSGLLLAGCEANAKSEQAELKTCTDCNWNIEQWKITLPVSGDDYYNNGRSSAAELIPQECNGKEYLTNDTHLPWFSRESVNGEERLKFTVDLGGQVSTTANTKYARSELRELYKFNTENRCSTKDQNWAVTGTHELKATVSVDQFPNKDVTGSDPKVVLGQIHGKDIKQALVKLQWDGENKPVRVVLNDSFLPGNKMCSDCQPFSVNLGVAPANLDWDYTIRLDEQGIYLSTLINDELSERFLPWGIETEDRDGNKVTLSKAWLKEEYYFKAGLYAQIKPSREFAGQVFSVSFSKINIDHR
QCE43568	11	7	301	MNWIKITPVDVDSGGGGTGSLDPNKAPSENFDLSTWKITLSSGSEKSVSELNNGYELSNQFYTGSDGGMVFKNYPLGSGTTTNSTYSRVEFREMLRGTNTSISTSGINGNNWVFSSSNSTNENKAGGVDGILEGTLKVNRVTTTSGSTSQVGRIIIGQIHASGDEPLRLYYHKQPGHSKGAIYFAHEPNGGDEVFENMIGNYVTETGDSAGDYTGAGSPSNGIALNETFSYKVQVNGNTLSVTLYNSGGSTIASTTYNMSNSNFANDWMYFKAGLYSGNKTVSSSSDYEQVTFYSLSKSHN
EAP86664	11	7	310	MSLIGLQSRKIEGLFAILLLMILMSCSKSSEDNVQSQPDIPNNTQNDGATNYANVNFSNWKLTLPVDEDNNGKPDEYQPQELINLGYQNLLPIQPYMYDDESDSSLVFYTFPASSTANSNYSRTELRELINTGNSRINWSLQDGGVMEGRLKIDEVSAHTTSNSNQFHNVIVMQIHGILSIEDMELHNFSSNNGPPLLKIYWKDGYIWSHKKFLVDENTSGDDLLNTSSDTWVDIKDNMGYVGYDAFNFKITASNAYLELQLNNEEPLIYQDISLEKWPFENYFKAGNYLTTTDQEAFSYVKYYNLNISH
CDR91319	11	7	141	MRRNADGSVTFWVPVTGSTTADAHYPRSELRETRRDGSLGNWLHASADNYLSAVLRIDQVPSLNKVVIGQIHSTDVPGSQNDPLVKLQYHYRRGVGRLELLLRDQPGDTAVQNILLAENVQLGERFGYDLRITPSGLMLIS
CDM40689	11	7	141	MRRNADGSVTFWVPVTGSTTADAHYPRSELRETRRDGSLGNWLHASADNYLSAVLRIDQVPSLNKVVIGQIHSTDVPGSQNDPLVKLQYHYRRGVGRLELLLRDQPGDTAVQNILLAENVQLGERFGYDLRITPSGLMLIS
CDF83318	11	9	230	MLDLSTWNLSVPTDPKPTEITTQQIAAGYKSIYFTRTSSQVSFWVPVTGSHTSDSVYPRTELRETLPDGSIYNWFYRSADNELRATPSVEQVPSQNKVVIGQIHSKSPYSGDGEPLLKLQYHYIPSQGSGRIEALIRNHPTDDTSVNVPILDGVTLGQALTYSLRVTSSGNLGIRVQSSDGREKYYGKTLSTTWSKQLLYFKAGAYIADNYGPSTEGARVVFYHLNLAHR
BCG23799	11	8	228	MIDLSTWKLDIPTHESATLITTQRLNNGYESQYFRRNDDGSVTFWVPVTGSTSEDARYPRSELRETQADGTLSYWNYQSADNYLSAVLSVQQVPSKNKIVIGQIHSKDEAGSQNDPLLKLQYHYKDGTGRVEALLRKRPGDKEVENILLAENVDIGERFGYDLRLTPSGRLGITVTSKGDDGGLFRQLSGYWGNQQLYFKAGAYIQDNSGPGNEGGRVTFYWLNSLHR
BCA27903	11	8	228	MIDLSTWQLDIPTHTSATEISTQRLNNGYESQYFRRNRDGSVTFWVPVTGSRSEDARYPRSELRETQADGTLSYWYYASADNYLSAVLTVQQVPSRNKVIIGQIHSKDEAGSENDPLLKLQYHFKDGNGRIEALLRKRPGDAEVENIVLVEHVDLGERFGYDLRLTPTGRLGITVSSKGDDGGLYRQLSGYWSKQQLYFKAGAYIQDNYGPSNEGGRVTFHWLNSLHR
BBT17650	11	8	228	MIDLSTWQLDIPTHTSATEISTQRLNNGYESQYFRRNRDGSVTFWVPVTGSRSEDARYPRSELRETQADGTLSYWYYASADNYLSAVLTVQQVPSRNKVIIGQIHSKDEAGSENDPLLKLQYHFKDGNGRIEALLRKRPGDAEVENIVLVEHVDLGERFGYDLRLTPTGRLGITVSSKGDDGGLYRQLSGYWSKQQLYFKAGAYIQDNYGPNNEGGRVTFHWLNSLHR
BBA30924	11	7	161	GDYSIRTQGVNKNNWVFSSAPEADLKAAGAIDGTLNATLKIDHATTTGNANEVGRFIIGQIHEQNDEPIRLYYRKLPNQATGAVYFAHESKGASHEDFYPLVGDMTAEVGKDGIALGEKFSYQIKVVGNTMTVTLSRKGHDDAVQVVDMSESGYDRGGRYM
BBA30922	11	22	183	FDDPKNNFVLASHPNAMKYGSIGGHLEASLAVNHVSTSGNDNRNGAFAVVIGQIHASTNEPLKILYRKLPNHKFGSLSWAYELNPSVQQQNELDKNGIKLRQDIHHNVFGQYNLQQSDADPIEGIKLGEIFSYQVDVTGDILHLTFTKNPTSQHQIIKTFVINLAKGNYQGHSIDQGYSQDWM
BBA30898	11	12	119	EDYPNISGKDPKVIVGQVHGYKIKQALIKLQWEGADKPIRAILNNTFLPDDQSCSSCKSFSVDLGKANANEDWRYNIEVNENGVVLEAAGVSKSFAWGEKIENTGYALDPEWADSENSF
BBA30894	11	8	192	ARYTDGGDANAKGITKNNWVTSEASSSDQSAAGGVNGNMKATLVVNQVSVDATSEDQIGRIIVGQIHGGDHEPVKIYYRKLPEHDKGSVFFTVDDSSGNPGDRINIIGFTDKNDIDQDASGDPVEPENGIALGDEWSYEIDLTGDQLKVTVWHDGYTYTTADSIAYTKTRSKQTIRNSSDTDAITISDFYAD
BBA30888	11	8	195	ARYTDGGDANVKGFTKNNWVTSEASDSNQDLVGGVDGNMKATLIVNTVSVDADSEDQIGRIIVGQIHGEDHEPVKIYYRKLPEHDKGSVFFTVDDSSGDPGDRINVIGFTDKNDTDEDASGDPVEPENGIALGDEWSYEIDLSGDQLKVTVWHDGYTYTTADSIEYTKTRSKQLIRVSSDTDAITIDDFYADDYM
BBA30887	11	14	161	QPDCSTSDKDTSWYLNDTRTHVSNHELTATLRIDAHPDITSQDPKVIVGQIHGWKISQALVKLVWEGSHKPVRMVMNSKFKRDNHSCSDCKPFSVALGTYPAGVEWRYTIRADQNGLYLATHDGDGRNTIEHFLGWGQEYKDKDGDTVSLTPDWASPDIAF
BBA30885	11	28	141	WRVSDGSTNHLLTADLMINDFPNSSVINNDPKVIVGQVHGHQIKQALIKLQWEGSNKPIRAIINDTFLTNDQTCNSCNPFSLELGTVKAGVPWSYEIEVNQTGIRIKAAGTERSLGWGKSTSWNGQTYTLDPDWKSDANSF
BBA30882	11	23	173	FNAQALDTCSTSNDDRMTSWFIDDSATNTQTHKLTSVLRIEEYPSISGQDPKVVVGQVHGWEISQALVKVLWEGENKPVRVIMNQGFFTDNEKCDDDNPVNNCDEWSFSIELGTYAADVDWQYVIQVDEDGIYLATEDESGVVEKQINWGVAFQDKDGDSVTLSEDWAGNDIA
BBA30881	11	14	160	PDCSTSDKDTSWYLNDTRTHVSNHELTASLRIDAHPDITSQDPKVIVGQIHGWKISQALVKLVWEGSHKPVRMVMNSKFKRDNQSCSDCEPFSVVLGTYPAGVEWRYTIRADQNGLYLATHDGDGRNTIEHFLGWGQEYKDKDGDTVSLTPDWASPDIAF
BBA30877	11	7	165	MMRRSDQSISTKGVNKNNWVFSSAPESDLEAAAGIDGVLEATLKIDHATTTGNANEVGRFIIGQIHDQNDEPIRLYYRKLPNQATGAVYFAHESQDATKEDFYPLVGDMTAEVGDDGIALGEVFSYRIDVKGNTMTVSLMREGKDDVVQVVDMSESGYDAGGKYM
BBA30875	11	25	157	LYKFNTENRCSTKDQNWAVTGTHELKATVSDDQFPNKDVTGSDPKVVLGQIHGKDIKQALVKLQWDGENKPVRVVLNDSFLPGNKMCSDCQPFSVNLGVAPANLDWDYTIRLDEQGIYLSTLINDELSERFLPWGIETEDRDGNKVTLSKAWLKEEY
BBA30874	11	8	192	ARYTDGGDANAKGITKNNWVTSEASSSDQSAAGGVNGNMKATLVVNQVSVDATSEDQIGRIIVGQIHGGDHEPVKIYYRKLPEHDKGSVFFTVDDSSGNPGDRINIIGFTDKNDIDQDASGDPVEPENGIALGDEWSYEIDLTGDQLKVTVWHDGYTYTTADSIAYTKTRSKQTIRNSSDTDAITISDFYAD
BBA30873	11	24	179	YSAPSNNFAISSHKKAEEFGSIGGQMAATLSVDQVSTSGNYNKTGAFSVVIGQIHGSDNEPLKIVYRKLPEHEHGSLTWNYELNPPKELKNAKDENGKKLRKDIRHDVFGQYNLKKGSSDPSDGIKLGEVFSYDVNIKDNIMHLTFTKNPNSSDPIVKTYDVDLAKGKYQGHDVDLGYG
BBA30864	11	14	161	QPDCSTSDKDTSWYLNDTRTHVSNHELTATLRIDAHPDITSQDPKVIVGQIHGWKISQALVKLVWEGSHKPVRMVMNSKFKRDNHSCSDCKPFSVALGTYPAGVEWRYTIRADQNGLYLATHDGDGRNTIEHFLGWGQEYKDKDGDTVSLTPDWASPDIAF
BBA30863	11	28	141	WRVSDGSTNHLLTADLMINDFPNSSVINNDPKVIVGQVHGHQIKQALIKLQWEGSNKPIRAIINDTFLTNDQTCNSCNPFSLELGTVKAGVPWSYEIEVNQTGIRIKAAGTERSLGWGKSTSWNGQTYTLDPDWKSDANSF
BBA30859	11	12	119	EDYPNISGKDPKVIVGQVHGYKIKQALIKLQWEGADKPIRAILNNTFLPDDQSCSSCKSFSVDLGKANANEDWRYNIEVNENGVVLEAAGVSKSFAWGEKIENTGYALDPEWADSENSF
BBA30857	11	8	192	ARYTDGGDANAKGITKNNWVTSEASSSDQSAAGGVNGNMKATLVVNQVSVDATSEDQIGRIIVGQIHGGDHEPVKIYYRKLPEHDKGSVFFTVDDSSGNPGDRINIIGFTDKNDIDQDASGDPVEPENGIALGDEWSYEIDLTGDQLKVTVWHDGYTYTTADSIAYTKTRSKQTIRNSSDTDAITISDFYAD
BAU73678	11	8	228	MIDLSTWNLTVPATDSATLITTDRLNNGYESQYFRRNADGSISFWVPVNGSRTEDASYPRTELRETQADGTLSYWYHASADSYLSAVLSVQQVPSRNKIVIGQIHSKDEPGSENDPLLKLQYHYLRGNGRIEALLRKRPGDKEVENILLAENVDLGERFGYDLRITPSGKLGIRITSKGDDGNLYRQLSGYWSKQQLYFKAGAYIQDNTGPTNEGGRVTFYWLNSLHR
BAM76722	11	6	343	MSHPAQHLVRRGICSLATGLIISLVTISGCSVNTENIGTQIPNKPLTISHDAANTPITSRGIGPALTHATLDPQKPPATNFALTNWKITLPDATEYLPDWLTAGNEVANTFYTSPQTGAMVFNCPTQGSTTSSATKYSRTELREMLRGLNTRPSTKGIGRNNWVLSTAPHQNQASAGGIDGTLEAVLSVDYVSKTGPAHMIGRVIVGQIHGEDDEPVRIYYRKLPHNTKGSVYFASEHPGGEDVFYPMIGSSSNSAADPEDGIALGEKWGYRIHIEGRQLSVRIIREDGRYVEQSLTIGEEYNNDWFYFKAGVYNQNNNGNPDEYAQASFFKLKATHKQYNKQ
AYF86156	11	8	228	MIDLSTWNLTVPATSSNTLITTDRLNNGYESQYFRRNSDGSISFWVPVNGSRTEDASYPRTELRETQADGTLSYWYQASADNYLSAVLSVDQVPSQNKIVIGQIHSKDEPGSQNDPLLKIQYHYLRGNGRIEALLRKRPGDAEVENIVLAENVDLGERFGYDLRLTPTGRLGIVVTSKGDDGNLYRQLSGYWSNQQLYFKAGAYIQDNYGATNEGGRVTFYWLNGLHR
AYC32822	11	8	229	MIDLSTWALSIPTLTSATQIDTARLNNGYESQYFRRNSDGSVTFWVPVTGSHSEDARYPRSELRETQADGTLNNWPYAQADNYLSAVLTVTQVPSKNKIVIGQIHSKDQPGSENDPLLKLQYHYYNGVGRIEALLRKRPGDTTVQNILIAENIRLGERFGYDLRLTPSGNLGIRVTSSDGDQGSHYQPISAYWGKQLLYFKAGAYVQDNYGPDTEGGRVTFYWLNAAHK
AXP82114	11	3	311	MKITKKFTLVILLKIILTVSLFAGSVSCTKNETNLPEETIVNVSNDSSQKATEYANIDFNHWKITLPVDLNNDGKPDEFQPISLINYGYQTEENLIPFMYDDTSDTSIVFYTYPAGATTGNSSYPRTELREQQTSGNNYNNWSLTEGGILEGTLKIDSISEDNNSSRTYNRTIVMQIHGIISQEDMTTYGFSSNHAPPLLKMIWDEGYIKAYKKTLVNESTSGLDLYDDSSSTWTDISHNFGYVGFNSFSIKITARTGKLTIKANNQIHVFEDVSLQKWPFENYFKAGNYLVSTNTESFAYVKYYQLKVSH
AXO80303	11	7	307	MKKLFFYSVLLLTCIACSDSDEQTEAQNLGSSTLDNPDDNQSSDNSQDNYANIDFSNWKVTLPVDENNNGSPDEYQPSTLINGGYRTNASILPFMYDDVDDQSIVFYTYPEVSTTNSSYSRTELRELINPSNSKENWTLEEGGVMEGRLNLVDISEDNNSNNQYHKTIVMQIHGIISQSDMDTHGFTSNNGPPLIKIRWINGFIWSYKKSLVDPTTSGDDLLDVTSATWSDESTNMGYVGFEPFDFKITASSGKLELQLNSLTPLIYEDVSLAKWPFENYFKAGNYLGTTDANAFSYVKYYQLNINH
AXG68184	11	3	315	MHTQKSFIKHKNKVVTLLLATVFTIGCSNNDELTPPTGTTTNTPSSDVPAAEVPTVNFADINFSNWKVTLPVDENNNGKPDEYLPNELINFGYQTLTSVQPFMYDDTEDESLVFYTYPESSTTNSSYSRTELRELINPSNSRENWTLSEGGTMKGRLKVVSVSQDTNSSDEFHDVIIMQIHGILSEEDVNAFNFPSNNGPPLIKIYWKDGYIWSHKKSLVDESTSGDALLTTSNTIWTDVKQNLGYVGYDAFNFEIIASDARISVQLNNNTPYIYEDISLDKWPFENYFKAGNYLTTTDNNAFSYIKYYNLYITH
AWB67272	11	8	360	MKLKNITFVTIRLLTLIFVFTLSACGSSSNKNGNNPLLNQGTEQDTEQDKEQTPTEPVTPTEPDSANLSDPSPDLSKKPNELGIELNDWYLSIPTDEDGNGKSDSISETELVNGYSNSAYFYASVDGGLVFKSPSQGYKTSTNTKYVRVELREMLRRGNRSIKTQGVNLNNWVFSSASSGEQASAGGVDGELNATLAVNHVTTTGETYQIGRVIIGQIHANDDEPIRLYYRKLPNNDKGAIYYAHEPIGKDDVYVEMIGSRANSTSNPSDGIALNEKFSYQIKVIGNELKVTISRPNKDDIISYYDMSNSGYDLGGQYMYFKAGVYNQNNSSDSDDYVQATFYQIKNSHAGYAYSETTQD
AVO55384	11	9	229	MLDLTTWNLSIPTEPTPTTITTQRLNNGYESRYFRRNADGSVTFWVPVTGSTTADARYPRSELRETQRDGSLGNWLHASSDNYLSAVLQVDQVPSRNKVVIGQIHSTDVPGSQNDPLIKLQYHYRRGVGRVEMLLRVRPGDSEVQNVLLAENIQLGERFGYDLRVTPSGRIGVSVASTDGDDGSYYRQLSSAWSTQHLYFKAGAYIQDNYGPDSEGGRVTFHHLNSLHR
AUS05714	11	8	349	MRLAMKKLPYLFVLLLVSFLTFNCSSNTDDLDEVEQEETPTTPEEDTDPEDEKEPEEDKEPEEDYDNGELNPNLAPSENFDLSTWNLSVPINNGNGTALNISVATLNNGYKDGVYFYTAEDGGMVFKCPNKGFKTSANTSYTRVELREMLRGTNTGIPTQGVTKNNWVFGTAPEEDIKAAYGYDGEMTATLAVNHVTTTGKNSHIGRVIVGQIHANDDEPVRIYYRKLPNNELGSIYFAHEPTDGNGSEQWHELIGSRSNSASNPSDGIALNEKFSYKIHVEGDALTVTISREGKDDVSKTVDMKNSGFNVGGQYMYFKAGVYNQNNSGEDNDYVQATFYALEKSHTML
ATH82080	11	8	229	MLDLTTWNLSVPTDPAPTTISTTRLNNGYQSGYFRRNADGSVTFWAPVTGSPTADAKYPRSELRETQSDGSLSNWQHGSSDSYLSAVLTVDSVPSKNKVVIGQIHSKDEPGSENDPLIKLQYHYRNGIGRLELLLREKPGDRQVQNILLAENVQPGERFGYDLRLTPTGKLGVAVVSKDDDKGSLYRQLHPSWAKQQLYFKAGAYIQDNEGPSKEGGRVTFYHLNTAHR
ASP49898	11	6	319	MPDVIRLDEISTATAKYLKIELLGNEVSEPSKLLEIEALGCESDVSHNIELIDWYLSVPTDEDNNGKSDSIKEDDLADGYFDPRFFSLSKDGGLIFSTSVTGYKTSTNTNYVRSELREMLRRGNTSHSTQGVNKNNWVFSTAPQIDLNNAGGIDGELTAELAVNSVTTTGEDYQIGRVIIGQIHANDDEPVRLYYRKLPNNSNGAIYIAHEELGGDDTYYEIIGSRSNSADNPTNGIALNEKFSYSITVVGHALTVTITKADGSEFEQTVDMTQSGYDVGSQYMYFKAGVYNQNNSGDAHDYVQATFYQIDNSHSGYPY
ARS49092	11	8	229	MLDLTTWNLSVPTDPAPTTISTTRLNNGYQSGYFRRNADGSVTFWAPVTGSPTADAKYPRSELRETQSDGSLSNWQHGSSDSYLSAVLTVDSVPSKNKVVIGQIHSKDEPGSENDPLIKLQYHYRNGIGRLELLLREKPGDRQVQNILLAENVQLGERFGYDLRLTPTGKLGVAVVSKDDDKGSLYRQLHPSWAKQQLYFKAGAYIQDNEGPSKEGGRVTFYHLNTAHR
ARD43033	11	8	316	MLSSIKTLLSITLILAVSGQNHLQAAEIKNSRNEIISLDADARPADNFDLTDWSISLPVDTNKDDIADNVPESYLAKGLSIKPYFYTADDGGMVFYAPIQGPKTSKNTKYTRSELREMLRKGDLRVKTKGITENNWVFSTAKRKSRKNAGGVDGTLEATLAVNHVTTTGDEKQVGRVIIGQIHATKDEPVRLYYRKLPNNSKGVIYMAHEPLKGNGKEQWYNLIGSRASNADDHEDGIALNEVFSYQINVVGDMLSVTIIRQGKPNVVQTVDMSNSGYDKSDQYMYFKAGVYNQNNSGAPTDFVQATFYQLENSHN
AQZ36169	11	7	221	MSIPTEPAPTTITTERLNNGYTSRYFRRNADGSVTFWVPVTGSTTADARYPRSELRETQHDGRLDNWLHASSDSYLSAVLQVDQVPSRNKVVIGQIHSTDVPGSQNDPLLKLQYHYRRGVGRVELLLRARPGDSDVQNILLAENIQLGERFGYDLRVTPSGRIGISVASTDGDNGSLYRQLSSSWSKQYLYFKAGAYIQDNYGPDSEGGRVTFYHLNSLHR
APU30573	11	8	229	MLDLATWNLSIPTEPAPTTITTERLNNGYTSRYFRRNADGSVTFWVPVTGSTTADARYPRSELRETQHDGRLDNWLHASSDSYLSAVLQVDQVPSRNKVVIGQIHSTDVPGSQNDPLLKLQYHYRRGVGRVELLLRARPGDSDVQNILLAENIQLGERFGYDLRVTPSGRIGISVASTDGDNGSLYRQLSSSWSKQYLYFKAGAYIQDNSGADSEGGRVTFYHLNSLHR
AOE86210	11	8	228	MIDLSTWNLTVPATTSNTLITTDRLSNGYESQYFRRNADGSITFWVPVNGSRTEDAAYPRTELRETQSDGTLSYWYHASADNYLSAVLSVEQLPSKNKIIIGQIHSKDEPGSQNDPLLKLQYHYLRGNGRVEALLRKRPGDTEVENILLAEHVDLGERFSYHLRITPTGKLGITITSKGDDGNLYRELSGYWGKQQLYFKAGAYIQDNYGADNEGGRVTFYWLNSLHR
ANO34557	11	9	318	MMNTKTLSFATSKKFALSTVATFAAALTISAGAQAETKAPSDKFDLLGWTISVPVDSNGDGKSDQIKENELAGGYSDADFFYLDEDGGMVFKAPIKGAKTSKNTTYTRSELREMMRRGNTSHKTKGVNGNNWVFSSAPEADLKAAAGVDGTLEATLKVDHVTTTGENWQVGRVIVGQIHANNDEPIRLYYRKLPQHETGSIYFAHEPREDFGDETWHDMIGNSLPNYWNQDATPAEPKDGIKLGEVFSYRINVTGNELTATIMREGKDDIVKTVDMSKSGYDEGGQYMYFKAGVYNQNKSGKPDDYVQATFYDLKVTH
ANI14530	11	9	230	MLDISTWNLSVPTDPRPTEVTTQQIARGYQSHFFTRNSARMTFWVPVTGSHTSDSVFPRSELRETLPDGSIYNWYYRAADNELRATLTVEQVPSKNKVIIGQIHSKSPYSNDGEPLVKLQYHYIPGQESGRIEALVRNHPDDSAVVNVPLLNGVQLGERVTYSLRVTSSGNLGIRARSADGAENYYSKALSSTWSKQLLYFKAGAYIADNYGPSDEGARVTFYHINIAHR
ANH59832	11	8	325	MQTVIILQCMLQCMLQSTQYRYIIILLFCVVSISCSSTDEGDDPPFTPTPQVEDTQGTTDGETDTSQYAAIDFSNWKITLPVDENNNGSPDEYQPAQLVDFGYQNIEAIAPFMYDDIEDTSLVFHVYPASSTANSSYSRTELRELINPSNSRENWTLTQGGTLSGTLKMEDISQDGNPSNDYHRTIVMQIHGIISQEDMETHGFSSNNGPPLLKMYWKDGYIWSHKKSLVDESTEGDALLDTSSDTWEDIKDNMGYVGFEPFTLSITATEARLEIQLNDQSPLIYEDVSLEKWPFENYFKAGNYLTSTDAQAFATLKYYNLEVTH
ANB24870	11	7	333	MITATKGLLRSVVFTVLALGSALVENHSLAETLATTHILPESHQALPQGELLGDFNSLDPSKSPSENFDLLSWTLSLPTDLNKDLKADIIYEKALSDSFALKPLFYTSTDGGMVFACPNAGAKTSKNTKYARTELREMLRRGNTRIKTKGITENNWVLNSAHGSVKRKAGAVEGSLEATLAVNRVSTTGDEKKVGRVIIGQIHATDDEPIRLYYRKLPGNDNGSIYFAHEINGGDDVWVNMVGSRSHTLENPEEGIALNEKFSYKITVKNNILFVTLIREGKQNLTKSFDMSKSGYNKNNQYMYFKAGVYNQNNSGSDKDYVQATFYHLENQH
ANB21249	11	7	333	MITATKGLLRSVVFTVLALGSALVENHSLAETLATTHILPESHQALPQGELLGDFNSLDPSKSPSENFDLLSWTLSLPTDLNKDLKADIIYEKALSDSFALKPLFYTSTDGGMVFACPNAGAKTSKNTKYARTELREMLRRGNTRIKTKGITENNWVLNSAHGSVKRKAGAVEGSLEATLAVNRVSTTGDEKKVGRVIIGQIHATDDEPIRLYYRKLPGNDNGSIYFAHEINGGDDVWVNMVGSRSHTLENPEEGIALNEKFSYKITVKNNILFVTLIREGKQNLTKSFDMSKSGYNKNNQYMYFKAGVYNQNNSGSDKDYVQATFYHLENQH
AMO77326	11	9	230	MLDISTWNLSVPTDPRPTEVTTQQIARGYQSHFFTRNSARMTFWVPVTGSHTSDSVFPRSELRETLPDGSIYNWYYRAADNELRATLTVEQVPSKNKVIIGQIHSKSPYSNDGEPLVKLQYHYIPGQESGRIEALVRNHPDDSAVVNVPLLNGVQLGERVTYSLRVTSSGNLGIRARSADGAENYYSKALSSTWSKQLLYFKAGAYIADNYGPSDEGARVTFYHINIAHR
AMJ95717	11	7	333	MITATKGLLRSVVFTVLALGSALVENHSLAETLATTHILPESHQALPQGELLGDFNSLDPSKSPSENFDLLSWTLSLPTDLNKDLKADIIYEKALSDSFALKPLFYTSTDGGMVFACPNAGAKTSKNTKYARTELREMLRRGNTRIKTKGITENNWVLNSAHGSVKRKAGAVEGSLEATLAVNRVSTTGDEKKVGRVIIGQIHATDDEPIRLYYRKLPGNDNGSIYFAHEINGGDDVWVNMVGSRSHTLENPEEGIALNEKFSYKITVKNNILFVTLIREGKQNLTKSFDMSKSGYNKNNQYMYFKAGVYNQNNSGSDKDYVQATFYHLENQH
AMJ91902	11	7	333	MITATKGLLRSVVFTVLALGSALVENHSLAETLATTHILPESHQALPQGELLGDFNSLDPSKSPSENFDLLSWTLSLPTDLNKDLKADIIYEKALSDSFALKPLFYTSTDGGMVFACPNAGAKTSKNTKYARTELREMLRRGNTRIKTKGITENNWVLNSAHGSVKRKAGAVEGSLEATLAVNRVSTTGDEKKVGRVIIGQIHATDDEPIRLYYRKLPGNDNGSIYFAHEINGGDDVWVNMVGSRSHTLENPEEGIALNEKFSYKITVKNNILFVTLIREGKQNLTKSFDMSKSGYNKNNQYMYFKAGVYNQNNSGSDKDYVQATFYHLENQH
AMJ88039	11	7	333	MITATKGLLRSVVFTVLALGSALVENHSLAETLATTHILPESHQALPQGELLGDFNSLDPSKSPSENFDLLSWTLSLPTDLNKDLKADIIYEKALSDSFALKPLFYTSTDGGMVFACPNAGAKTSKNTKYARTELREMLRRGNTRIKTKGITENNWVLNSAHGSVKRKAGAVEGSLEATLAVNRVSTTGDEKKVGRVIIGQIHATDDEPIRLYYRKLPGNDNGSIYFAHEINGGDDVWVNMVGSRSHTLENPEEGIALNEKFSYKITVKNNILFVTLIREGKQNLTKSFDMSKSGYNKNNQYMYFKAGVYNQNNSGSDKDYVQATFYHLENQH
AMJ75615	11	7	333	MITATKGLLRSVVFTVLALGSALVENHSLAETLATTHILPESHQALPQGELLGDFNSLDPSKSPSENFDLLSWTLSLPTDLNKDLKADIIYEKALSDSFALKPLFYTSTDGGMVFACPNAGAKTSKNTKYARTELREMLRRGNTRIKTKGITENNWVLNSAHGSVKRKAGAVEGSLEATLAVNRVSTTGDEKKVGRVIIGQIHATDDEPIRLYYRKLPGNDNGSIYFAHEINGGDDVWVNMVGSRSHTLENPEEGIALNEKFSYKITVKNNILFVTLIREGKQNLTKSFDMSKSGYNKNNQYMYFKAGVYNQNNSGSDKDYVQATFYHLENQH
ALN19197	11	10	229	MLDLTTWNLSIPTENAPTTISTERLSNGYESRYFRRNGDGSVTFWVPVTGSTTADARYPRSELRETQRDGSLSNWQHASSDSYLSAVLKVDQVPSRNKVVIGQIHSTDVPGSQNDPLVKVQYHYRRGVGRVELLLRVRPGDSEVQNILLADNVQLGERFGYDLRVTPSGRLGVSVASSDGDEGAVYRQLSSRWNTQYLYFKAGAYIQDNYGPDNEGGRVTFYHLNSTHR
ALM89231	11	7	333	MITATKGLLRSVVFTVLALGSALVENHSLAETLATTHILPESHQALPQGELLGDFNSLDPSKSPSENFDLLSWTLSLPTDLNKDLKADIIYEKALSDSFALKPLFYTSTDGGMVFACPNAGAKTSKNTKYARTELREMLRRGNTRIKTKGITENNWVLNSAHGSVKRKAGAVEGSLEATLAVNRVSTTGDEKKVGRVIIGQIHATDDEPIRLYYRKLPGNDNGSIYFAHEINGGDDVWVNMVGSRSHTLENPEEGIALNEKFSYKITVKNNILFVTLIREGKQNLTKSFDMSKSGYNKNNQYMYFKAGVYNQNNSGSDKDYVQATFYHLENQH
AGI24014	11	10	229	MIDLSTWNLTIPSDPRPTEITTQQLQNGYQSRYFKRDGDSVVFWVPVNGSHTEDSTFPRTELRETKRDGSLYNWYYSGGDNELRATLSVGRVPSQNKIIIGQIHSKSPTSGDGEPLVKLQYHYHPDTQTGSIEALVRNHPDDSASKNIPLLKDVRLNERITYSLRVTSTGQLGLRAESSDGEKQYYRQALSSTWSKQLLYFKAGAYISDNKGPDDEGGRVTFYHINLAH
AEO50363	11	8	323	MMSLKTLGTSKGKKAVFGAVALAAALTMTACSNVAPNNAPKTKAPSDNFDLLGWTVSVPIDSDGDGKSDQIKEKELAAGYSDANYFYLAEDGGMVFKAPVKGAKTSKNTTYTRSELREMIRRGNTQYKTKGVGGNNWVFSTAPQADQKVAGGVDGTLEATLAVNHVTTTGKNWQVGRVIIGQIHSNNNEPIRLYYRKLPQNETGSIYFAHEPRKAFGKETWHNIIGNSLPDYWHQDATPTEPTDGIKLNEKFSYRIQVKGNELSVTIMRDGKKDLVKTVDMSESGFGEGGQYMYFKAGVYNQNKTGDADDYAQATFYKLNVTH
AEH01593	11	3	317	MICLDDFGVNFYKMYKYLLVFSIVFFVNCSSNDEVNNRPEGSQTSILPSEETGDDDNPVYAPIDFSNWKVTLPVDENSNGGPDEYQPAQLINFGYQTLEPVIPFMYDDIEDSSLVFYTYSGVSTTNSSYSRTELRELINPSNSRENWTLLEGGEMTGQLKIDSISQNTDSTDEYHRVIVMQIHGIISQEDMDIHNFSSNNGPPLIKIYWKDGYIWSHKKSLTDEATSGDDLLDTSSSTWYDIKENLGYVGFESFSFRITASDARVEVQLNNNEAFVYQDVSLDKWPFENYFKAGNYLNSTNSNAFSYVKYYNLQVTH
AEB58651	11	10	229	MLDLTTWNLSIPTENAPTTISTERLSNGYESRYFRRNGDGSVTFWVPVTGSTTADARYPRSELRETQRDGSLSNWQHASSDSYLSAVLKVDQVPSRNKVVIGQIHSTDVPGSQNDPLVKVQYHYRRGVGRVELLLRVRPGDSEVQNILLADNVQLGERFGYDLRVTPSGRLGVSVASSDGDEGAVYRQLSSRWNTQYLYFKAGAYIQDNYGPDNEGGRVTFYHLNSTHR
ABP84863	11	8	229	MLDLTTWNLSVPTDPAPTTISTTRLNNGYQSGYFRRNADGSVTFWAPVTGSPTADAKYPRSELRETQSDGSLSNWQHGSSDSYLSAVLTVDSVPSKNKVVIGQIHSKDEPGSENDPLIKLQYHYRNGIGRLELLLREKPGDRQVQNILLAENVQLGERFGYDLRLTPTGKLGVAVVSKDDDKGSLYRQLHPSWAKQQLYFKAGAYIQDNEGPSKEGGRVTFYHLNTAHR
ABD82541	11	6	343	MSHPAQHLVRRGICSLTTGLIISLVTISGCGVKTEKIGTQTSNKPLTISADSANTPITSRGIGPALTHATLDPQKPPAINFALTNWKITLPDATEYLPDWLTAGNEVANTFYTSPQTGAMVFNCPTHGSTTSSATKYSRTELREMLRGLNTRPSTKGIGRNNWVLSTAPHQNQVSAGGIDGTLEAVLSVDYVSQTGPAHMIGRVIVGQIHGEDDEPVRIYYRKLPHNTKGSVYFASEHPGGEDVFYPMIGSSSNSAADPEDGIALGEKWGYRIHIEGRQLSVRIIREDGRYVEQSLTIGEAYNNDWFYFKAGVYNQNNDGNPDEYAQASFFKLKATHKQYNKQ
AAP45155	11	11	338	MKTSWFIDKVCSPFVLQIIFMFNYQQPLKYLKVAAFISSGLLLAGCEANAKSEQAELKTCTDCNWNIEQWKITLPVSGDDYYNNGRSSAAELIPQECNGKEYLTNDTHLPWFSRESVNGEERLKFTVDLGGQVSTTANTKYARSELRELYKFNTENRCSTKDQNWAVTGTHELKATVSVDQFPNKDVTGSDPKVVLGQIHGKDIKQALVKLQWDGENKPVRVVLNDSFLPGNKMCSDCQPFSVNLGVAPANLDWDYTIRLDEQGIYLSTLINDELSERFLPWGIETEDRDGNKVTLSKAWLKEEYYFKAGLYAQIKPSREFAGQVFSVSFSKINIDHR
VEL98400	10	7	333	MAAITKALLRSVVFTSLTLVNIVVVNTSLAEIIAATHTLPESHQVLPEGELLGDFSSLDPSKPPSKNFDLLSWTLSLPTDLNKDLKADIIYEKALSDSFVLKPLFYTAVDGGMVFACPNTGAKTSKNTKYARTELREMLRRGNTRFKTKGITKNNWVFSSAHGSVKRKAGAVEGSLEATLAVNRVSTTGDEKKVGRVIIGQIHATDDEPIRLYYRKLPDNDNGSIYFAHEINGGDDEWVNLVGGRSHTLENPEEGIALNEKFSYKITVKNDILFVTLVREGKANVTKSFDMSKSGYNKNNEYMYFKAGVYNQNNSGSDKDYVQATFYHLDNQH
QLE95445	10	25	318	MFNSQQTVKHFKIAALISCGLLLAGCEANAKSDQSDLTTCTGCNWNIEQWKITLPVSGDDYYDNGRSSAAELIPQECNGKEYLTNGTNLPWFSRESVNGEERLKFTVDLGGQVSTTPNTKYVRSELRELYNYDSENRCSTKEQNWAVTGTHELKATLSVDQFPDKDVTGSDPKVVLGQIHGKDIKQALVKLQWDGENKPVRVVLNDSFLSGNQICSDCKPFSVNLGYAPANLDWDYTIRLNDQGIYLSTLINDELTEQFLPWGVETEDRDGNKVTLSKAWLEEEYYFKAGLYAQIKPSREFAGQVFSVSFAKINIDHN
QLE87674	10	7	329	MCDVFAVLAFALAVFSASLNAQDIEENTLIPKSHTSLAEGVLLGDLSKLDPLKKPGENFDLLDWSLTLPTDLNKDKKADTVYEKSLSKGFKLKPFFYTADDGGLVFACPNVGAKTSKNTKYARTELREMLRRGNSRIKTRGLTKNNWVFSNAHGSAKVKSGGVEGSLEGTLAINRVSTTGDEKKVGRVIIGQIHATDDEPIRLYYRKLPANSKGSIYFAHEINGGNDIWINMIGSRSHALSDPEDGIALNEKFSYKISVEDEVLFVTIIREGKPNITKYYDMKDSGYSASDQYMYFKAGVYNQNNGGAEGDYVQATFYHIHNIHKGYKF
QJP10518	10	8	230	MIDLSTWNLSVPTDPRPTEVTTEQIARGYQSRYFKRDGSQLVFWVPVTGSHTSDSVYPRSELRETTTAGEVANWFYNQGDNELRVTMSVQQVPSKNKIIIGQIHSRSPYTGDGEPLVKLQYHYLPTLESGRLEALVRNHPDDKASINVPLIDNIALDQTFNYSLRVTSVGNLAIRVETSDGRANYYRKILSTTWSKQLLYFKAGAYINDNYGNSSEGARVTVFHLNMAHR
QIA65743	10	6	305	MKTKLLATAIISTLSFGTHAADKIPADILDLSCWKVTLPVSLTGGDKPTEFSETEIVNGANHEDYFFVNEAGDGVVFRSPIAGVRTSENTKYIRSELREMMRCGDETISTRGVNGNNWVFSNNVSEDSQKMAAGVDGTLEATLSVDHVTTTGEIWQQGRVIIGQIHAPKDEPVKIYYRKLPNHSTGSLWISHEPNRGDDIIFPMIGPSKPNYWRQSDKDIPASFDDGIALGEKFSYKIQIEGSDMTVTVSRDGKPDVVQKVDMQNSGYEEEDQWMYFKAGVYNQNRTGDADDYVQATFYKLDVTH
QIA63185	10	8	327	MKMALSTLAVCGLIAAPAMSASGDALSFDLSPWKITIPDSQLDYYGSGKAGTAAELLPAQCNDRRDVLSSQSAVKGLSDAAYFEVVDGRAHFRADMGRGITTENSNYIRSELRELFNVDAESRNPCSTSTANTSWFINDEATGTSTHTLASTLRIDSYPDRAVTNEMPKVVVGQVHGWKVKQALVKLQWEGDDKPVRVILNQDFFLDNKSCNSELAKTTGCDLWSFSVEMGQYQAGDEWSYEITVDDKAIYLMTRDADGSNKVERTLNWGETTQDRDGRDVLLVNEWATGEVAYYFKAGIYPQFRPAAKYAGQVFDVSFSDINLTHK
QHJ13117	10	6	335	MKLIHKVVLNLVAFSAFNSTAANSEIVDEASLSRLIPDSHQTLPQGVLLGAKRELVNDKPPSENFDLMDWSLTLPTDLNKDLKADMIYEKPLSNGFELKPLFYTADDGGMVFASPNVGAKTSKNTKYVRTELREMLRRGNNRIKTQGITGNNWVFSGAHGSVKRKAGAIEGSLEATLAVNRVSTTGDEKMVGRVIIGQIHATKDEPIRLYYRKLPNNEHGSIYFAHEVNGGDDTWINLVGSRSHRLENPHDGIKLNEKFSYKISVENNVLFVTLVRLDKPNITKVYDMSNSGYDKSNQYMYFKAGVYNQNNGGDPKDYVQATFYHLDNQHSGYRH
QGA66713	10	7	281	MTKIPPSENFDLNSWYLGVPIDLNNDKKSDSIYETELNNGYELEDYFYTHPIDGGLVFRVPVDAPKTSNGTSYTRTELRGMLRQGNKNISTKGVNKNNWVFSSAPTSEQTKAGGVDGVLEATLAVNYVTRTGSNSQVGRVIIGQIHANDDEPVRIYYRKLPGNNKGSIYFAHEPRTGSEQWYELIGSKSSSASDPSDGIALNEKFSYKIDVKGNSLTVSIARPGKSTLSRKIDMSNSGFDESGQYMYFKAGVYNQNNTGNSSDYVQATFYSLKASHTGYAY
QEY63875	10	8	228	MIDLSTWNLTVPATTSNTLIETGRLNNGYESQYFSRNSDGSISFWVPVNGARTEDASYPRTELRETQTDGTLSYWYHASADNYLSAVLSVEQVPSQGKIVIGQIHSKDEAGSQNDPLLKIQYHYLRGNGRIEALLRKRPGDTEVENILLAENVDLGERFGYDLRITPSGRLGIVITSDGDDGNLYRELSGYWGKQQLYFKAGAYIQDNYGAENEGGRVTFYWLNSLHR
QCX08462	10	9	278	FDLLDWYLSIPLDKGDGYATSIKENELAASYEDDFFYTGSDGGMVFYTPVKGYKTSENTKYVRTELREMLRRGDTSKSTSGAENNWAFSSISSGVQSDFAGIDGTLKATLAVNHVTTTSSNDEQVGRIVVGQIHAKNNEPIRLYYHKLPNNSKGAIYFAHETSKSDGGNETWYNLLGSMVNSSGSLSSTSNPSDGIELNEEFSYDITVNGDSLIVTISQDGSQLAKKTIDMSGSGYDDASNYMYFKAGIYLQDNTSNDDDYAKATFYELSNTHDNYSY
QBF81474	10	6	329	MCDVFAVLAFALAVFSASLNAQEVEENTLIPKSHTSLAEGVLLGDLSKLDPHKKPGENFDLLDWSLTLPTDLNKDKKADTVYEKSLAKGFSLKPFFYTADDGGLVFACPNVGAKTSKNTKYARTELREMLRRGNSRIKTRGLTKNNWVFSNAHGSAKAKSGAVEGSLEGTLAINRVSTTGDVKKVGRVVIGQIHATDDEPIRLYYRKLPDNSKGAIYFAHEINGGDDIWINMIGSRSHTLSDPDDGIALNEKFSYKISVIDEVLFVTIIREGKPNITKYYDMKDSGYSASNQYMYFKAGVYNQNNDGADGDYVQATFYHIHNTHKGYKF
BBO26738	10	6	326	MKSTIIKIIGPFLLFALLMMTANNSRAETISLPLSHQQLDEGVLLGSTHKLDPTLPPSGNFDLLDWSLTLPTDLNQDNKADMIYEQPLSDGFELKPLFYTAADGGMVFACPNEGAKTSSNTKYARTELREMLRRGNTGMKTQGITGNNWVFSGAHGSAKREAGAIEGSLEATLAVNRVSVSGDEKKVGRVIIGQIHATDDEPIRLYYRKLPNNKKGSVYFAHEINGGDDIWVNLVGSRSHTLSDPEEGIELNEKFSYKITVENSILHVTLIRQNKPNISRSIDMSESGYHKNNQYMYFKAGVYNQNNSGEPRDFVQATFYYLANIH
BBA30925	10	7	164	LRRGDYSIRTQGVNKNNWVFSSAPEADLKAAGAIDGTLNATLKIDHATTTGNANEVGRFIIGQIHEQNDEPIRLYYRKLPNQATGAVYFAHESKGASHEDFYPLVGDMTAEVGDTGIALGEKFSYQIKVVGNTMTVTLSREGHDDAVQVVDMSESGYDRGGRYM
BBA30910	10	6	170	RRGNTSYDTKGVTKSNWVFSTAPEGDLEDAGGMNGVLDATLAVNHVTTTGANWQQGRVIIGQIHANDDEPIRLYYRKLPHHTKGSIYFAHEPREGKEVWVDMVGNSLPNYWDQKATPADPADGIALDEKFSYRINVVANNLEVTLMRPGKADIVKNVDMSKSGYDKGGQY
BBA30908	10	9	136	AGFEINHVTTTSSNNEQVGRIVIGQIHAEGNEPIRLYYHKLPGNNNGAIYFAHETSKSDGGNETWYNLLGSMVSSNGDLNSTSNPSNGIALNEEFSYTITVNGDSLTAKISQNGSQLASKTINMSGSGYDDSSNYM
BBA30902	10	7	164	LRRGDYSIRTQGVNKNNWVFSSAPEADLKAAGAIDGTLNATLKIDHATTTGNANEVGRFIIGQIHEQNDEPIRLYYRKLPNQATGAVYFAHESKGASHEDFYPLVGDMTAEVGDTGIALGEKFSYQIKVVGNTMTVTLSREGHDDAVQVVDMSESGYDRGGRYM
BBA30899	10	7	161	GDQSISTKGVNKNNWVFSSAPESDLEAAAGIDGVLEATLKIDHATTTGNANEVGRFIIGQIHDQNDEPIRLYYRKLPNQPTGAVYFAHESQDATKEDFYPLVGDMTAEVGEDGIALGEVFSYRIDVKGNTMTVTLMREGKDDVVQVVDMSNSGYDVGGKYM
BBA30889	10	12	193	MPRGADFSIGTADKGNQWALSSHPAASEYSAVGGTLEATLKVNHVAINAKHPERYPAHSVVVGQIHAKKHDALIKAKTGYGHGNEPLKIFYKKFPDQEMGSVFWNYERNLEKKDPNRADIAYPVWGNTWENPAEPGEAGIALGEEFSYKVEVKGTMMYLTFETVRHDTVKYEIDLSKGIDELDSPTGYAEDDF
BBA30883	10	7	172	TDTDISTQGVNGNNWVFSSVPSDLQKKAGAVDGKMTATLAVNHVTTTGKSSYQGRVIIGQIHAASDEPIRLYYRLLPGHKKGSIYFAHEPSNGNSEQWYEMIGSKDSDADEPEDGIELDEKFSYEIDVEGDMMNVYIYREDGSIAHQEVNMSNSGYSDGYYEKDGEETEDYM
BBA30879	10	7	161	GDQSISTKGVNKNNWVFSSAPESDLEAAAGIDGVLEATLKIDHATTTGNANEVGRFIIGQIHDQNDEPIRLYYRKLPNQPTGAVYFAHESQDATKEDFYPLVGDMTAEVGEDGIALGEVFSYRIDVKGNTMTVTLMREGKDDVVQVVDMSNSGYDVGGKYM
BBA30872	10	15	162	AQPDCSTSDQDTSWYLNDTRTNKSNHQLTATLRVEDYPNTNNQDPKVVLGQIHGWKINQALVKLLWEGENKPVRVILNSDFERNNQDCSDCEPFSVELGTYSANEEWRYTIRANKDGVYLATHDLDGTNTVSHSIPWGQDYTDKDGDTVKLTSDWASTDIAF
BBA30870	10	23	183	YSAPNNNFAISSHDNAQEFGSIGGQMTATLSVDQVSTSGNYKKTGAFSVVIGQIHGSDNEPLKIVYRKLPEHEHGSLTWNYELNPPTEMKDAKDENGKKLRKDIRHDVFGQYNLKKGSADPADGIKLGEVFSYDVNIKDNIMHLTFTKNPNSSAPIVKTYDVDLAKGKYQGHDIDLGYGQDWM
BBA30866	10	12	193	MPRGADFSIGTADKGNQWALSSHPAASEYSAVGGTLEATLKVNHVAINAKHPERYPAHSVVVGQIHAKKHDALIKAKTGYGHGNEPLKIFYKKFPDQEMGSVFWNYERNLEKKDPNRADIAYPVWGNTWENPAEPGEAGIALGEEFSYKVEVKGTMMYLTFETVRHDTVKYEIDLSKGIDELDSPTGYAEDDF
BBA30860	10	9	136	AGFEINHVTTTSSNNEQVGRIVIGQIHAEGNEPIRLYYHKLPGNNNGAIYFAHETSKSDGGNETWYNLLGSMVSSNGDLNSTSNPSNGIALNEEFSYTITVNGDSLTAKISQNGSQLASKTINMSGSGYDDSSNYM
BBA30856	10	15	162	AQPDCSTSDQDTSWYLNDTRTNKSNHQLTATLRVEDYPNTNNQDPKVVLGQIHGWKINQALVKLLWEGENKPVRVILNSDFERNNQDCSDCEPFSVELGTYSANEEWRYTIRANKDGVYLATHDLDGTNTVSHSIPWGQDYTDKDGDTVKLTSDWASTDIAF
BBA30854	10	23	183	YSAPNNNFAISSHDNAQEFGSIGGQMTATLSVDQVSTSGNYKKTGAFSVVIGQIHGSDNEPLKIVYRKLPEHEHGSLTWNYELNPPTEMKDAKDENGKKLRKDIRHDVFGQYNLKKGSADPADGIKLGEVFSYDVNIKDNIMHLTFTKNPNSSAPIVKTYDVDLAKGKYQGHDIDLGYGQDWM
BAN49436	10	7	228	MIDLSTWNLTVPATTSNTLITTARLNNGYSSQYFRRNSDGSISFWVPVNGARTEDASYPRTELRETQADGTLSYWYHASADNYLSAVLSVEQVPSQNKIVIGQIHSKDEPGSQNDPLLKIQYHYLRGNGRIEALLRKRPGDSEVENILLAENVALGERFGYDLRITPTGKLGITVTSKGDNGNLYRQLSGYWSKQQLYFKAGAYIQDNHGAKNEGGRVTFYWLNGLHR
BAJ62034	10	6	358	MSIWKLHAVSKPALCRILFASIFSLGLAGCGSDNSEPNHTDAGASSSSSSSSSGSSSSSSSGSSSSSSGSGSGSGSGLDPMLPPSSNFDLAAWYLSVPTDDDGNGRADSIYEAELNSGYGNSNYFYTGEDGGMVFRCPIAGFKTSTNTSYTRTELRGMLRRGDTSISTQGVNKNNWVFSSAPIAAREAAGGVDGVLRATLAVNHVTTTGDSGQTGRVIVGQIHANDDEPLRLYYRKLPDNSKGSIYIAHEIKGGDDTWYEMIGSRSSSASNPEDGIALNEIFSYEIRVEGNTLTVTIFREGKDDVIQMVDMSESGYDTEDQYMYFKAGVYNQNNSGDDSDYVQATFYALENSHTEYED
BAG70358	10	7	309	MKIKTLVVMMLGALSTSLSAATTTPAEVLDLSCWKVTLPVSLDNGDRPTEFSEKEIAKGAMHEDYFYVNEAKDGVVFRSPIQGIKTSKNTKYVRSELREMMRCGDTSHKTKGVNGNNWVFSHNESAESLKNAAGVDGNLKATLSVDHVTSTGEIWQQGRVIIGQIHAPDDEPVKIYYRKLPNHETGSVWISHEPNGGDDIIFPMIGPTKPNYWKQKDKDIPKSYNDGIALGEKFSYEIDINGSDMTVTISREGKADVVQKVDMQNSGYGLKDQWMYFKAGVYNQNRSGNPEDYVQATFYSLDVNHGSAK
AWB59484	10	7	311	MPEHSSQYIKIIPKGSNIDNANNIVEVEAFGCLADVSSSIELTDWYLSIPVDEATNTKAESIYESRLNNDYFNAQFFFLNTDGGLVFRAPIEGAKTSTNTKYTRTELREMLRRGNTNINVQGVNKNNWVFSSAPDNDLDAAGGVDGELIAELAVNHVTETGDKSQVGRVIIGQIHANNDEPIRVYYRKLPQNNKGSIYLAHEIEGGDDIYYELIGNRSQSATNPENGITLNERFGYQIKVVGNSLTLTITREGQADVSQTVDMTNSGYDQGGQYMYFKAGVYNQNNTGDVKDYVQATFYKITNSHTGYQAE
AWB57244	10	8	316	MLSPIKSLLSITLILALSGQGYLQAAEIKNSRNETVSLDANARPADNFDLSDWSISLPVDTNKDGIADNVPESYLVKGLSIKPLFYTADDGGMVFTAPIQGPKTSKNTKYTRSELREMLRKGDLRVKTKGITENNWVFSTARRNVKKKSGGVDGTLDATLAVNHVTTTGDDKQVGRVIIGQIHATKDEPVRLYYRKLPNNDKGVIYMAHEPLKGNGKEQWYNLIGSRASNADNPEDGIALNEVFSYRINVVGDKLTVTIIRQGKADIVQEVDMSSSGYDKSDQYMYFKAGVYNQNNSGEPNDYVQATFYQLENSHN
AUC74216	10	32	309	MKRTHFYLFLIFACYACSSDETALLTESAEVEVIDDNNAPEETDSGSDTGNWAAIDLSNWKVTLPVDENSNGSPDEYQPAQLVDYGYQTLEAVQPYMYDDETDASLVFYAFPDISTTNSSYSRTELRELIDTNSSNENWTLLEGGEMTGRLKVDAVSENTASGDDYHKVIVMQIHGIISPEDMSIHGFSSSNGPPLIKIYWKDGFVWSHKKSLIDEATEGDALLETSNETWLDVKVNLGYVGFEAFDFRITASDARIEVQLNNDDAFVYEDISLDKWPYENYFKAGNYLTTIDTDAFSYVKYYDLSVAH
ARV76517	10	8	226	MVFHCPISGYKTSTNTSYTRTELREMLRRGDTSISTQGVNENNWVFGSAPSSARNAAGGVDGALRATLAVNHVTTTGDNSQVGRVIVGQIHANDDEPLRLYYRKLPGNSKGSVYIAHEPKGGSDTWYDMIGSRSSSASNPADGIALNEKFSYEIKVVGNTLTVTISRPGKADVTQVVDMGSSGYDTSDQYHCFKAGVYNQNNTGSGSDYVEATFYALENSHTGYAD
ARD24077	10	5	329	MCDVFAALVFALAVFSASLNAQEIEGNTLIPKSHTSLAEGVLLGDLSKLDPLKKPGENFDLLDWSLTLPTDLNEDKKADTVYEKSLSKGFNLKPFFYTADDGGLVFACPNVGAKTSKNTKYARTELREMLRRGNSRIKTRGLTKNNWVFSNAHGSAKAKSGGVEGSLEGTLAINRVSTTGDEKKVGRVIIGQIHATDDEPIRLYYRKLPGNSKGSIYFAHEINDGDDIWINMIGSRSHTLSDPDDGIALNEKFSYKISVEDEVLFVTIIREGKPNITKYFDMKDSGYSASNQYMYFKAGVYNQNNGGADGDYVQATFYHIHNTHKGYKF
AQS94951	10	8	395	MRLLQNIFSFFFLTLILSCGSSETTEDIFIEKLTVNSLSEFSVQEETKSVNISSNIDWNVTTNQNWISVTPTYSSNNGKIDVTVSENTTLNARTGTIQISGLSLLETIEVKQAARENVTKAPSENFDLSTWNLSIPENNGNGTATTITVSELNNKYQNNKYFYTSDDGGMVFKCPVDGFKTSANTSYTRVELREMLRGTDTSISTKGVNKNNWVFGTAPSADLNAAAGFDGEMKATLAINNVTTTGNSSHVGRLVIGQIHANDDEPVRIYYRKLKDNALGSIYFAHEPTDGNGSEQWYELIGSRSSSASNPTDGIALNEKFTYSIKVVGDNLTITISRDGKDDVSKTVDMVNSGYNVGGQYMYFKAGVYHLNNSGDATDFAQATFYNLDKSHTTK
AOW18492	10	9	314	MKISFKIIFFCLLIFSFVFCSKDALSEETEEIIENTSQLSPAKNFDLTTWNISIPENNGSGVATTISVLSLNKDYQNENYFYTAEDSGMVFKCFVDGFKTSTNTSYTRTELREMLRGYVTGIPTQGVNKNNWVFGAAPSSDKNAAAGFDGEMNATLAVNYVTTTGNSSQVGRVIVGQIHANDDEPIRLYYRKLPNNELGSIYFAHEPRDGFGNEQWVDMIGSRSSSATNPTDGIALNEKFSYKIKTVNNLLTVTISRSGKTDVTKTVDMSNSGYDVGGQYMYFKAGVYNQNNTGNADDYVQATFYKLEKSHTVN
ANO34542	10	10	311	MSSFSKIAIGVLSTFAVSSAIAAPTPNEVLDLSCWKTTLPVSLTGGDKPTEFSEKEIAEGAQHSEYFYVNEAGDGVVFRSPVSGVKTSENTKYIRSELRQMLRCGDTSIKTRGTNKNNWVFGSAPEGDHAKVGGVNGRMEVTMSVDEVTTTGVDWQQGRVIIGQIHAPNDEPIKVYYRKMPNHKTGSIWFNVEPDRRSGLRDGDITFPVLGSTKPNYWHQGEKNIPESFDDGIALGEKFSYAIDVQGSMLTFELYQEGKDPRKVSVDLDIYGVSLQDSWNYFKAGVYVQNRTGEADDMTAATIYDLNVTHD
ALP75563	10	8	341	MLSRLNVKSSNNTRLSLLAMMISSLMLVGCGGSDEGSDNVSPPDSSGNSSGTITPDVGLDSQAAPSENFDLSAWYLGLPIDQNNDGKSDSIYEKELTAGFQYEPYFHTDMGDGGMVFLSYVSGPKTSTNTSYTRSELRSMLRRGDTSIKTQGVNMNNWVFGSAPVSDQLSAGGVDGTLTATLAVNHVTTTGDSSQVGRVIIGQIHANDDEPVRIYYRKLPKNSKGSIYIAHEPRDGYGSEQKYTMIGSQSSSASEPSDGIALNEKFSYRIKTNGDLLTVTIMRDNKPDIVQQVDMVNSGYNLGGQYMYFKAGVYNQNNTGDAKDYAQATFYHLEHEYGRAK
AIM61854	10	31	349	MHGNNSFTKHLIFRCIATRLCVIFSSLFFVISCSSGDGSSSEKKDPTEDTQADEQDVNQDNNTNNNENSNGLNANMPPSTNFNLTTWNISIPIDEDNNNKADTVKENELNNGFTNDNYFYTAADGGMVFKCPIDGFKTSENTKYTRTELREMLRAGNTNIDTQGVTKNNWVFGSAPQQDITNAGGYDGELHATLAVNHVTTTGDDDQVGRVIIGQIHANDDEPLRIYYRKLPNNTLGSIYIAHEENAAAETYYNLIGSRSKSAANPEDGIALDEKFSYSVKVTGNNMWVTINRDGKDAIEQFVDMTNSGYDVGGQYMYFKAGVYNQNNTGTATDYVQATFYSLESGHSK
AEV45766	10	6	300	MTDGDFELNWIDLYKNTAQLTALNPNVAPSANFDLTDWYLGVPIDENGDGKSDSISETRLAAGYEHPQWFYTGSDGAMVFKVEIDAPKTSTNTSYSRSELREMLRAGDTSISTQGINKNNWVFSSYSTEDKNAAGGIDGELTATLKVDHVTTTGDSSQVGRVIIGQIHAKDDEPARLYYRKLSGHSKGSIYLAHEPSGGSDQIYDLIGTSSSSAANPNDGIELGEIFSYSIKVTGNTLLVTIMRDGKPDATQKVDMSKSGYHTGDDQYMYFKAGVYNQNNTGDANDYVQASFYSLSNSHN
ADY30867	10	7	349	MHGNNSFTKHLIFRCIATRLCVIFSSLFFVISCSSGDGSSSEKKDPTEDTQAEEQDVNQDNNTNNNENSNGLNANMPPSTNFNLATWNISIPIDEDNNNKADTVKENELNNGFTNDNYFYTAADGGMVFKCPIDGFKTSENTKYTRTELREMLRAGNTNIDTQGVTKNNWVFGSAPQQDITNAGGYDGELHATLAVNHVTTTGDDDQVGRVIIGQIHANDDEPLRIYYRKLPNNTLGSIYIAHEENAAAETYYDLIGSRSKSAANPEDGIALDEKFSYSVKVTGNNMWVTINRDGKDAIEQFVDMTNSGYDVGGQYMYFKAGVYNQNNTGTATDYVQATFYSLESGHSE
SNR16173	9	8	303	MKSILKHIVKLLVLIFLSVNATCVAQKSSVSGKKNKIEKKRKKRRKKAKLPKIDLTHWKVTIPEGNDKGKPYEVSPPEIFDYANNDVLKKYMYNDSARGALVFYAEPNITTANTKYSRSELREQMKPGDNNVNWTFKQGGRMKGKLAIDEISKNEKGEYHKTIIMQIHGRLTNEQKELIGQKDNNAPPILKIYWKNGKVRVKTKILKNKTATYKELLHKDAWDDDEGYTFKQKVGFKKFTLEVKVSDGKMVVILNNNEFKVYENIHMKRWGIFENYFKAGNYFQTRDKDAFARVRFYKLEVSH
SDR82856	9	3	303	MYRISHLLILSLMFLSVEATSQTMGGDLTESETKTEKRSKKKKRKKTKLPDIDLSHWKVTIPEGSGKGGAISVEPPEILDYANNDILKPYMFNDSTKGALTFYAYPTSATTANTKYSRSELREQMVPGDDNVNWTFKKGGSLKAKLSVDEVSRDKTGKYHKVIILQIHGRLTNEQKELIGQKDNNAPPVLKIYWQNGKIRVKTKKLKFADVNSVGILHEEAWTDDEGFNFEQEVGFGKFQIEVKVTDGKMVVSLNNTEFAVYDDFNMKRWGVFENYFKAGNYFQSRDEGSFAKVSFYGLEVKH
QMT62777	9	29	306	MRKTLKITLSILLMVFISVTATCQEKASSNADNMMKTEKRAKKKKRRKRIRLPNIDLSHWSVTIPELNQKGSALSVQPPEILNYAKDKRLIPYMYNDSIRGTLVFYSFPSAATTANTKYTRCELREQMVPGDNKTNWTFAQGAKMKGDLAMGEVSKDSDGKYHRVIIMQIHGILTDEQRDLIGQKDNNAPPILKIYWQDGKIRVKTKILKNLNATGPDLLHEEAWDDDDGFNFEQEVGFGRFTLEVKVSDGEMVIILNNSEYKVYDGIHMRKWGIFENYFKAGNYFQSRDEGAYARVKYYKLEVSH
QHI35660	9	9	298	MNFRTLFILFFAFSLNIGFAQSNDNTQDDTVKKERKRKKKKKFKLSKIDLAHWKVTTPAGNGKKPQEVEPPAILDYATNKDLMPYMYNDSVRGAIVFYAYPSKATTANTKYSRSELREQMKPGENNVNWTFKQGGIMKGKLAIDEVSRDKDGKHHRIIIMQIHGRLTNKQRDLIGQKDNNAPPMLKIYWKEGKIRVKTKVLKNLNATETEMLHEDAWGDDEGFTFKQEVGFKKFRLEVRVSEGKMTIVLNKNEFKTYENIHMKKWGIFENYFKAGNYFQSRDEGSFAKVRYYNLEVTH
QGZ98598	9	9	281	QNQDNISEEDTVVIVTPEDDINEDIEQTYNLPTIDLSHWKVTLPIGKPTEVLPPEILDYATNQTLKPFMFNDSINGAIVFYTYPNSSTANSSYSRTELRELMNPSDKSATNWTFKQGGHLKGTLSMAEISKDENGDYDRTIIMQIHGRLTNEQRDLIGEDDNNAPPILKIYWVDGKVRVKTKVLKDLNASDTEILYTDAWGDDNGYSFPEYVGFDKFTLEVKVSEGRMEVILNNNASVVYDDIHMQKWGVFENYFKAGNYLVSKRENAFSKVKYYKLEASH
QDO92609	9	3	303	MKNFRKEILGLLVIVFLSVNATCQEKTSSATDSSSKTEKKNKKKKKYKLPKIDLSHWSVTTPERNAKGGAMNIEPPEILNYATDERLIPYMYNDSVNGALVFYSYPSDATTANTKYTRSELREQMVPGDNNTNWTFADGAYMRGKLAMEDVSKGSDGKYHKVIIMQIHGRLTNEQRDLIGQKDNNAPPILKIYWQDGKIRVKTKKLKNLSATDEELLHEDAWDDDEGHTFDQEVGFGKFILEVKISDGKMVVVLNKNEYAVYEDVSMRRWGIFENYFKAGNYFQSRDEGAYAKVKYYELEVKH
QCX40543	9	8	305	MKNLRIDIVSIILIALLSVNTACQAQKSNVSDSDVKVEKKKKKKKKKKVRLPDIDLSHWKVTLPVTNEKGKPYEIEPPEIIDFASNEIAKPYMYIDSTRGAIVFHAMPTASKTKNTKYTRSELREQIVPGDNNANWTFKQGANMKGKLSMEQTTKGSDGKYHRTIIMQIHGRLTNEQRDLIGEDDNNAPPMLKIYWDNGKVRVKTKVLKNLNATDEEILHEDAWGDDDGFNFEQKVDFKKFTLEVQVSDGKMVIILNGNEYKVYESIHMKRWGVFENYFKAGNYFQSRDEGSFSKVRYYELEVSH
QBO58431	9	2	291	MKLPNRFIPFILCGTLLLSLSLNCSAQGKKEKTAKPVSIDLSHWSVTTPELDPATGKVTNVEPPQILNYANNDLLKKNMYNDPKTGALVFYAYPSEGKTANTSFSRSELREQMVPGNNNINWTFKQGGTLKAEMAMGEVSREGAGQYSKVIILQIHGRLTDEQKKLIGQKDHNAPPVLKILWQNGKIRIKTKVLKNPNATYEEMLQTDAWTDDEGYNFKEKVDFNKFTLEVKVKEGRMAITLNNDETKVYENESLRKWNVFENYFKAGNYFQSKEPGTFAKVNIYKLSVSH
QBN17462	9	3	287	MKMQFSKIMCFALLVLGCTIYGQQAKKDKKAASIDLTHWKITIPEEDPKEAGSPIEIGYPEIMDYATNPVLKKWMYNDEKDKSIVFYAYPSGTTTANSHYSRSELRETIDPNNNNVNWTFAQGGTFKATYAMDAISRGKDGKYNKVIIAQIHGRLTNAQRELIGQKDNNAAPMLKIYWDDGKIRVKTKVLKNPKASDIEMLPVSAWTDDEGISFKEKVDFDKFTIEVKISNGRMEVILNGTETLVYNDINIKKWGIFENYFKAGNYFQSKEPGTYAKVKIYALTVSH
QBF82988	9	25	312	MRKTTTVVFLTLGFALYGCGGSSGGEPSPGPEPSPGTCPECDWNIEQWKLTLPISRDDFYGSGGDSAAELIPADCSGKQTLSNDTRLDYFWVDSNDKRAHFYVNLGDKGATTTNSNYVRSELRELYNYQTSNRCSSSNQNWAINNSHTLSSELQIEQYPQISGIAPKVILGQIHGYEIKQALVKLLWEGENTPVRVIFNDKFEPNNETCSDCQSFSVDLGTVKAHDNWRYDIHADKQAITVSTTINGVITSKELPWGVPVEANDGDKYTLTKDWLNETFYFKAGIYPQIKPDTQYQNQIFEVSFNKINIEHK
EAQ38149	9	3	301	MKKATFFILLLLSTTLSFGQLVESSGNNTNELLKEKKTKKKKKKRKKYKLPDIDLNNWKVTIPIGDPKVIEVSPPEILDYATNETLKPYMYNDSTRGAIVFHAYPSKTTRNTKYSRSELREQMVSGENNVNWTFEQGGNMKVKMAMDAVSRAENGKYHKVIIAQIHGRLTNEQRDRIGQKDNNAPPILKVYWQDGKIRVKTKVLKSQNVIDDAILLDEAWDDDKGYTFKQKVGFGKFTLEVDVEDGKMVVSLNNQEFAVYDSTSIKRWNIFENYFKVGNYLQTRDEGAFAKVRVYKLDVSH
CAZ96768	9	7	307	MQFLSNFFRACYLSLVLVSAGNCQDSNDLAVAANHQDGPYANSDTPETESVDIKKYKLPKIDLSHWKLTLPVGKPTEVEPPEILEYATNEVVRPYFYNDSTDGSLVFYAFPNSTTANTKYSRSELREQMVPGDNNVNWTFEQGGRMKGTLAVDEITKDSDGKYHRTIIMQIHGRLTNEQKELIGAKDNNAPPILKIYWDKGYVRVKTKVLKNKSASDQEILHEEAWGDDEGYTFPDYVGFKKFKLEVKVSKGKLVVIMNNTEYAVYDDVNIKRWGIFENYFKAGNYFQSKDEGSYAKVKFYDLEVIH
CAL66131	9	8	313	MISKYLINMKTIKHILRKLNLGLLVAGSVIYMGCEKDDTADVVESPPIVEEVPEEKPAENDYKLPEIDLSNWKVTLPIGNPSEVEPPEILDYATNENLKRFMYNDSTDGSLVFYTYPESSTANSSYSRTELREQMQPGSNNKNWTFEEGGKMRGRLAVPEISKDNDGDFHRVIIMQIHGRLTDEQRDLIGEDDNNAPPILKIYWNNGRVRVKTKVLKETTASDQEILHTDAWGDDEGFNFSEEVGHEAFTLEIKVTEAKMEIILNDDETVVYDSKHIQRWGIFENYFKAGNYLVSTDENAFSFVKYYELEVIH
CAL66130	9	3	308	MRMFIKKSSSVQKISMSIFILGFAWLSIQCQGSGTAVKNGSESKTNNTAGKYKLPNVDLSNWKVTIPAGQGKGGAMSVEPPEILDYASNETLKPYMFNDSTSGALVFYAYPSDATTANTKYSRSELREQMVAGDDDVNWTFKEGGNLKATIEMEDVSRDEEGKYHKVIILQIHGRLTDEQKEQIGQKDNNAPPILKVYWDKGKIRIKTKELKFLGTKPEGILYEEAWGDDEGYTFEEEVGFKKFDMEIDVSDGKLVVSLNNNEFHTYDNIHMEKWGVFENYFKAGNYLQTRDDNAFAKVKFYDLKVSH
BBA30922	9		183	FDDPKNNFVLASHPNAMKYGSIGGHLEASLAVNHVSTSGNDNRNGAFAVVIGQIHASTNEPLKILYRKLPNHKFGSLSWAYELNPSVQQQNELDKNGIKLRQDIHHNVFGQYNLQQSDADPIEGIKLGEIFSYQVDVTGDILHLTFTKNPTSQHQIIKTFVINLAKGNYQGHSIDQGYSQDWM
BBA30912	9	8	162	RGDYSIRTQGVNKNNWVFSSAPEADLKAAGAIDGTLDATLKIDHATTTGNANEVGRFIIGQIHEQNDEPIRLYYRKLPNQATGAVYFAHESKGATQEDFYPLVGDMTAEVGDTGIALGEKFSYQIKVVGNTMTVTLSREGHDDVVQVVDMSESGYDRGGRYM
BBA30876	9	8	171	GDTSYSTSGKDNNWAFSSIPSSEQADFGGIDGTLNATLAINHVTTTTSNTEQVGRIVIGQIHAEKNEPIRLYYHKLPGNDKGAIYFAHETSKSTGGDETWHNLLGNMVTSDGDLNNTSNPSDGIALDETFSYSIVVEGDKLITTISQNGSELAAKEVNMSNSGYDGADNYM
BBA30858	9	8	171	GDTSYSTSGKDNNWAFSSIPSSEQADFGGIDGTLNATLAINHVTTTTSNTEQVGRIVIGQIHAEKNEPIRLYYHKLPGNDKGAIYFAHETSKSTGGDETWHNLLGNMVTSDGDLNNTSNPSDGIALDETFSYSIVVEGDKLITTISQNGSELAAKEVNMSNSGYDGADNYM
BAX81597	9	3	279	MIPFVLIVESCHKNNDEPNVEDDVRYEVPEIDLSNWKVTLPIGNPSEVLPPEILDYATNETLKPFMYNDSIEGALVFYTYPEATTTNTAYSRTELRELMNPEDKGETNWTFAQGGSMKGTLAMSDISKDDEGEYHRAIIMQIHGRLTDEQRDLIGENDNNAPPMLKIYWTDGFVRVKTKVLKDLNASYEDLLETDAWGDDDGHTFSESVGFEQFTLEVIVTDGRMEVILNDNESVVYDDIHIEKWGVFENYFKAGNYLVTKDSDAFSKVKYFELEVNHD
BAP05660	9	9	288	MNIQFSKILLLTVLATATISNAQDKKSKSKTAKIDWSHWTVTVPEENPDKPGKPYSLGYPEILNYAEDKIASKYMYDDPKDKSVVFYAFPSGVTTANTHYSRSELRETMETGSNKVNWTFAKGGKMRGTYAIDDISKEPDGKYSRVIIAQIHGVLTDEQRDLIGQKDNNAPPILKVYWDKGKIRVKTKVLKDLNAPYKEMLSEHAWGDDEGRNFKEKIDLNTRFTLEVKVSDGRMEVILNDTESLVYDDIHMKKWGIFENYFKAGNYFQSKTPGTFAKVKIYSLQVTH
BAO75292	9	8	213	MYIDSTKGAIVFHAMPINSKTANTKYTRSELREQMVPGENSVNWTFKDGAYMKGKLAMDEVTRDDNGKYHRVIIMQIHGRLTNEQRDLIGEDDNNAPPILKIYLDKGKIRVKTKVLKNLNVRVPEILHEEAWGDDEGFNFEEKVDFKKFTLEVKVSDGKMVISLNGNEYKVYENIHIKKWGVFENYFKAGNYFQTRDEGAYAKVRFYELEISH
AXO78938	9		369	MKMIKKQHNLVLGLSLLSIGLLNSCKDQVKTKTNKVNTVIKDTIKVNYANSVIPFFDNWKLILGDGSNAGIANNFENKDFFYTTNDGKTDWVVFKTPNGGDTHGTSNNTRTELAQIKKWYPKTANDKLTATLKVMNVSATGDARVAATHSVVVGQIHSADAFENEPLKIFYKKYPGHDKGSVFWHYEINTAGDDNSKRWDYSSAVWGNDFSVVGSDANTYPEQPKEGIALGEEFSYTIEVKNGIMNLTFTSPGHETKTFTKNIIQSEYTTVADIPEQTKQLFFPIGQDGVERPEAYTGEGCFFKLGAYNQTNGKSPDVNKNWCSGAQTHNGDIAKQYADGNYAEVWFKTASISVSDAAVSNEGYFTKND
AXG68177	9	4	302	MTLRTLFILFFAFNLSIGMAQSNDSGTTDVVKKERKRKKKKKKRKKYKLPEIDLSHWKVTTPAGSGKKPQEVSPPEILDYATNEDLKPYMYNDSVRGAIVFYAYPSKATTANTKYSRSELREQMEPGNNNVNWTFKQGGIMKGKLAIDEVSRDKDGKYHKIIIMQIHGRLTNAQRDLIGQKDNNAPPMLKIYWQNGKIRVKTKVLKNLNATETEMLHEDAWGNDKGFTFKEKVSFKKFRLEVRVSEGKMTIVLNNNEFKTYKNVHMRKWGIFENYFKAGNYFQSRDEGAFAKVRYYSLEVTH
AWH74588	9	2	304	MLKTFILLSTLLLSVSLSFGQTSENSGTSSLEQDEVSASKISKRKKKRKKYKLPKVDLSHWKVTIPVGEPKIIEVDPPEILDYATNEVLKPYMYNDSTKGALVFHAVPAQTTTNTKYSRSELREQMVPGNNSVNWTFVQGGKLKVKMAMDKISRDENGKYHKTIITQIHGRLTNKQRDKIGQKDNNAPPILKIYWQNGKIRVKTKKLRTLDIGPVEILKKESWVDDEGFNFEQKVGFKKFTIEVEVEEGKMVISLNGQEYKTYEDVHMQRWGVFENYFKVGNYLQTRDENAFADVRVYNIEVEH
AWG20676	9	9	288	MMKLQFSKSLLFATMAVATVGYSQEANDTKNVANIDLSHWTVTTPAENLDKPGKTLDLKYPEILDFATNEATNKYMYEDKKDKSIVFYAFPSGTSTANSHYSRSELRETMKVGDSDTNWTFAQGGYLKGTFKVQEVSKEDDGKYSRIIVAQIHGRLTDEQRDLIGQKDNNAAPILKIYWDKGKIRVKTKVLKDKNASLKDILPADAWGDDEGRDFKEKVDFDRFTLEVKVSDGRLEVILNGGESFVYDDISIKKWGVFENYFKAGNYFQSKNPDSFAKVKIYSLKASH
AWG20195	9	29	306	MRKTLKITLSILLMVFISVTATCQEKASSNADNMMKTEKRAKKKKRRKRIRLPNIDLSHWSVTIPELNQKGSALSVQPPEILNYAKDKRLIPYMYNDSIRGTLVFYSFPSAATTANTKYTRCELREQMVPGDNKTNWTFAQGAKMKGDLAMGEVSKDSDGKYHRVIIMQIHGILTDEQRDLIGQKDNNAPPILKIYWQDGKIRVKTKILKNLNATGPDLLHEEAWDDDDGFNFEQEVGFGRFTLEVKVSDGEMVIILNNSEYKVYDGIHMRKWGIFENYFKAGNYFQSRDEGAYARVKYYKLEVSH
AUP78677	9	4	294	MILLMAFGCHKSNEDPQQEADKEQVVDEEEPNEKEETNGNTSYKLPNIDLSHWKVTLPIGKPTEVKPPEILDYATNETLKPFFYNDSVNGALVFYTYPGASTANSSYSRTELREQMVPGSNSTNWTFAEGGNMEGVLQMDDISKDADGKYHRTIIMQIHGRLTNAQRDLIREDDNNAPPMLKIYWNNGYVRVKTKVLKDLNASSTEILHTDAWGDDKGHTFSTHVGFDKFKLEVKVENERMEVILNDEESIVYDDIHIKKWGVFENYFKAGNYLVTKDKNAFSKVKYYELKVTH
AUC74206	9	30	300	MRIKLKLIVLFVFVSVLNANCQSSQVSTKETEVKSKKKRKKKKKIKLPEIDLTHWKVTTPGGNGKKPQEVSPPEIINYATNESLKPYMYNDSTRGALVFYAFPSKATTANTKYSRSELREQMVSGENNVNWTFKDGGYMKGKLAIDDISKDSEGKYHRVIIMQIHGRLTNEQRDLIGEKDNNAPPILKVYWDKGKIRVKTKVLKNLSSTPEEMLHEEAWGDDEGFNFEQEVGFGKFTLEVEVSDGKMVVILNKNEFKVYENIHMKKWGVFENYFKAGNYFQTRDEGAFAKVRFYDLEVTH
AUC20246	9	9	387	MSLSACGSSETEEELTEILELTTVNEFSAYQETQTVNVTANMYWFTDVVGDWISVTPRYGTNNATIEITAATNSVYEKRTGSITVNVGNLSKTITITQAAREESSGELDPNKPPSQNFDLSTWKLNTPENNGSGFAKTISVSEMNSGYEDDEYFYTADDGGMVFKCPVDGFKTSANTSYTRVELREMLRGTDTSISTQGVNKNNWVFGTAPDSDKNAAAGYDGEMTATLAINHVTTTGSSSHVGRLIIGQIHANDDEPIRVYYRKLKNNALGSIYFAHEPTDGNGDEQWIDVIGSRSSSVANPEDGIALNEKFTYTINVVGDLLTFTVSREGKEDVVKTVNMQNSGFNVSGQYMYFKAGIYQANNTGDANDYAQATFYALEKSHTTN
APZ46381	9	9	387	MSLSACGSSETEEELTEILELTTVNEFSAYQETQTVNVTANMYWFTDVVGDWISVTPRYGTNNATIEITAATNSVYEKRTGSITVNVGNLSKTITITQAAREESSGELDPNKPPSQNFDLSTWKLNTPENNGSGFAKTISVSEMNSGYEDDEYFYTADDGGMVFKCPVDGFKTSANTSYTRVELREMLRGTDTSISTQGVNKNNWVFGTAPDSDKNAAAGYDGEMTATLAINHVTTTGSSSHVGRLIIGQIHANDDEPIRVYYRKLKNNALGSIYFAHEPTDGNGDEQWIDVIGSRSSSVANPEDGIALNEKFTYTINVVGDLLTFTVSREGKEDVVKTVNMQNSGFNVSGQYMYFKAGIYQANNTGDANDYAQATFYALEKSHTTN
APY00973	9	8	303	MKKYIAFIFFVIVFSCSKSDDTNVSSQSNLPIINVDSEEDSTPVYADVNFSNWKITLPVDENNNGSPDEYQPTDLVNFGYQSLAPVMPFMYDDVNDSSLVFYTYPDVSTTNSSYSRTELRELINPTNSRDNWSLQQGGIMEGRLKVVDISEDNENNNRQYHNTIVMQIHGIISEEDMEAHNFSSNNGPPLIKIRWIDGFIYSYKKSLVDENTSGDDLLETSSATWVDASTNMGYVGFEEFNFKIKASIGKLELQLNDNDPLVYEDVSLSKWPFENYFKAGNYLGSTNPNAFSYVKYYNLSVTH
APY00961	9	30	305	MRLKLNITILLVLISVFSANCQVTKTSENNSVEVSSKKKKKKKKKKKKKFKLPDIDLTHWKVTTPAGDGKKPQEVSPPEIFDYATNKDLMPYMYNDSTRGAIVFSAYPSKATTKNTKYSRSELREQMVSGENNVNWTFKQGGKMKGKLAIDEVSRDKDGKYHRIIIMQIHGRLTNEQKELIGEDDNNAPPMLKIYWDKGKIRVKTKVLKNLNATYEEMLHEDAWGNDEGFNFEQKVDFRKFTLEVQVSEGKMVIILNDNEYKVYENIHMRKWGIFENYFKAGNYFQTRDEGAFAKVRYYELEVSH
APU09020	9	10	300	MKNFRKEIITILSIVFLTTTAACQTAKSSVVETDTKITKKKKRKKKKYKLPEIDLSHWKVTLPIGKPTEIEPPEIINYATNKTLMPFMYNDSVSGALVFYAYPSNATTANTKYSRTELREQMQPGSNNVNWTFKQGRELKGKLAVEDISKDSNGKYHKTIIMQIHGRLTNQQKELIGQKDNNAPPMLKIYWQNGKIRVKTKKLKSLSLTNTEILHETAWTDDEGHTFDEEVGFKKFTLEVKVSEGKMIVSLNNNEFKVYENIHMKKWGVFENYFKAGNYFQSRDKNSYAKVKYYELNITE
APA63643	9	3	303	MYWISHLLILSLMFLSVEATSQTMGGDLTESETKTEKRRKKKKRKKTKLPDIDLSHWKVTIPEGSGKGGAISVEPPEILDYANNDILKPYMFNDYTKGALTFYAYPTSATTANTKYSRSELREQMVPGDDNVNWTFKQGGSLKAKLSVDEVSRDKNGKYHKVIILQIHGRLTNEQKELIGQRDNNAPPVLKIYWQNGKIRVKTKKLKFADVNSVGILHEEAWTDDEGFNFEQEVGFGKFQIEVKVTDGKMVVSLNNTEFAVYDDFNMKRWGVFENYFKAGNYFQSRDEGSFAKVSFYDLEVKH
ANW96809	9	4	306	MNYFKKEFILVVVITFLSVNATCQEKASSTTEVEKSVEVKKKSKKKKKKYKLSKIDLSHWSVTTPELNHKGKATNVEPPEILKYATDKRLTPYMYNDSITGALVFYAYPSNATTANTKYSRSELREQMEPGNNNVNWTFKQGGTMKGVLKVDEISKDSDGKPHKVIIMQIHGRLTNEQRDLIGQKDNNAPPILKIYWQNGKIRVKTKVLKNLDASDEEILHDEAWGDDEGYTFDQEVGHRKFTLEVKVSEGKLIVVLNNFDYKVYDNIHMEKWGVFENYFKAGNYFQSRDEGAFAKVNYYKLKVKH
ANO34522	9	10	315	MTKKINIFTPFVIAIILSGCQGSSKDNVQNNPVPPVEPGEGWNIEQWKITLPVSESYYKEHFGVSSGLNDRDSAVELLPSKCSGKDVFSLETSLPYFYVADNEDVHFIVDLGDAGISTTTNTKYARSELRELYNYNSSSICSSSTQNWTVDDANHQLQAQLQIEDYPNISGKDPKVIVGQVHGYKIKQALIKLQWEGGNKPIRAILNNTFLPDDQSCSYCKSFSVDLGTAEANSDWRYNIEVNENGVVLEAAGVSKSFAWGEKIENTGYALDPDWAHSDNSFYFKAGIYPQIEPSSSLSGQIFDVSFSEIKITHQ
ANH59824	9	3	299	MKKATFFILLLLSTTLSFGQLVESSGNNTNELLKETKKKKKKRKKYKLPDIDLNNWKVTIPIGDPKVIEVSPPEILDYATNKTLKPYMYNDSTRGAIVFHAYPSKTTRNTKYSRSELREQMVSGENNVNWTFEQGGNMKVKMAMDAVSRAENGKYHKVIIAQIHGRLTNEQRDRIGQKDNNAPPILKVYWQNGKIRVKTKVLKSQNVIDDAILLDEAWDDDKGYTFKQKVGFGKFTLEVDVENGKMVVSLNNQEFAVYDSTSIKRWNIFENYFKVGNYLQTRDEGAFAKVRVYKLDVSH
ALJ06391	9	5	308	MKRYKVFRREILSIILIAFLAISATCQDKSSNKSGEDIKIDKKEKKKKRKKYKLPNIDLNHWSVTTPELNDKGGAMNIEPPEILNYATDERLIPYMYNDSTSGALVFYSYPSDATTANTKYTRSELREQMVPGDNNTNWTFAQGGVMKGKLAMEQVSRASDGKYHKVIIMQIHGRLTNEQRDLIGQKDNNAPPILKIYWQDGKVRVKTKVLKNISVTDEELLHEDAWDDDNGFNFEQEVGFRTFTLEVRVSEGKMVIVLNNAEYKVYEGVSMRRWGIFENYFKAGNYFQSRDEGSFAKVKYYELEVTH
AJR04350	9	3	320	MIIIFDSIKKIFKKKRKHTFLKQVVFLLIIAFTSFHANCQANTSNNTVSDSKIEKKNKKKKKKYKLPDIDLSHWSVTTPELNEKGSAMSIEPPEILNYAKDKRLIPYMYNDSIDGSLVFYSFPSEATTANTKYTRSELREQMVPGDNNTNWTFAQGGYMKGELAMESVTKDADGNYHKVIIMQIHGRLTNEQRDLIGQKDNNAPPILKIYWENGKVRVKTKVLKNPNATGEELLHEDAWDDDKGYNFPTEVGFRKFTLEVKVSDGKLVVILNGYEYKVYEDINIRKWGVFENYFKAGNYFQSRDEGASAKVKYFELEVKH
AIM59209	9	3	300	MKNFRKEIITILSIVFLTTTAACQTAKSSVVETDTKITKKKKRKKKKYKLPEIDLSHWKVTLPIGKPTEIEPPEIINYATNKTLMPFMYNDSVSGALVFYAYPSNATTANTKYSRTELREQMQPGSNNVNWTFKQGRELKGKLAVEDISKDSNGKYHKTIIMQIHGRLTNQQKELIGQKDNNAPPMLKIYWQNGKIRVKTKKLKSLSLTNTEILHETAWTDDEGHTFDEEVGFKKFTLEVKVSEGKMIVSLNNNEFKVYENIHMEKWGVFENYFKAGNYFQSRDKNSYAKVKYYELNITE
AEH01601	9	9	305	MLIKLKYLLTLLVFASVFSINAQSENSKESDKTEIKKKKKNKKKKKKKKIKLPDIDLTHWKVTTPAGDGKKPLEVSPPEIFNYATNKDLMPYMYNDSTKGAIVFHAFPSKATTTNTKYSRSELREQMVSGENNVNWTFKQGGKLKGKLAVDEVTKDKEGKYHRIIIMQIHGRLTNEQRDLIGEDDNNAPPILKIYWDKGKIRVKTKVLKNPNATGKALLHEEAWGDDEGFNFKQKVGFKKFKLEVQVSDGKMVIILNNNEYKVYENIHIKKWGVFENYFKAGNYFQTRDEGAFAKVRYYELEVEH
AEE21779	9	6	336	MKLIHKAIALNLIACSAFYSTAANSESVDAASLSGLIPDSHQTLPQGVLLGAKRELVSDKPPSENFDLLDWSLTLPTDLNKDLKADMIYEKPLSKGFELKPLFYTAQDGGMVFASPNVGAKTSKNTKYVRTELREMLRRGNNRMKTQGITGNNWVFSGAHGSVKRKAGAVEGSLEATLAVNRVSTTGDEKMVGRVIIGQIHATKDEPIRLYYRKLPNNEHGSIYFAHEENGGDDTWVNLIGSRSHTLQDPQDGIRLNEKFSYKISVNNNVLFVTLIRLGKPNITKAYDMSNSGYDKSNQYMYFKAGVYNQNNGGEPKDYVQATFYHLDNQHPGYRY
AEE18296	9	2	304	MLKTFIILCTLLLSASLSLGQTSENNGNSPSGRDEISTSKISKRKKKRKKYKLPKVDLSHWKVTIPVGEPKIIEVDPPEILNYATNEVLKPYMYNDSTKGALVFHAVPAQTTTNTKYSRSELREQMVPGNNSVNWTFAQGGKLKVKMAMDKISRDENGKYHKTIITQIHGRLTNEQRDEIGQKDNNAPPILKIYWQNGKIRVKTKKLRTSNIGPVEILKKESWVDDEGFNFEQKVGFKKFTIEVEVEEGKMVISLNGQEYKTYEDVHMQRWGVFENYFKVGNYLQTRDENAFADVRVYNIEVEH
AEB69783	9	8	288	MSIQFSKILLLTVLATATISNAQDKKSKSKTAKIDWSHWTVTVPEENPDKPGKPYSLGYPEILNYAEDKIASKYMYDDPKDKSVVFYAFPSGVTTANTHYSRSELRETMETGSNKVNWTFAKGGKMRGTYAIDDISKEPDGKYSRVIIAQIHGVLTDEQRDLIGQKDNNAPPILKVYWDKGKIRVKTKVLKDLNAPYKEMLLEHAWGDDEGRNFKEKIDLNTRFTLEVKVSDGRMEVILNDTESLVYDDIHMKKWGIFENYFKAGNYFQSKTPGTFAKVKIYSLQVTH
ADY28134	9	3	300	MKNFRKEIITILSIVFLTTTAACQTAKSSVVETDTKITKKKKRKKKKYKLPEIDLSHWKVTLPIGKPTEIEPPEIINYATNKTLMPFMYNDSVSGALVFYAYPSNATTANTKYSRTELREQMQPGSNNVNWTFKQGRELKGKLAVEDISKDSNGKYHKTIIMQIHGRLTNQQKELIGQKDNNAPPMLKIYWQNGKIRVKTKKLKSLSLTNTEILHETAWTDDEGHTFDEEVGFKKFTLEVKVSEGKMIVSLNNNEFKVYENIHMEKWGVFENYFKAGNYFQSRDKNSYAKVKYYELNITE
ABB36772	9	21	275	MKTQFALALAIPFSLCSSLVLADSAPYDIARYQSVLDESKLQAPNSATYIANGDFEGQYNQYFYVPDTGNAWMTFEVTGDHARSELRQVNNWYTSDTQYLNKMIANVLVDDPLAGEVDEITFLQVHDVTSNSNAINLPLVRIVWMREYDDVSDHYWAIIKEDACESCKNYAKIDLGEYRDSAVKFEIRIENNELTIKRDSVTHSEINKLDISYWGELESYFKAGVYNQDSAPDECNSSHSNTTSKRLTDQRISLQKAARWLSFFIGVRCLAARQK
AAA25049	9	8	307	MLKSGVMVASLCLFSVPSRAAVPAPGDKFELSGWSLSVPVDSDNDGKADQIKEKTLAAGYRNSDFFTLSDAGGMVFKAPISGAKTSKNTTYTRSELREMLRKGDTSIATQGVSRNNWVLSSAPLSEQKKAGGVDGTLEATLSVDHVTTTGVNWQVGRVIIGQIHANNDEPIRLYYRKLPHHQKGSVYFAHEPRKGFGDEQWYEMIGTLQPSHGNQTAAPTEPEAGIALGETFSYRIDATGNKLTVTLMREGRPDVVKTVDMSKSGYSEAGQYLYFKAGVYNQNKTGKPDDYVQATFYRLKATHGAQR
SIR49666	8	9	223	MIDLSTWNLSIPEGSPAITIETPRLAQGFKDDYFHSDTGTLFFWAPVTGTKTANAIYPRSELRETYSDGTLRNWLYSAADNKLRATLTVNQVPSTGKIVIGQIHAKDSTRPMVKLEYQYKAYSSTGNIVAKVRLRPDDESGQVITIATGVQLDRRFSYQIHLSPKGALGISAAGYNWRTTVSPDWKDKPLYFKAGVYVQDNTGYTTEGGKVTFSMLEIHHTVL
SDR82911	8	8	304	MSWLSLCFLSCDSSSDEIKSEVEQEVIEEEEIIEEEQEVEEEIEEVKVEGVDYFLPNIDLGNWKVTLPIGSPDEVNPPEIIDYATDERLLPFMYNDSTDGALVFYTSPGSSTANSSYSRTELREQIVPGSNSTNWTFAQGGRMKGTLSVPEISVDDGGDFHRTLVMQIHGRLTNEQRDLIGENDNNAPPMLKIYWQKERVRVLTKKLKNINATDEEILYTDAWEDNESHTFSEVVGNDKFTLEVVVSEGRMEIILNDSESVVYNDIHIEKWGVFENYFKAGNYLQTIENNAFAYVKYYELEVMH
QMU64935	8	9	296	MKKIKESYLSILFVALCSLTSACQDGQKGENTPETGVNNDLSPDDYKLPSIDLSNWKVTLPIGNPTEIEPPEILGYATDETLKPFMYNDSIKGALVFHTYPGSTTTNSSYSRTELREQMVPGSNTTNWTFAQGGIIKGELAMGEITKDANDNYHRTIIMQIHGRLTDEQRDLIGSGDNNAPPVLKIYWVNGKVRVKTKVLNDLDATATEILHTSAWGDDVGYTFPEYVGFDKFTLEVKVSQGRMEVIMNGVSKVYNDIHMQKWGIFENYFKAGNYLVTRDSWANAKVEYYSLEVSH
QLE93595	8		345	MKLSYLSLLTAGLLAAPVLASNHDVGQQFDLDPAKAPAQNFDLSKWKINLPELTTEGDRKGKTLEIGKKELSNVETPYVHPKWFYTDAESGAMVFVAPNTAPTTPNSKNTRSELRAMLADSYSAPNNNFATSSHDNAEEFGSIGGQMTATLSVDQVSTSGNYKKTGAFSVVIGQIHGSDNEPLKIVYRKLPEHEHGSLTWNYELNPPTEMKDAKDENGKKLRKDIRHDVFGQYNLKKGSADPADGIKLGEVFSYDVNIKDNIMHLTFTKNPNSSDPVVKTYDVDLAKGKYQGHDIDLGYGQDWMYFKAGAYNQCNTKKSSSACEWRGMEAGDYTQASFYQLVLNQ
QCX41121	8	3	298	MLYVRLLVLSTMLFIIAIGCQQKDDIIDEIDEEEVVVVVEEPIDDTYILPQIDLNNWKVTLPIGNPTEVKPPEILNYATNEVLKPFFYNDSVNGALVFYTYPGASTANSSYSRTELREQMIPGSNNTNWTFKQGGKMKGSLSMSEITKDADGDYHRVIIMQIHGRLTNSQRDLIGQKDNNAPPMLKIYWTDGKVRVKTKILKDLNASDTEILETDAWGDDDGYTFEENVGFKKFTLEIKVTEGKMEVILNDTESVVYDDIHIQKWGVFENYFKAGNYLVTKDAGAFSKVKYYDLSVIH
QCX02320	8	21	290	MAYSCSSDNIDVEVEEIEEEQVDPEDQVEEEEQTSFNLPEIDLNNWKVTLPISVNGKPIEVEPPEILNYATNDVLKPFMFNDSINGALVFYAYPGATTTNSSYSRTELREQMNPGSNSTNWTFGQGGSMKGTLALAEISKDNDGDYHRTMVMQIHGRLTNEQRDLIGESDNNAPPMLKIYWQDGYVRVLTKALKNLNASDTEILYTDAWEDGESYTFSDKVDFDKFTIEIKVSEGKMEVILNESDSKTFEDIHILKWGVFENYFKAGNYLQTTDQEAFAKVKFYDLEVKH
QCW99915	8	3	302	MNVFSKKYTAIFLVLFLTLGATCQERSSGAKDLQIKSGKKKKKRKVKLPDIDLSHWKVTIPEGKGKGGALSISPPEILDYGNNEALKPFMFNDSVSGALVFLAYPTNATTANTKYSRTELREQMEPGNDNVNWTFAQGGILTAKMAMEEVSRTDDGTSHKVIVAQIHGRLTDEQRKLIGQKDNNAPPMLKIYWHNGKIRVKTKVLKYAGVNQVGILQKEAWTDDNGKTFEQDVGFMKFTIEVKVTEGKMVVSLNKNEFFVYDNPSIKRWGVFENYFKVGNYFQSRDAGSFAKVKLYELHVEH
QCI71698	8		345	MKLSYLSLLTATLLAVPALASNINVGQQFDLDPAKAPAQNFDLSKWKINLPELTTEGSRKGKTLEIGKKELSNVDTPYVHPKWFYTDAESGAMVFVAPNTAPTTPNSKNTRSELRAMLADSYSAPSNNFAISSHKNAEEFGSIGGQMTATLSVDQVSTSGNYNKTGAFSVVIGQIHGSDNEPLKIVYRKLPEHEHGSLTWNYELNPPKELKNAKDENGKKLRKDIRHDVFGQYNLKKGSSDPSDGIKLGEVFSYDVNIKDNIMHLTFTKNPNSSDPIVKTYDVDLAKGKYQGHDVDLGYGQDWMYFKAGAYNQCNTKKSSSACEWRGMEAGDYTQASFYQLILNQ
QBY04449	8	6	353	MKRFTKPFSGLAALAMTMMPAYAASDMVPGEKFALQQWKITLPIDQDGNGKVDEVDTSYLKNYQHEDFFYLDEQQHMVFVAPNKGLTTQASSNTRSELRQMIRGYNTKIGTKDRGNNFALKAHRRAKKFGSVGGQLQAVLKVDHVALNAGHPDKKPAYSVVVGQIHAGKDQDLIDKGDGFGWGNEPIKIYYKKLPGHEKGSVFWTYERNLAKDDPNRTDIAFPVWGNTWENLDDPGKEGIALGEYFSYAILVHENTMYVKFIAQDHPEVVYQVDLSNNIDPNGKEDKLDNPKGYSQDWFYFKAGAYNQCSTKNDTLYWYTACPGTGNWQEDKANGDYTQVSFAQLTVKNIKKK
EAP94396	8		345	MKLSYLSLLTASLLAAPALASNHDIGQQFNLDPAKAPAQNFDLSKWKINLPELTTEGSRKGKTLEIGKKELSNVDTPYVHPKWFYTDAESGAMVFVAPNTAPTTPNSKNTRSELRAMLADSYSAPSNNFAITSHKNAEEFGSIGGQMTATLSVDQVSTSGNYKKTGAFSVVIGQIHGSDNEPLKIVYRKLPEHEHGSLTWNYELNPPTEMKNAKDENGKKLRKDIRHDVFGQYNLKKGSSDPTDGIKLGEVFSYDVNIKDNIMHLTFTKNPNSAEPVVKTYDVDLAKGKYQGHDIDLGYGQDWMYFKAGAYNQCNTKKSSSACEWRGMEAGDYTQASFYQLVLNQ
CDF80392	8	3	306	MKNFRKEILGLIVIVFLSVSATCQEKTSSSADSNSKVEKKDKKRKKKKKYKLPEIDLSHWSVTTPELNHKGSAMNIEPPEILDYATDERLLPYMYNDSTLGALVFYSFPSDATTANTKYTRSELREQMVPGDNNTNWTFADGAYMKGKLQMGDVSKSSDGKYHKVIIMQIHGRLTNEQRDLIGQKDNNAPPILKIYWQDGKIRVKTKELKNLSASDNEILGKDAWDDDKGFTFEQEVGFSKFTLEVEVSDGKMVVILNKNEYAVYDSIHMKRWGVFENYFKAGNYFQSRDEGAFAKVNYYELEVKH
CAR66215	8	8	260	MTVDHVSTAGDSSMIGRVIVGQIHASNDEPCRLYYRKLPGNSKGSIYIAHEPTDATGLPEEWYEMIGLRGNSAPNPSDGIALGEEWSYEIDVVGNDLNVTIMRAGKPDVTQYVDMSASGHTDDWMYFKAGCYNQNNSGDAGQYAQVTFSTLTHTHNTFGNDSPTCDITSPANGASFNEGDNITIAANASDSDGTVTKVEFYEGATLLGEDTSAPYSYTWNSVYDGSYSLTAKATDDNAAETTSTAVNITVIPGSNNSSKP
BBA30927	8	27	151	DEEATCSSGTIASSWKLNDDRTNTSTHTLKALVRVDEHPTSTQPKVILGQIHGWKISQALVKLLWEGSDKPVRVILNDNYALNNESCSSCSNFSIDLGTYKKGVEWGYTIRADNDGIYLATYDANGSNVVSKTLPWGGKLSNNWTNPDIAF
BBA30915	8	9	174	MRRGNTKYDTKGVGGNNWVFSSAPKADLEAAGGIGGTLEATLAVNHVTTTGKSWQVGRVIIGQIHSNHNEPIRLYYRKLPQNETGSIYFAHEPRKEFGKETWHNMIGDSLPDYWHQDAKGTEPTDGIKLNEKFSYRINVKDTLLSVTIMREGKKDIVKTVDMSNSGCGEGGQYM
BBA30914	8	8	172	MMRRGNTKYDTKGVGGNNWVFSSAPKADLDTAGGIGGTLEATLAVNHVTTTGKNWQVGRVIIGQIHSNHNEPIRLYYRKLPQNQAGSIYFAHEPRKGFGKESWNYMIGDSLPDYWHQDAKVTEPTDGIKLNEKFSYRINVKDSLLSVTIMREGKKDIVKTVDMSNSGYGEGG
BBA30913	8	27	147	SPDICSADTQNWTVDDNNNHKLEAQLRIEDHPNIPGQLPKVIVGQVHGYDIKQALIKLQWEGGDKAIRAILNDTFVLGNDPCDHCNSFSVNLGHANANTDWRYNIEVNKHGVVLEAAGVKKSFAWGEQIENTGYSLDPTWAHSENSF
BBA30909	8	16	162	LYISNNNPDCSTSDEDTSWYLDDKRTGATIHTLNATLKIEDYPNISQPKVVLGQIHGWKINQALVKLLWEGNSKPVRVILNDDYEINNQDCNHCEPFSVELGTYAAGEEWSYTIRADENGIYLATYDTDGSNLVAHSIPWGQNYQDKDGDTVVLSSDWTSSD
BBA30907	8	27	151	DEEATCSSGTIASSWKLNDDRTNTSTHTLKALVRVDEHPTSTQPKVILGQIHGWKISQALVKLLWEGSDKPVRVILNDNYALNNESCSSCSNFSIDLGTYKKGVEWGYTIRADNDGIYLATYDANGSNVVSKTLPWGGKLSNNWTNPDIAF
BBA30893	8	9	174	MRRGNTKYDTKGVGGNNWVFSSAPKADLEAAGGIGGTLEATLAVNHVTTTGKSWQVGRVIIGQIHSNHNEPIRLYYRKLPQNETGSIYFAHEPRKEFGKETWHNMIGDSLPDYWHQDAKGTEPTDGIKLNEKFSYRINVKDTLLSVTIMREGKKDIVKTVDMSNSGCGEGGQYM
BBA30890	8	8	172	MMRRGNTKYDTKGVGGNNWVFSSAPKADLDTAGGIGGTLEATLAVNHVTTTGKNWQVGRVIIGQIHSNHNEPIRLYYRKLPQNQAGSIYFAHEPRKGFGKESWNYMIGDSLPDYWHQDAKVTEPTDGIKLNEKFSYRINVKDSLLSVTIMREGKKDIVKTVDMSNSGYGEGG
BBA30882	8	5	173	FNAQALDTCSTSNDDRMTSWFIDDSATNTQTHKLTSVLRIEEYPSISGQDPKVVVGQVHGWEISQALVKVLWEGENKPVRVIMNQGFFTDNEKCDDDNPVNNCDEWSFSIELGTYAADVDWQYVIQVDEDGIYLATEDESGVVEKQINWGVAFQDKDGDSVTLSEDWAGNDIA
BBA30873	8		179	YSAPSNNFAISSHKKAEEFGSIGGQMAATLSVDQVSTSGNYNKTGAFSVVIGQIHGSDNEPLKIVYRKLPEHEHGSLTWNYELNPPKELKNAKDENGKKLRKDIRHDVFGQYNLKKGSSDPSDGIKLGEVFSYDVNIKDNIMHLTFTKNPNSSDPIVKTYDVDLAKGKYQGHDVDLGYG
BBA30867	8	8	174	MIRAGDYSVKDKGVNKNNWAFSSTTKDAQAQAGGVDGTLEATLKIDHTTATGNVYQIGRVIIGQIHATKDEPCRLYYRLLPGQTKGSIYFAHEPRKKFGKEQWHRLIGTQLPDYWHQDAKPSEPEDGIALGEVFSYRIHVDGNKLTVTIIRDGKPDVSKTVDMSKSGYEAPSQW
BBA30865	8	6	163	TSIGTRNEDQSPNKNNWVFSSAPESARKAAGAVDGSLKATLAVNQVTSTGERRLVGAVVIGQIHAAKDEPARLYYRKLPEHTRGSLFLAHEISGGDDTWTDLLGSRSPDAEDPEDGIALNEKFSYEITATGNTLYVAIRQQGETRAETTIDMSNSGYDVAKDY
BBA30861	8	16	162	LYISNNNPDCSTSDEDTSWYLDDKRTGATIHTLNATLKIEDYPNISQPKVVLGQIHGWKINQALVKLLWEGNSKPVRVILNDDYEINNQDCNHCEPFSVELGTYAAGEEWSYTIRADENGIYLATYDTDGSNLVAHSIPWGQNYQDKDGDTVVLSSDWTSSD
BBA30850	8	8	174	MIRAGDYSVKDKGVNKNNWAFSSTTKDAQAQAGGVDGTLEATLKIDHTTATGNVYQIGRVIIGQIHATKDEPCRLYYRLLPGQTKGSIYFAHEPRKKFGKEQWHRLIGTQLPDYWHQDAKPSEPEDGIALGEVFSYRIHVDGNKLTVTIIRDGKPDVSKTVDMSKSGYEAPSQW
BAX81596	8	8	304	MKIFRRNILLIGLIAFLSVNATSQNEKSSVTESESKIEKRDKRKKKKVKLPNIDLSHWKVTLPVSNDAGKPVEIEPPEILDFAKMEVAKPYMYIDSTRGAIVFHAKPTNSKTKNTKYTRSELREQIVPGENNVNWTFKQGAYMKGKLSMEATSRDSDGKYHRTIIMQIHGRLTNEQRDLIGADDNNAPPILKIYWDKGKIRVKTKVLKNLNASYEEMLHEDAWGNDKGFNFEQEVGFRKFTLEVKVSDGKMVVVLNKNEYKVYENVHMKKWGIFENYFKAGNYFQTRDEGAYSSVKFYELSVSH
BAI66416	8	23	241	MMRFAIAAALGALLAVAAAPAAVAAARRPPWDIARFRPALRVAKLQAPDSVQRKDVRSFPNFQADHFYSENRDMVFVMGGDSQRSELRFLDEWSVRTSSTRRMVGVLTLPTPLRGMKHFTWMQVHGGSKGKKPLLRLSWHDKREQGGKDLRNTMLATVRLNNKSGDAGRFKKIVLGTRPSGRFVADVRVERSRLTVRLNGRKLVDEDVGYWTYSTNYFKAGVYVQEGSPDARVVFHGLTVS
AYV83948	8	8	236	MTQPPSTYFALANWELDTPIASGTGVVIIPGSTLTKGFTDTYFYSSPDNSMTFMCPVNGATTPNTHYPRTELRETPVDGDWPLLTGTHTLKATCKVSKFPAPLTPLKGIYIGQIHGDNDSHNPQLVKLLWTPTNEITVQIQEDADPSTEKTYSLGHVPALGQEIDYEIIITTGKLTVTVTPKSTNKSASMTATYKNKYWTEQTYYFKAGNYLQETDKSSTDYGVVQFYALTATHTK
AYQ90612	8	4	264	MQKNIVIGAVLALGASLASAYALAASTEILADDAAVVAAAKLNPAVPPGSNFNLKPWTLQLPIGASGSVTQVNGDSLAAGFTNQFYFYTDKSDGAMVMMDPTRGWTTSGSQHPRTELREAKIWPTSGTNRLNATLTVVQVPKTTAVAQIFQGTGPSKPLCELQVTSAGKVQLLLEDTNQGGQSHTYQIATVTIGQSFTYEMSLSGTTVGVKVNGTSKSFTMDSSFNGESFYFKAGNYDQSATSGTPLTTPGTVVKFYALTLTHS
AYO19299	8		347	MKKLALTFLAASIASASAMAATSSNELASKYQLDPTKAPAQNFDMTNWKITLPELTKEGERKGKALEIAKDELGNTETPYVHSEWFYTNKETGAVVFVAPNEAPTTPNSKNTRSELRAMLATHYGEPKNNFVVASHPNAAEYGAIGGELNATLSVDQVSTSGNYKKNGAFAVVIGQIHGSDNEPLKISYRKLPEHEYGSLSWNYELNPTKELQDAKDENGKKLRQDIRHNVFGQYNLRKGDADPQDGIKLGEIFSYSVNVEGNIMHLTFTKNPGEKNEVTKTFDVNLAEGKYQGHEVDQGYGNDWMYYKAGAYNQCNTKKSSSDCEWRGMEAGDYAQASFYQLELKQ
AXT58882	8	7	297	MKNIQKSILSFFVIVFLSANATCQIQASSVTDSNVKKEKRKKKKKYRLPKIDLSHWKVTLPIGKPDEVKPPEILDYANNDVLKKYMYNDSIDGSLVFYAFPGSKTANTKYSRSELREQMVPGDNNVNWTFEQGGVMRGKLKMGEISKDKNGKYHKTIIMQIHGRLTNEQRDLIGQKDNNAPPILKIYWKEGKIRVKTKVLKNPAASETEILQTDAWTDDKGYTFKEKVGFKKFILEVKVSKGKMVVSLNDNEFAVYKDINIKRWGVFENYFKAGNYLGTKNKDAFARVKFYDLKVNH
AWY51290	8	4	264	MQKNIVIGAVLALGASLGSAYALAASTEILADDAAVVAAANLNPSVPPGSNFNLKPWTLQLPIGASGSVTQVNGDSLAAGFTNQFYFYTDKSDGAMVMMDPTRGWTTSGSQHPRTELREAKIWPTSGTNRLNATLTVVQVPKTTAVAQIFQGTGPSKPLCELQVTSAGKVQLLLEDTNQGGQSHTYQIATVTIGQSFTYEMSLSGTTVGVKVNGTSKSFTMDSSFNGESFYFKAGNYDQSATSGTPLTTPGTVVKFYALTLTHS
AVU78169	8	9	223	MIDLSTWNLSIPEGSPAITIETPRLAQGFKDDYFHSDTGTLFFWAPVTGTKTANAIYPRSELRETYSDGTLRNWLYSAADNKLRATLTVNQVPSTGKIVIGQIHAKDSTRPMVKLEYQYKAYSSTGNIVAKVRLRPDDESGQVITIATGVQLDRRFSYQIHLSPKGALGISAAGYNWRTTVSPDWKDKPLYFKAGVYVQDNTGYTTEGGKVTFSMLEIHHTVL
AUS05714	8	5	349	MRLAMKKLPYLFVLLLVSFLTFNCSSNTDDLDEVEQEETPTTPEEDTDPEDEKEPEEDKEPEEDYDNGELNPNLAPSENFDLSTWNLSVPINNGNGTALNISVATLNNGYKDGVYFYTAEDGGMVFKCPNKGFKTSANTSYTRVELREMLRGTNTGIPTQGVTKNNWVFGTAPEEDIKAAYGYDGEMTATLAVNHVTTTGKNSHIGRVIVGQIHANDDEPVRIYYRKLPNNELGSIYFAHEPTDGNGSEQWHELIGSRSNSASNPSDGIALNEKFSYKIHVEGDALTVTISREGKDDVSKTVDMKNSGFNVGGQYMYFKAGVYNQNNSGEDNDYVQATFYALEKSHTML
AUP78678	8	7	305	MKNFRIEILSIVLITFLAVSAACKAQTGSASDSDVKVEKKKKRRKKKKVKLPNIDLSHWKVTLPAVKENGKPYEISPPEILDFASSDIAKPYMYIDSTKGAIVFHAMPTKSKTRNTKYTRSELREQMEPGNNNVNWTFKQGGIMKAKIAMDETSRDSNGKYHRTIIMQIHGRLTNEQRDLIGEDDNNAPPILKIYWDKGKIRVKTKVLKNLNASETEILHEDAWDNDEGFNFEQEVGFNKFTLEVKVSDGKMVIILNGNEYKVYKSVHMRRWGVFENYFKAGNYFQSRDEGAYSKVRFYELEVSH
ATF88812	8	7	264	MQKNIVIGAVLALGASLGSAYALAASTEILADDAAVVAAANLNPSVPPGSNFNLKPWTLQLPIGASGSVTQVNGDSLAAGFTNQFYFYTDKSDGAMVMMDPTRGWTTSGSQHPRTELREAKIWPTSGTNRLNATLTVVQVPKTTAVAQIFQGTGPSKPLCELQVTSAGKVQLLLEDTNQGGQSHTYPIATVTIGQSFTYEMSLSGTTVGVKVNGTSKSFTMDSSFNGESFYFKAGNYDQSATSGTPLTTPGTVVKFYALTLTHS
ASD83868	8	4	264	MQKNIVIGAVLALGASLGSAYALAASTEILADDAAVVAAANLNPSVPPGSNFNLKPWTLQLPIGASGSVTQVNGDSLAAGFTNQFYFYTDKSDGAMVMMDPTRGWTTSGSQHPRTELREAKIWPTSGTNRLNATLTVVQVPKTTAVAQIFQGTGPSKPLCELQVTSAGKVQLLLEDTNQGGQSHTYQIATVTIGQSFTYEMSLSGTTVGVKVNGTSKSFTMDSSFNGESFYFKAGNYDQSATSGTPLTTPGTVVKFYALTLTHS
ARS48682	8	23	370	MNNDLVATSSKRSYAAVIGAAVTGSLLSFASHAELRPELAPGGNFALENWSLTLPVDEEGGNQGRAQTLYPDRLSGPQGYTSSYFRTDTDGAMTFWAPANGALSARADYARAELRQMIDPSSNAVNWDSQGRAHLDARLRVLQVPVGNGLVAVGQIHAYEAMPLVTLYYQYDMDAQTGRLFARVKQSPEGAEEAKRYNLAEGIQLGQAFVYRLGMARNRDGVAEVAVTINGSQVLQVPLDPAWDSRTFYFKAGALLNSRSDNSEDGALVKFYRLATSHPAARLHITQLSALPPASVGTPYSVQLESRGGVGGTTWRLVSGFPPAGLTLSSDGVLSGEPQNATSIPDDFTAQIRDSNGNTVSKKFSIVINP
APA66273	8	10	287	MESEVEQEVIEEEEIIEEEQEVEEEIEEVKVEGVDYFLPNINLENWKVTLPIGSPDEVNPPEIIDYATDERLLPFMYNDSTDGALVFYTSPGSSTANSSYSRTELREQIVPGSNSTNWTFAQGGRMKGTLSVPEISVDDGGDFHRTLVMQIHGRLTNEQRDLIGENDNNAPPMLKIYWQKERVRVLTKKLKNINATDEEILHTDAWEDNESHTFSEVVGNDKFTLEVVVSEGRMEIILNDSESVVYNDIHIEKWGVFENYFKAGNYLQTIENNAFAYVKYYELEVAH
ANW96808	8	4	300	MIIKLLYNSVIVLALFLSNCSANNDDVLSNDDKDSGDVVVEEDETPEKDYNLPNIDLSNWKVTLPIGNPTEVSPPEILDYGTNETLKPFMYNDSIKGALVFYTYPSSTTANTSYSRTELREQIKAGDNSVNWTFSQGGIMTGELAMAEISKDKNGDYHRTIIMQIHGRLTNAQRDLIGQKDNNAPPMLKIYWHKGYIRVKTKVLKDLNASDEEILHTDAWGDDEGYNFPEYVGFDKFKLQVKISEGRMEIIMNNTSKVYNDIHIQKWGIFENYFKAGNYLSTTDSGASAKVEYYQLNVTH
ANJ57045	8	9	227	MIDLATWNLSIPEGSPPATIETPRLAHGFKGQYFSSDAATLSFWAPVTGSRTANAIYPRSELRETYSDGRLRNWQYSAADNILRANLTINQVPSTGKIVIGQIHNKDSNSPMVKLEYQYKKSASTGNIVAKVRMRPDDEEGQVITIATGVPLDRNFSYQLHLSPKGALGISAAGNNWRTTIDPSWKTKPLYFKAGAYVQDNTGYPTEGGKVTFRMLEIQHNIKKSSL
AJW94416	8	4	264	MQKNIVIGAVLALGASLGSAYALAASTEILADDAAVVAAANLNPSVPPGSNFNLKPWTLQLPIGASGSVTQVNGDSLAAGFTNQFYFYTDKSDGAMVMMDPTRGWTTSGSQHPRTELREAKIWPTSGTNRLNATLTVVQVPKTTAVAQIFQGTGPSKPLCELQVTSAGKVQLLLEDTNQGGQSHTYQIATVTIGQSFTYEMSLSGTTVGVKVNGTSKSFTMDSSFNGESFYFKAGNYDQSATSGTPLTTPGTVVKFYALTLTHS
AIZ43181	8	7	304	MKMFQKYIVFVLIVFFVAINVHSQTTRAVQQTKSKTEVKKNKKNKKKKTKISKIDLSHWKVTLPVANDKGKPIELESPEILDYATNEKVKPYFYNDSTDGSIVFYAFPNTTTANTKYSRSELREQMVPGDNNTNWTFEQGGRMKGKLAIEEVTKDADGKYHRVIIMQIHGRLTNEQKELIGAKDNNAPPILKIYWDKGKIRVKTKVLKNKSVNNTAILLDDAWDDDEGYNFPTEVGFRKFTLEVKVEKGKMVIILNNSEYAVYEGIDINRWNIFENYFKAGNYFQSKDEGSYAKVKYYELEVSH
AIY14809	8	30	301	MKIFQKYNVFVLIVFFVAINVHSQTTRAVQQTKSKTEVKKNKKKKFKISKIDLSHWKVTLPVANNKGKPIELESPEILDYASNEQVKPYFYNDSTDGSIVFHAFPNTTTANTKYSRSELREQMVPGDNNTNWTFEQGGRMKGKLAIEEVTRDADGKYHRVIIMQIHGRLTNEQKELIGAKDNNAPPILKIYWDKGKIRVKTKVLKNKSVNNTAILLDDAWDDDEGYNFPTEVGFRKFTLEVKVEKGKMVIILNNSEYAVYEGIDINRWNIFENYFKAGNYFQSKDEGSYAKVKYYELEVSH
AIM59832	8	10	355	MLVSSLFVLVSCNNKQQATTTASSNKKEVENTVYASTVIPFFDHWKLILGDGSNAGIANNFENKDFFYTTNDGKDNWVVFKAPNGGDTHGTSNNTRTELAQAKKWYPKTANDKLTATLKVMNVSATGDARVAASYAVVVGQIHSADKHENEPLKIFYKKFPGHTKGSVFWHYEINTDGEDNSKRWDYSTAVWGNNFSVVGDTENTYPEEPEDGIALDEEFSYTIEVKDGIMTLTFMSQGHKTKTFTKNLITSTYTTKANIPLQTQALFVPIGQDGVERKEAYTGEGCFFKLGAYNQTNGKSPEINKNWCSGAETHGGDIQKQYADGNYAEVWFKTASITVSDAAVSNKGYFEKND
AIG55791	8	19	300	MRLLLALVVATAAAPLPSEVLNLRHWALDLPSRAPNSTEALRLYSPALARYESPSFFVSEASAVALVVPVDGAHTYGSTFPRVELREVKATASMPFVHRNWDPTNGTALHELSVTMDVASLPAKRPQTVVAQVKGSKACLMIEVQPSSTSGFQIVATNHFFPPKQQLLGVLDANYALGTVFSLKLQLHQGLAYVYYKDMATPALMTSFKDDVDCDCRNTTSNRPLCYFKTGNYLQTNSTFDAPAATGIVHLYQINSSHSNATEPPPQNASKIIKRDPSKSTGHRALLTCIWAFAVARLCW
AEA65013	8	7	264	MQKNIVIGAVLALGASLGSAYALAASTEILADDAAVVAAAKLNPSVPPGSNFNLKPWTLQLPIGASGSVTQVNGDSLAAGFTNQFYFYTDKSDGAMVMMDPTRGWTTSGSQHPRTELREAKIWPTSGTNRLNATLSVVQVPKTTAVAQIFQGTGPSKPLCELQVTSAGKVQLLLEDTNQGGQSHTYQIATVTIGQSFTYEMSLSGTTVGVKVNGTSKSFTMDSSFNGESFYFKAGNYDQSATSGTPLTTPGTVVKFYALTLTHS
ADV51457	8	3	305	MNNTRKEFIVFLTILLISVNATSQVMKSSVTDSVILVEKKKKKKKSKKVRLPKIDLSHWKVTLPVLNDFGKPYEISPPEIKDFASNAIAKPYMYIDSTKGAIVFHALPTDSKTNNTKYSRSELREQMVPGDNNTNWTFEQGARMKGKLAMEEVTKDADGKYHRVIIMQIHGRLTNEQKELIGAKDNNAPPILKIYWDKGKIRVKTKVLKNKFVNNTAILLDEAWDDDEGYNFPTEVGFRKFTLEIKVEKGKMVVILNNSEYAVYEGVDINRWNVFENYFKAGNYFQSRDKDSHAKVKFYELEVSH
VTQ03829	7	8	223	MPDLSTWNLTIPQGRPAITISTSQLQRDYRSDYFQRTADGIRFWVPVNGSHTRNSEFPRSELRETLSSGRPYNWRYARADNWLEATLRIEAVPSTRRMIIGQIHSDGSNSGQAAPLVKLLYQLRLDQGRVQALVRERPDDGGTRAYTLMDGIPLGQSFSYRIGVSRSGLLSVSVNGSALEQQLDPQWAYQGLYFKAGLYLQDNRGPSSEGGRATFSELRVSHQ
VFY81779	7	7	243	MAIGKVLSCLSGLSLVAPAVAAYTAPSTESKFTEVLSKAKLQYPTSTTVAFADDLLDGYAASYFYLTSDLYMQFQVAGSSQRSELREMETSGDEAAWDCTGSTAHVASAQIAIPVQEDGIEEVTILQVHDSDVTPVLRISWVSSITIDGVTSEDVVLATIRNGIDDSTATKTVLQAHTTSRTEFNINVQNSKLSITVDGTTELDEADISQFDGSTCYFKAGAYNNNPTDTSANARIKMYELEW
VEF74939	7	8	223	MIDLATWNLSIPEGSPPATIDTPKLVDGFKDQYFHSDTGTLFFWSPVTGSRTANAIYPRSELRETYSNGTLKNWTYPEADNLLYATLAVNQVPSTGKIVIGQIHAYNSTKPLVKVEYQYKTTTQSGNIVAKVRMRPDDTESRVIIVAENVPLNREFSYLIHLSPGGALGVSAAGYQWDTQLSSTWRDKPLYFKAGVYVQDNTGYTSEGGKVTFYKLDIDHNET
VEF64439	7	8	223	MPDLSTWNLTIPQGRPAITISTSQLQRDYRSDYFQRTADGIRFWVPVNGSHTRNSEFPRSELRETLSSGRPYNWRYARADNWLEATLRIEAVPSTRRMIIGQIHSDGSNSGQAAPLVKLLYQLRLDQGRVQALVRERPDDGGTRAYTLMDGIPLGQSFSYRIGVSRSGLLSVSVNGSALEQQLDPQWAYQGLYFKAGLYLQDNRGPSSEGGRATFSELRVSHQ
SQK98841	7	8	223	MPDLSTWNLTIPQGRPAITISTSQLQRDYRSDYFQRTADGIRFWVPVNGSHTRNSEFPRSELRETLSSGRPYNWRYARADNWLEATLRIEAVPSTRRMIIGQIHSDGSNSGQAAPLVKLLYQLRLDQGRVQALVRERPDDGGTRAYTLMDGIPLGQSFSYRIGVSRSGLLSVSVNGSALEQQLDPQWAYQGLYFKAGLYLQDNRGPSSEGGRATFSELRVSHQ
SOS25084	7	9	223	MIDLGSYQLSIPVGSPPKTITTAQLVKGYDGKYFKSKSDSIVFWSPVTGTKTENAKYSRSELRETWSDGTLRNWVYPDADNYLNAKLEVDQVPSSGKIVIGQIHAYESTEPLLKVEYQYKEDTKTGDIVAKVRNRYDDEDSKVYTIVEGVKLNQTFNYVIHLSKGGKLTVSINDTDWSKSISKTWRDKPLYFKAGVYTQDNTGYTSEGGKATFYNLDIDHNKS
SIS11730	7	10	222	MIDLNTWNLSIPEGSPAITIETPRLAQGFKDQYFNAETGVAFFWAPVTGSTTANAIYPRSELRETYSDGTLRNWLYSAADNKLRATLAVNQVPSTGKIVIGQIHTKDSNSPMVKLEYQYKTYSSTGNIVAKVRMRPDDETGQVITIATGVKLDRNFSYQIHLSPKGALGISAAGYSWRTTIDPSWKVKPLYFKAGAYVQDNTGYTTEGGKVTFSLLEIQHNI
SDV16437	7	21	221	MIDLSTWNLSIPVGSPPATIETPKLLSGFNDQYFQAEGSNVQFWTPVTGTRTENAIYPRSELRETYADGRLRNWTYPDADNFLRATLTVNQVPSTGKIVIGQIHAYESQKPLIKLEYQFKEKTQTGNIVAKVRMRPDEEESRVITVASNVPLEKSFTYVINLNKAGLLSVYAADGEWNERIGAAWGAKPLYFKAGAYVQDNSGDSKEGAKVTFDKLDIDHE
SDT63307	7	9	226	MIDLATWNLSIPEGSPPATIETPRLAQGFKDQYFSSEAATLSFWAPVTGSRTANAIYPRSELRETYSDGTLRNWQYSAADNILRASLTVNQVPSTGKIVIGQIHNKDSNKPMVKLEYQYKTSASTGNIVAKVRMHPDDEEGRVINIATGVPLDRDFSYQIHLSPKGALGISAAGNNWRTTIDPSWKTKPLYFKAGAYVQDNTGYPTEGARVTFRMLEIQHNIKSPL
SDR93890	7	8	221	MIDLSTWNLSIPVGSPPSTIDTPKLMNGFKDQYFQAEGSNVQFWTPVTGTRTDNAIYPRSELRETYADGRLRNWNYPDADNFLRATLEVNQVPSSGKVVIGQIHAYDSQKPLIKLEYQFKEKTQSGNIVAKVRMRPDDGESRVITVATNVPMNKSFTYVINLNKAGLLSVEAADGQWNERIGAAWGAKPLYFKAGVYVQDNSGDSKEGARVTFAKLDIDHE
SDP35584	7	9	221	MIDLSTWNLSIPVGSPPATIETPRLMSGFNDQYFQAEGSNVQFWTPVTGTRTENAIYPRSELRETYADGRLRNWTYPDADNFLRATLAVNQVPSSGKIVIGQIHAYDSQKPLIKLEYQFKEKTQTGNIVAKVRMRPDEDEGRVITVASNVPLEKTFTYVINLNKAGLLSVYAADGEWNERIGAAWGAKPLYFKAGAYVQDNSGDSKEGARVTFAKLDIDHE
SCE85913	7	8	378	MAAILPLALLGSGLTAAPAQAATTLPVSAVTASSHDGNVPANAIDGDLNTRWSAEGDGSWIRFDVGASTTIGSIGIAWHQGDTRVQTFAVQVSADGSTWNTVVSQRTSSGSTTQLETYGFADRTARYIRVVGYGNTYNDWNSITEARVYGADGGSGTCAVPADVLDLTNWKITLPTGSSESPTEIKQPALDGYQVNPWFVTADSCRAVQFRAPVNGVTTSGSSYPRSELREMTNNGTSNAAWSSTSGTHTLTVDLAFTRLPSTKPHVVGAQIHDGSDDVTVFRLEGSSLYVTNGDTTHHKLVTSSYQLGTRIQVKFVVSGGQVKAYYNGVLQTTLSKSFSGAYFKAGAYTQANCSNSSPCSSDNYGQTLIYGLSVSHS
QNJ41333	7	3	399	MADTFTPRCRTALAVATALAASLAALTAAPSAARAAEAELTPGAGAVTASTSDDNAPANVVDDDFDTRWSGEGDGAWLQLDLGATKTVSQVKLATYRGDSRRNRFQLQYWTGSSWSTAFDGSSSGSGTGLESFTIRPVETSKIRYVGHGYAGEDGTTGTWNSLTEVQVWGGTSDGDGDARVPADVLDLTNWKQTLPIGEDERPTEITQPELARYSHDPYFKVAPGGKAVQFRAPVNGVTTSGSKNPRSELREMKNGGKDKASWSTTSGTHTMIVREAFTHLPNERPYVVGAQIHGGDDDLTVFRLEGKKLYVTKEDTTRHKLVDDDYQLGTVFEAKFVAGGGKVKVYYNGELQTTISHSGSGNYFKAGAYTQANCDNSKPCSSSNYGETNIHHLTVRHD
QNH03747	7	8	226	MIDLATWNLTIPVGVPAAVIDTPILAGGYQDDYFQSRDGRIFFWAPASGSTTNNSVYPRSELRETYADGSLRNWPYSAANNMLSATARITQVPGSGMLAFSQIHSKQNTSPPLMLGYQYSPQSGYGNVVIAFRGHPADADSTKIVLSNKIRLDQDFSYEIHLAKNGLLTIGLFEPGGAVKTWSRSLNKAWASHGLYFKAGVYTLDNSGNETNAGAASFSQLKVEHR
QNE17653	7	5	392	MKKLRILLVTALAAAAAGIAAAAIAAAPASAANVEITPGASSVTASTSDSNVAANAVDKNYSTRWSGDGDGASLQLDLGSSKTVSHIKVAVYKGNERRNDFELQLWNGSAWATVFDGLSSGSTTGLQTFDFTDQAASKVRYVGHGYQVNAGGTGTWNSITEVEVWGPDGGSPGGGVPADVLDLTNWKVTLPTGSAGSPTEIKQPALATFSVDPYFTVVGDAVQFRAPVNGVTTSGSSYPRSELREMTSNGSANASWSSTSGTHTLVVSESFDHLPAGKPQLVGAQIHDAADDITVFRLEGSSLYITNGNTTHYKLVTSSYTLGTVYEAKFVVSGGQVKAYYNGVLQTTISKSFSGAYFKAGAYTQANCTNSSPCAESNYGQTTIHNVTVTHS
QLK46504	7		347	MKKLALTFLAASIASASAMAATSSNELASKYELDPTKAPAQNFDMTNWKITLPELTKEGERKGKALEIAKDELGNTETPYVHPEWFYTNKETGAVVFVAPNEAPTTPNSKNTRSELRAMLATHYGEPKNNFVVASHPNAAEYGAIGGELNATLSVDQVSTSGNYKKNGAFAVVIGQIHGSDNEPLKISYRKLPEHEYGSLSWNYELNPTKELQDAKDENGKKLRQDIRHNVFGQYNLRKGDADPQDGIKLGEIFSYSVNVEGDIMHLTFTKNPGEKNEVTKTFDVNLAEGKYQGHEVDQGYGNDWMYYKAGAYNQCNTKKSSSDCEWRGMEAGDYAQASFYQLELKQ
QLD82771	7	8	223	MPDLSTWNLTIPQGRPAITISTSQLQRDYRSDYFQRTADGIRFWVPVNGSHTRNSEFPRSELRETLSSGRPYNWRYARADNWLEATLRIEAVPSTRRMIIGQIHSDGSNSGQAAPLVKLLYQLRLDQGRVQALVRERPDDGGTRAYTLMDGIPLGQSFSYRIGVSRSGLLSVSVNGSALEQQLDPQWAYQGLYFKAGLYLQDNRGPSSEGGRATFSELRVSHQ
QLD75763	7	8	223	MPDLSTWNLTIPQGRPAITISTSQLQRDYRSDYFQRTADGIRFWVPVNGSHTRNSEFPRSELRETLSSGRPYNWRYARADNWLEATLRIEAVPSTRRMIIGQIHSDGSNSGQAAPLVKLLYQLRLDQGRVQALVRERPDDGGTRAYTLMDGIPLGQSFSYRIGVSRSGLLSVSVNGSALEQQLDPQWAYQGLYFKAGLYLQDNRGPSSEGGRATFSELRVSHQ
QLA49925	7	8	223	MPDLSTWNLTIPQGRPAITISTSQLQRDYRSDYFQRTADGIRFWVPVNGSHTRNSEFPRSELRETLSSGRPYNWRYARADNWLEATLRIEAVPSTRRMIIGQIHSDGSNSGQAAPLVKLLYQLRLDQGRVQALVRERPDDGGTRAYTLMDGIPLGQSFSYRIGVSRSGLLSVSVNGSALEQQLDPQWAYQGLYFKAGLYLQDNRGPSSEGGRATFSELRVSHQ
QKR81830	7	8	223	MPDLSTWNLTIPQGRPAITISTSQLQRDYRSDYFQRTADGIRFWVPVNGSHTRNSEFPRSELRETLSSGRPYNWRYARADNWLEATLRIEAVPSTRRMIIGQIHSDGSNSGQAAPLVKLLYQLRLDQGRVQALVRERPDDGGTRAYTLMDGIPLGQSFSYRIGVSRSGLLSVSVNGSALEQQLDPQWAYQGLYFKAGLYLQDNRGPSSEGGRATFSELRVSHQ
QKR76102	7	8	223	MPDLSTWNLTIPQGRPAITISTSQLQRDYRSDYFQRTADGIRFWVPVNGSHTRNSEFPRSELRETLSSGRPYNWRYARADNWLEATLRIEAVPSTRRMIIGQIHSDGSNSGQAAPLVKLLYQLRLDQGRVQALVRERPDDGGTRAYTLMDGIPLGQSFSYRIGVSRSGLLSVSVNGSALEQQLDPQWAYQGLYFKAGLYLQDNRGPSSEGGRATFSELRVSHQ
QKR66845	7	8	223	MPDLSTWNLTIPQGRPAITISTSQLQRDYRSDYFQRTADGIRFWVPVNGSHTRNSEFPRSELRETLSSGRPYNWRYARADNWLEATLRIEAVPSTRRMIIGQIHSDGSNSGQAAPLVKLLYQLRLDQGRVQALVRERPDDGGTRAYTLMDGIPLGQSFSYRIGVSRSGLLSVSVNGSALEQQLDPQWAYQGLYFKAGLYLQDNRGPSSEGGRATFSELRVSHQ
QKR63523	7	8	223	MPDLSTWNLTIPQGRPAITISTSQLQRDYRSDYFQRTADGIRFWVPVNGSHTRNSEFPRSELRETLSSGRPYNWRYARADNWLEATLRIEAVPSTRRMIIGQIHSDGSNSGQAAPLVKLLYQLRLDQGRVQALVRERPDDGGTRAYTLMDGIPLGQSFSYRIGVSRSGLLSVSVNGSALEQQLDPQWAYQGLYFKAGLYLQDNRGPSSEGGRATFSELRVSHQ
QKR51509	7	8	223	MPDLSTWNLTIPQGRPAITISTSQLQRDYRSDYFQRTADGIRFWVPVNGSHTRNSEFPRSELRETLSSGRPYNWRYARADNWLEATLRIEAVPSTRRMIIGQIHSDGSNSGQAAPLVKLLYQLRLDQGRVQALVRERPDDGGTRAYTLMDGIPLGQSFSYRIGVSRSGLLSVSVNGSALEQQLDPQWAYQGLYFKAGLYLQDNRGPSSEGGRATFSELRVSHQ
QKR38120	7	8	223	MPDLSTWNLTIPQGRPAITISTSQLQRDYRSDYFQRTADGIRFWVPVNGSHTRNSEFPRSELRETLSSGRPYNWRYARADNWLEATLRIEAVPSTRRMIIGQIHSDGSNSGQAAPLVKLLYQLRLDQGRVQALVRERPDDGGTRAYTLMDGIPLGQSFSYRIGVSRSGLLSVSVNGSALEQQLDPQWAYQGLYFKAGLYLQDNRGPSSEGGRATFSELRVSHQ
QKR32591	7	8	223	MPDLSTWNLTIPQGRPAITISTSQLQRDYRSDYFQRTADGIRFWVPVNGSHTRNSEFPRSELRETLSSGRPYNWRYARADNWLEATLRIEAVPSTRRMIIGQIHSDGSNSGQAAPLVKLLYQLRLDQGRVQALVRERPDDGGTRAYTLMDGIPLGQSFSYRIGVSRSGLLSVSVNGSALEQQLDPQWAYQGLYFKAGLYLQDNRGPSSEGGRATFSELRVSHQ
QKR27419	7	8	223	MPDLSTWNLTIPQGRPAITISTSQLQRDYRSDYFQRTADGIRFWVPVNGSHTRNSEFPRSELRETLSSGRPYNWRYARADNWLEATLRIEAVPSTRRMIIGQIHSDGSNSGQAAPLVKLLYQLRLDQGRVQALVRERPDDGGTRAYTLMDGIPLGQSFSYRIGVSRSGLLSVSVNGSALEQQLDPQWAYQGLYFKAGLYLQDNRGPSSEGGRATFSELRVSHQ
QKR09403	7	8	223	MPDLSTWNLTIPQGRPAITISTSQLQRDYRSDYFQRTADGIRFWVPVNGSHTRNSEFPRSELRETLSSGRPYNWRYARADNWLEATLRIEAVPSTRRMIIGQIHSDGSNSGQAAPLVKLLYQLRLDQGRVQALVRERPDDGGTRAYTLMDGIPLGQSFSYRIGVSRSGLLSVSVNGSALEQQLDPQWAYQGLYFKAGLYLQDNRGPSSEGGRATFSELRVSHQ
QKQ58787	7	8	223	MPDLSTWNLTIPQGRPAITISTSQLQRDYRSDYFQRTADGIRFWVPVNGSHTRNSEFPRSELRETLSSGRPYNWRYARADNWLEATLRIEAVPSTRRMIIGQIHSDGSNSGQAAPLVKLLYQLRLDQGRVQALVRERPDDGGTRAYTLMDGIPLGQSFSYRIGVSRSGLLSVSVNGSALEQQLDPQWAYQGLYFKAGLYLQDNRGPSSEGGRATFSELRVSHQ
QKP82651	7	8	223	MPDLSTWNLTIPQGRPAITISTSQLQRDYRSDYFQRTADGIRFWVPVNGSHTRNSEFPRSELRETLSSGRPYNWRYARADNWLEATLRIEAVPSTRRMIIGQIHSDGSNSGQAAPLVKLLYQLRLDQGRVQALVRERPDDGGTRAYTLMDGIPLGQSFSYRIGVSRSGLLSVSVNGSALEQQLDPQWAYQGLYFKAGLYLQDNRGPSSEGGRATFSELRVSHQ
QKL14754	7	8	223	MPDLSTWNLTIPQGRPAITISTSQLQRDYRSDYFQRTADGIRFWVPVNGSHTRNSEFPRSELRETLSSGRPYNWRYARADNWLEATLRIEAVPSTRRMIIGQIHSDGSNSGQAAPLVKLLYQLRLDQGRVQALVRERPDDGGTRAYTLMDGIPLGQSFSYRIGVSRSGLLSVSVNGSALEQQLDPQWAYQGLYFKAGLYLQDNRGPSSEGGRATFSELRVSHQ
QKJ75707	7	21	221	MIDLSTWNLSIPVGSPPATIETPKLLSGFNDQYFQAEGSNVQFWTPVTGTRTENAIYPRSELRETYADGRLRNWTYPDADNFLRATLTVNQVPSTGKIVIGQIHAYESQKPLIKLEYQFKEKTQTGNIVAKVRMRPDEEESRVITVASNVPLEKSFTYVINLNKAGLLSVYAADGEWNERIGAAWGAKPLYFKAGAYVQDNSGDSKEGAKVTFDKLDIDHE
QKG37703	7	8	223	MPDLSTWNLTIPQGRPAITISTSQLQRDYRSDYFQRTADGIRFWVPVNGSHTRNSEFPRSELRETLSSGRPYNWRYARADNWLEATLRIEAVPSTRRMIIGQIHSDGSNSGQAAPLVKLLYQLRLDQGRVQALVRERPDDGGTRAYTLMDGIPLGQSFSYRIGVSRSGLLSVSVNGSALEQQLDPQWAYQGLYFKAGLYLQDNRGPSSEGGRATFSELRVSHQ
QKE97841	7	8	223	MPDLSTWNLTIPQGRPAITISTSQLQRDYRSDYFQRTADGIRFWVPVNGSHTRNSEFPRSELRETLSSGRPYNWRYARADNWLEATLRIEAVPSTRRMIIGQIHSDGSNSGQAAPLVKLLYQLRLDQGRVQALVRERPDDGGTRAYTLMDGIPLGQSFSYRIGVSRSGLLSVSVNGSALEQQLDPQWAYQGLYFKAGLYLQDNRGPSSEGGRATFSELRVSHQ
QKE62407	7	9	221	MIDLSHWDLSIPEGNPVIVIESPQLVAGYNDKYFKPAGGAIQFWAPVSGTSTNLSDYPRTELREAYADGKPRNWLYTEGTATLSARLAVNQLPSVGGVIIGQIHAKDNPYPFLKLSYRLDRGVGYLDVTLRKKPTDSASPVVLTYKSMPLNTAFDYSFKVSPSGRLDVNVAGMQYSTTVNSAWAKKAFYFKTGNYIPDNQGPAAEGGRVTFYDIKVGHQPK
QJW76732	7	8	223	MPDLSTWNLTIPQGRPAITISTSQLQRDYRSDYFQRTADGIRFWVPVNGSHTRNSEFPRSELRETLSSGRPYNWRYARADNWLEATLRIEAVPSTRRMIIGQIHSDGSNSGQAAPLVKLLYQLRLDQGRVQALVRERPDDGGTRAYTLMDGIPLGQSFSYRIGVSRSGLLSVSVNGSALEQQLDPQWAYQGLYFKAGLYLQDNRGPSSEGGRATFSELRVSHQ
QJC81135	7	9	226	MIDLATWNLSIPEGSPPATIETPRLAQGFKDQYFSSEAATLSFWAPVTGSRTANAIYPRSELRETYSDGTLRNWQYSAADNILRASLTVNQVPSTGKIVIGQIHNKDSNKPMVKLEYQYKTSASTGNIVAKVRMHPDDEEGRVINIATGVPLDRDFSYQIHLSPKGALGISAAGNNWRTTIDPSWKTKPLYFKAGAYVQDNTGYPTEGARVTFRMLEIQHNIKSPL
QJA39363	7	8	223	MPDLSTWNLTIPQGRPAITISTSQLQRDYRSDYFQRTADGIRFWVPVNGSHTRNSEFPRSELRETLSSGRPYNWRYARADNWLEATLRIEAVPSTRRMIIGQIHSDGSNSGQAAPLVKLLYQLRLDQGRVQALVRERPDDGGTRAYTLMDGIPLGQSFSYRIGVSRSGLLSVSVNGSALEQQLDPQWAYQGLYFKAGLYLQDNRGPSSEGGRATFSELRVSHQ
QIP74034	7	7	292	MRRVLHALLAGAVAVGVPVAVHPVARHQGDERKGAFDGRLSDDGASWTTDLNRKAGGGGSCAYPADVLDLTDWYIGLPVGDEESPTNVYQPDLATYANDPWFTTADDCEAVRFRAPVDGVTTSGSEYPRSELREMTDSGKTKASWSSTSGTHTMVVDQAVTDVPEKTPGVVADQIHDASDDVSVFRLEGRKLYVTDGDEKHKLVVDDYEPGTRFRAKFVVGDGKVKAYYNGELQTTLSRKFSGAYFKAGAYTQANCGNSDPCDGDNYGQVKIYGLDVTHSDGDGGDDGSGAG
QII95859	7	8	223	MPDLSTWNLTIPQGRPAITISTSQLQRDYRSDYFQRTADGIRFWVPVNGSHTRNSEFPRSELRETLSSGRPYNWRYARADNWLEATLRIEAVPSTRRMIIGQIHSDGSNSGQAAPLVKLLYQLRLDQGRVQALVRERPDDGGTRAYTLMDGIPLGQSFSYRIGVSRSGLLSVSVNGSALEQQLDPQWAYQGLYFKAGLYLQDNRGPSSEGGRATFSELRVSHQ
QIF37845	7	8	223	MPDLSTWNLTIPQGRPAITISTSQLQRDYRSDYFQRTADGIRFWVPVNGSHTRNSEFPRSELRETLSSGRPYNWRYARADNWLEATLRIEAVPSTRRMIIGQIHSDGSNSGQAAPLVKLLYQLRLDQGRVQALVRERPDDGGTRAYTLMDGIPLGQSFSYRIGVSRSGLLSVSVNGSALEQQLDPQWAYQGLYFKAGLYLQDNRGPSSEGGRATFSELRVSHQ
QIB87068	7	8	223	MPDLSTWNLTIPQGRPAITISTSQLQRDYRSDYFQRTADGIRFWVPVNGSHTRNSEFPRSELRETLSSGRPYNWRYARADNWLEATLRIEAVPSTRRMIIGQIHSDGSNSGQAAPLVKLLYQLRLDQGRVQALVRERPDDGGTRAYTLMDGIPLGQSFSYRIGVSRSGLLSVSVNGSALEQQLDPQWAYQGLYFKAGLYLQDNRGPSSEGGRATFSELRVSHQ
QHF90526	7	8	223	MPDLSTWNLTIPQGRPAITISTSQLQRDYRSDYFQRTADGIRFWVPVNGSHTRNSEFPRSELRETLSSGRPYNWRYARADNWLEATLRIEAVPSTRRMIIGQIHSDGSNSGQAAPLVKLLYQLRLDQGRVQALVRERPDDGGTRAYTLMDGIPLGQSFSYRIGVSRSGLLSVSVNGSALEQQLDPQWAYQGLYFKAGLYLQDNRGPSSEGGRATFSELRVSHQ
QGZ98597	7	5	323	NDTPPGETFDLSTWKLTLPMDADGNGKVDEIKVSDLQSYRHSDYFYLDDDNNMVFVTPNSAFTTPNSSNARTELRQMLRGTDTSIGTHDPKNNFALASHGKADEFAQIGGYLEATLRVEHVAERSKKPDRKSAYSVVIGQIHAGKDQALMEANEGFGHGNEPLKIFYKKLPDQDTGSVFWNYEKNLAKEDPKRTDVSYAVWGNDWSSNTDPGKEGISLGETFSYKVEVKGDIMHLTFNSQGHPTRNFEINLADNVDANGKEDTDDLPAGYAGDWMYFKAGSYNQCNTKASSNACEGTGVWETDKANGDYAKVVFSELKSGKIQ
QGP98267	7	8	223	MPDLSTWNLTIPQGRPAITISTSQLQRDYRSDYFQRTADGIRFWVPVNGSHTRNSEFPRSELRETLSSGRPYNWRYARADNWLEATLRIEAVPSTRRMIIGQIHSDGSNSGQAAPLVKLLYQLRLDQGRVQALVRERPDDGGTRAYTLMDGIPLGQSFSYRIGVSRSGLLSVSVNGSALEQQLDPQWAYQGLYFKAGLYLQDNRGPSSEGGRATFSELRVSHQ
QGJ34959	7	8	223	MPDLSTWNLTIPQGRPAITISTSQLQRDYRSDYFQRTADGIRFWVPVNGSHTRNSEFPRSELRETLSSGRPYNWRYARADNWLEATLRIEAVPSTRRMIIGQIHSDGSNSGQAAPLVKLLYQLRLDQGRVQALVRERPDDGGTRAYTLMDGIPLGQSFSYRIGVSRSGLLSVSVNGSALEQQLDPQWAYQGLYFKAGLYLQDNRGPSSEGGRATFSELRVSHQ
QGH92763	7	8	223	MPDLSTWNLTIPQGRPAITISTSQLQRDYRSDYFQRTADGIRFWVPVNGSHTRNSEFPRSELRETLSSGRPYNWRYARADNWLEATLRIEAVPSTRRMIIGQIHSDGSNSGQAAPLVKLLYQLRLDQGRVQALVRERPDDGGTRAYTLMDGIPLGQSFSYRIGVSRSGLLSVSVNGSALEQQLDPQWAYQGLYFKAGLYLQDNRGPSSEGGRATFSELRVSHQ
QGH46637	7		347	MKKLALTFLAASITSASAMAATSSNELASKYELDPTKAPAQNFDMTNWKITLPELTKEGERKGKALEIAKDELGNTETPYVHPEWFYTNKKTGAVVFVAPNEAPTTPNSKNTRSELRAMLATHYGEPKNNFVVASHPNAAEYGAIGGELNATLSVDQVSTSGNYKKNGAFAVVIGQIHGSDNEPLKISYRKLPEHEYGSLSWNYELNPTKELQDAKDENGKKLRQDIRHNVFGQYNLRKGDADPQDGIKLGEIFSYSVNVEGDIMHLTFTKNPGEKNEVTKTFDVNLAEGKYQGHEVDQGYGNDWMYYKAGAYNQCNTKKSSSDCEWRGMEAGDYAQASFYQLELKQ
QFZ01124	7	8	223	MPDLSTWNLTIPQGRPAITISTSQLQRDYRSDYFQRTADGIRFWVPVNGSHTRNSEFPRSELRETLSSGRPYNWRYARADNWLEATLRIEAVPSTRRMIIGQIHSDGSNSGQAAPLVKLLYQLRLDQGRVQALVRERPDDGGTRAYTLMDGIPLGQSFSYRIGVSRSGLLSVSVNGSALEQQLDPQWAYQGLYFKAGLYLQDNRGPSSEGGRATFSELRVSHQ
QEO36065	7	8	223	MPDLSTWNLTIPQGRPAITISTSQLQRDYRSDYFQRTADGIRFWVPVNGSHTRNSEFPRSELRETLSSGRPYNWRYARADNWLEATLRIEAVPSTRRMIIGQIHSDGSNSGQAAPLVKLLYQLRLDQGRVQALVRERPDDGGTRAYTLMDGIPLGQSFSYRIGVSRSGLLSVSVNGSALEQQLDPQWAYQGLYFKAGLYLQDNRGPSSEGGRATFSELRVSHQ
QEN57572	7	8	223	MPDLSTWNLTIPQGRPAITISTSQLQRDYRSDYFQRTADGIRFWVPVNGSHTRNSEFPRSELRETLSSGRPYNWRYARADNWLEATLRIEAVPSTRRMIIGQIHSDGSNSGQAAPLVKLLYQLRLDQGRVQALVRERPDDGGTRAYTLMDGIPLGQSFSYRIGVSRSGLLSVSVNGSALEQQLDPQWAYQGLYFKAGLYLQDNRGPSSEGGRATFSELRVSHQ
QEK87194	7	8	223	MPDLSTWNLTIPQGRPAITISTSQLQRDYRSDYFQRTADGIRFWVPVNGSHTRNSEFPRSELRETLSSGRPYNWRYARADNWLEATLRIEAVPSTRRMIIGQIHSDGSNSGQAAPLVKLLYQLRLDQGRVQALVRERPDDGGTRAYTLMDGIPLGQSFSYRIGVSRSGLLSVSVNGSALEQQLDPQWAYQGLYFKAGLYLQDNRGPSSEGGRATFSELRVSHQ
QEK44079	7	8	223	MPDLSTWNLTIPQGRPAITISTSQLQRDYRSDYFQRTADGIRFWVPVNGSHTRNSEFPRSELRETLSSGRPYNWRYARADNWLEATLRIEAVPSTRRMIIGQIHSDGSNSGQAAPLVKLLYQLRLDQGRVQALVRERPDDGGTRAYTLMDGIPLGQSFSYRIGVSRSGLLSVSVNGSALEQQLDPQWAYQGLYFKAGLYLQDNRGPSSEGGRATFSELRVSHQ
QDX99713	7	8	223	MPDLSTWNLTIPQGRPAITISTSQLQRDYRSDYFQRTADGIRFWVPVNGSHTRNSEFPRSELRETLSSGRPYNWRYARADNWLEATLRIEAVPSTRRMIIGQIHSDGSNSGQAAPLVKLLYQLRLDQGRVQALVRERPDDGGTRAYTLMDGIPLGQSFSYRIGVSRSGLLSVSVNGSALEQQLDPQWAYQGLYFKAGLYLQDNRGPSSEGGRATFSELRVSHQ
QDV71480	7	16	239	MPRFVVMFFALAIPASLAAADPPGKLLDLSNWKLTLPIDADDSGKADEIVSPELKTFVDPRYFFVNEGGDGIVFRAHCGGATTRGSKFPRSELRQMIDRGREDADWSTAGQTLHTMTMRVAITKTPTKKKHVVCAQIHDAQDDLIMIRLEGTKLFVERNAMETVMLDRKYQRGTPFDLKIQAGGGRVKVWYEEELKMDWQVSRSGCYFKAGCYTQSNPSKGDATDAYGEVVIYRLQVMP
QDV54217	7	6	240	MPRFVAMLLALVIPASLVDADPPGKLLDLSNWKLTLPIDADDSGGADEIVSPKLETFVDPRYFFVNEKGDGIVFRAHCGGATTRGSKFPRSELREMTDRGREDADWSTAGETLHTMTMRVAITKTPAKKKHVVCAQIHDAQDDLIMIRLEGTKLFVERNAMETVMLDRKYQLGTPFDLKIQAGGGRVKVWYEEELKLDWQVSRSGCYFKAGCYTQSNPSKGDAEDSHGEVVIYRLQVQEM
QDV10321	7	16	240	MLQFAVMFLALAIPVSLVDADPPAKLLDLSNWKLTLPIDADDSGGADEIVSPELKTFVDPRHFFVNEGGDGIVFRAHCGGATTRGSKFPRSELRQMTDRGREDADWSTAGQTLHTMTMRVAITKTPAKKKHVVCAQIHDAQDDLIMIRLEGTKLFIERNALDTVMLERKYQLGTPFDVKIQAGGGRVKVWYEEELKMDWQVSKAGCYFKAGCYTQSNPSKGDADDAYGEVVIYRLQVREM
QDT01790	7	17	236	MRHWILLCLLVTSSTAIADELPAKVLDLSDWMLTLPEDTDRPGKPDEIKQTELETFSDPRYFFAAPTGGVVFRAHCGGATTKGSSFPRCELREMADAKNRAGWDTGGETVHTMTMKVAIAKTPPVKQHVVCAQIHDADDDLMMIRLEGTKLFIERNDVGDVMLDRKYKLGSPIELKIQAADGHVKVWHDGDLKMDWKVSRKGCYFKAGCYTQSNTQRGDDADSYAEVVIYDLNVRG
QDS95320	7	17	242	MNIRFVAVVVGTLLTVGPSGRVLAQVPAEVLDLRVWKLTLPYDTSRKGNPDEVTQPELESFADASCFFVSEAKQAVVFRAVCGGLGTENSKYPRSELREMKADGKDEMKWSTKGTEERVLVVKQAITHTPDVKRHVVCAQIHDADNDLIMVRLENSKLIVERNGADDVMLDKEYRLGEPFQLRIVAGGGRVQLWYNEVQKMDWKIDRSGCYFKVGCYTQSNVKKGDKPTAYGEVEVYELSVQ
QDS85907	7	16	240	MPRLVVMFLALVIPVSLVDADPPAKLLDLSNWKLTLPIDADDSGGADEIISPDLKTFVDPRYFFINEADDGVVFRAHCGGATTKGSKFPRSELREMIERGREDADWSTAGQTLHTMTMRVAITKTPAKKKHVVCAQIHDAQDDLIMIRLEGTKLFIERNALDTVMLDRKYPLGTPFDLKIQAGGGRVKVWYEGELAMDWQVARAGCYFKAGCYTQSNPSKGDAEDSYGEVVIYRLQVREM
QDR32502	7	8	223	MPDLSTWNLTIPQGRPAITISTSQLQRDYRSDYFQRTADGIRFWVPVNGSHTRNSEFPRSELRETLSSGRPYNWRYARADNWLEATLRIEAVPSTRRMIIGQIHSDGSNSGQAAPLVKLLYQLRLDQGRVQALVRERPDDGGTRAYTLMDGIPLGQSFSYRIGVSRSGLLSVSVNGSALEQQLDPQWAYQGLYFKAGLYLQDNRGPSSEGGRATFSELRVSHQ
QDR18530	7	8	223	MPDLSTWNLTIPQGRPAITISTSQLQRDYRSDYFQRTADGIRFWVPVNGSHTRNSEFPRSELRETLSSGRPYNWRYARADNWLEATLRIEAVPSTRRMIIGQIHSDGSNSGQAAPLVKLLYQLRLDQGRVQALVRERPDDGGTRAYTLMDGIPLGQSFSYRIGVSRSGLLSVSVNGSALEQQLDPQWAYQGLYFKAGLYLQDNRGPSSEGGRATFSELRVSHQ
QDR12379	7	8	223	MPDLSTWNLTIPQGRPAITISTSQLQRDYRSDYFQRTADGIRFWVPVNGSHTRNSEFPRSELRETLSSGRPYNWRYARADNWLEATLRIEAVPSTRRMIIGQIHSDGSNSGQAAPLVKLLYQLRLDQGRVQALVRERPDDGGTRAYTLMDGIPLGQSFSYRIGVSRSGLLSVSVNGSALEQQLDPQWAYQGLYFKAGLYLQDNRGPSSEGGRATFSELRVSHQ
QDR09932	7	8	223	MPDLSTWNLTIPQGRPAITISTSQLQRDYRSDYFQRTADGIRFWVPVNGSHTRNSEFPRSELRETLSSGRPYNWRYARADNWLEATLRIEAVPSTRRMIIGQIHSDGSNSGQAAPLVKLLYQLRLDQGRVQALVRERPDDGGTRAYTLMDGIPLGQSFSYRIGVSRSGLLSVSVNGSALEQQLDPQWAYQGLYFKAGLYLQDNRGPSSEGGRATFSELRVSHQ
QDR03680	7	8	223	MPDLSTWNLTIPQGRPAITISTSQLQRDYRSDYFQRTADGIRFWVPVNGSHTRNSEFPRSELRETLSSGRPYNWRYARADNWLEATLRIEAVPSTRRMIIGQIHSDGSNSGQAAPLVKLLYQLRLDQGRVQALVRERPDDGGTRAYTLMDGIPLGQSFSYRIGVSRSGLLSVSVNGSALEQQLDPQWAYQGLYFKAGLYLQDNRGPSSEGGRATFSELRVSHQ
QDG57414	7	8	221	MIDLSTWNLSIPVGSPPATIDTPRLLSGFNDQYFQAEGSNVQFWTPVTGTRTENAVYPRSELRETYADGRLRNWTYPEADNFLRATLAVNQVPSSGKIVIGQIHAYDSQKPLIKLEYQFKEKTQTGNIVAKVRMRPDEDESRVIIVASNVPLEKSFTYVINLNKAGLLSVYAADSEWNERIGAAWAAKPLYFKAGAYVQDNSGDSKEGAKVTFAKLDIDHE
QDD51148	7	8	223	MPDLSTWNLTIPQGRPAITISTSQLQRDYRSDYFQRTADGIRFWVPVNGSHTRNSEFPRSELRETLSSGRPYNWRYARADNWLEATLRIEAVPSTRRMIIGQIHSDGSNSGQAAPLVKLLYQLRLDQGRVQALVRERPDDGGTRAYTLMDGIPLGQSFSYRIGVSRSGLLSVSVNGSALEQQLDPQWAYQGLYFKAGLYLQDNRGPSSEGGRATFSELRVSHQ
QCP78251	7	8	223	MPDLSTWNLTIPQGRPAITISTSQLQRDYRSDYFQRTADGIRFWVPVNGSHTRNSEFPRSELRETLSSGRPYNWRYARADNWLEATLRIEAVPSTRRMIIGQIHSDGSNSGQAAPLVKLLYQLRLDQGRVQALVRERPDDGGTRAYTLMDGIPLGQSFSYRIGVSRSGLLSVSVNGSALEQQLDPQWAYQGLYFKAGLYLQDNRGPSSEGGRATFSELRVSHQ
QCJ31942	7	8	223	MPDLSTWNLTIPQGRPAITISTSQLQRDYRSDYFQRTADGIRFWVPVNGSHTRNSEFPRSELRETLSSGRPYNWRYARADNWLEATLRIEAVPSTRRMIIGQIHSDGSNSGQAAPLVKLLYQLRLDQGRVQALVRERPDDGGTRAYTLMDGIPLGQSFSYRIGVSRSGLLSVSVNGSALEQQLDPQWAYQGLYFKAGLYLQDNRGPSSEGGRATFSELRVSHQ
QBY93088	7	8	223	MPDLSTWNLTIPQGRPAITISTSQLQRDYRSDYFQRTADGIRFWVPVNGSHTRNSEFPRSELRETLSSGRPYNWRYARADNWLEATLRIEAVPSTRRMIIGQIHSDGSNSGQAAPLVKLLYQLRLDQGRVQALVRERPDDGGTRAYTLMDGIPLGQSFSYRIGVSRSGLLSVSVNGSALEQQLDPQWAYQGLYFKAGLYLQDNRGPSSEGGRATFSELRVSHQ
QBN06605	7	8	223	MPDLSTWNLTIPQGRPAITISTSQLQRDYRSDYFQRTADGIRFWVPVNGSHTRNSEFPRSELRETLSSGRPYNWRYARADNWLEATLRIEAVPSTRRMIIGQIHSDGSNSGQAAPLVKLLYQLRLDQGRVQALVRERPDDGGTRAYTLMDGIPLGQSFSYRIGVSRSGLLSVSVNGSALEQQLDPQWAYQGLYFKAGLYLQDNRGPSSEGGRATFSELRVSHQ
QBM98290	7	8	223	MPDLSTWNLTIPQGRPAITISTSQLQRDYRSDYFQRTADGIRFWVPVNGSHTRNSEFPRSELRETLSSGRPYNWRYARADNWLEATLRIEAVPSTRRMIIGQIHSDGSNSGQAAPLVKLLYQLRLDQGRVQALVRERPDDGGTRAYTLMDGIPLGQSFSYRIGVSRSGLLSVSVNGSALEQQLDPQWAYQGLYFKAGLYLQDNRGPSSEGGRATFSELRVSHQ
QBL34288	7	8	223	MPDLSTWNLTIPQGRPAITISTSQLQRDYRSDYFQRTADGIRFWVPVNGSHTRNSEFPRSELRETLSSGRPYNWRYARADNWLEATLRIEAVPSTRRMIIGQIHSDGSNSGQAAPLVKLLYQLRLDQGRVQALVRERPDDGGTRAYTLMDGIPLGQSFSYRIGVSRSGLLSVSVNGSALEQQLDPQWAYQGLYFKAGLYLQDNRGPSSEGGRATFSELRVSHQ
QBL28611	7	8	223	MPDLSTWNLTIPQGRPAITISTSQLQRDYRSDYFQRTADGIRFWVPVNGSHTRNSEFPRSELRETLSSGRPYNWRYARADNWLEATLRIEAVPSTRRMIIGQIHSDGSNSGQAAPLVKLLYQLRLDQGRVQALVRERPDDGGTRAYTLMDGIPLGQSFSYRIGVSRSGLLSVSVNGSALEQQLDPQWAYQGLYFKAGLYLQDNRGPSSEGGRATFSELRVSHQ
QBF63201	7	8	223	MPDLSTWNLTIPQGRPAITISTSQLQRDYRSDYFQRTADGIRFWVPVNGSHTRNSEFPRSELRETLSSGRPYNWRYARADNWLEATLRIEAVPSTRRMIIGQIHSDGSNSGQAAPLVKLLYQLRLDQGRVQALVRERPDDGGTRAYTLMDGIPLGQSFSYRIGVSRSGLLSVSVNGSALEQQLDPQWAYQGLYFKAGLYLQDNRGPSSEGGRATFSELRVSHQ
QBC10845	7	8	223	MPDLSTWNLTIPQGRPAITISTSQLQRDYRSDYFQRTADGIRFWVPVNGSHTRNSEFPRSELRETLSSGRPYNWRYARADNWLEATLRIEAVPSTRRMIIGQIHSDGSNSGQAAPLVKLLYQLRLDQGRVQALVRERPDDGGTRAYTLMDGIPLGQSFSYRIGVSRSGLLSVSVNGSALEQQLDPQWAYQGLYFKAGLYLQDNRGPSSEGGRATFSELRVSHQ
QAY88654	7	9	222	MIDLATWNLSIPEGSPPATIETPRLAQGFKDQYFSSEAATLSFWAPVTGSRTANAIYPRSELRETYSDGTLRNWQYSAADNTLRASLAVNQVPSTGKIVIGQIHNKDSNSPMVKLEYQYKTSTSTGNIVAKVRMRPDDEEGQVITIATGVPLNRDFSYQIHLSPKGALGISAAGYNWRTTIDPSWKTKPLYFKAGAYVQDNTGYPSEGGKVTFRMLEIHHKI
CRZ31412	7	8	223	MPDLSTWNLTIPQGRPAITISTSQLQRDYRSDYFQRTADGIRFWVPVNGSHTRNSEFPRSELRETLSSGRPYNWRYARADNWLEATLRIEAVPSTRRMIIGQIHSDGSNSGQAAPLVKLLYQLRLDQGRVQALVRERPDDGGTRAYTLMDGIPLGQSFSYRIGVSRSGLLSVSVNGSALEQQLDPQWAYQGLYFKAGLYLQDNRGPSSEGGRATFSELRVSHQ
CRL50110	7		222	MIDLATWNLSVPVGNPPYTVETAKLVDGFKDQYFHSDTGTLFFWAPVTGSKTANAKYPRTELRETYSNGTLKNWLYPDADNSLRATLAVNQVPSSGKIVIGQIHAYESQRPMVKVEYQYKTSTATGNIVAKVRMHPDDDEGRVITIATGVKLDQEFSYLIHLSPGGALGISAAGYQWDTNISATWRDKPLYFKAGVYVQDHTGYTSEGGKVTFSKLDIDHDK
CKH90800	7	8	223	MPDLSTWNLTIPQGRPAITISTSQLQRDYRSDYFQRTADGIRFWVPVNGSHTRNSEFPRSELRETLSSGRPYNWRYARADNWLEATLRIEAVPSTRRMIIGQIHSDGSNSGQAAPLVKLLYQLRLDQGRVQALVRERPDDGGTRAYTLMDGIPLGQSFSYRIGVSRSGLLSVSVNGSALEQQLDPQWAYQGLYFKAGLYLQDNRGPSSEGGRATFSELRVSHQ
CDO80213	7	8	223	MPDLSTWNLTIPQGRPAITISTSQLQRDYRSDYFQRTADGIRFWVPVNGSHTRNSEFPRSELRETLSSGRPYNWRYARADNWLEATLRIEAVPSTRRMIIGQIHSDGSNSGQAAPLVKLLYQLRLDQGRVQALVRERPDDGGTRAYTLMDGIPLGQSFSYRIGVSRSGLLSVSVNGSALEQQLDPQWAYQGLYFKAGLYLQDNRGPSSEGGRATFSELRVSHQ
CAW28909	7	8	223	MPDLSTWNLTIPQGRPAITISTSQLQRDYRSDYFQRTADGIRFWVPVNGSHTRNSEFPRSELRETLSSGRPYNWRYARADNWLEATLRIEAVPSTRRMIIGQIHSDGSNSGQAAPLVKLLYQLRLDQGRVQALVRERPDDGGTRAYTLMDGIPLGQSFSYRIGVSRSGLLSVSVNGSALEQQLDPQWAYQGLYFKAGLYLQDNRGPSSEGGRATFSELRVSHQ
CAD73288	7	9	243	MRLLLTACLIVISLPTVVAETPADVLDLSRWRLTLPTESDKRGSPSEIRQPELASFSHPEHFHVRDQAGVVFRAHCGGATTKGSSFPRCELREMAPDEVNRADWSTDDKTIHTMTVRVAITATPRKKKHVVCAQIHDADDDLMMVRLEGEKLFIERNEVGEVMMERHYQLGTEFELKIEAGKGHVRVFYNGEEKMNWKVSRDGCYFKAGCYTQSNLKKGDDADSYGEVVISMLQLDEINTEDQ
BBA30928	7	11	149	YRFNTYDRCSADKQNWKVSDGENHKLNATLNIKQYPTSVSQPKVVVGQVHGYNISQALIKLQWEGNNKPIRAIMNHTFSLNNEKCSNCSFSVNLGTVKAGVDWSYQIEVNKQGVILQAAGVKKSFAWGQTVENSGHALTPNWTDNSNSF
BBA30917	7	16	137	WQLNDDRTNSSTHTLKALVRVDEHPTSTQPKVILGQIHGWKISQALVKLLWEGNDKPVRVILNDNYALNNESCSSCSNFSIDLGTYKKGVEWGYTIRADNEGIYLATYDANGSNVVSKMLPWGGRLSNNWTNPDIAF
BBA30911	7	11	149	YRFNTYDRCSADKQNWKVSDGENHKLNATLNIKQYPTSVSQPKVVVGQVHGYNISQALIKLQWEGNNKPIRAIMNHTFSLNNEKCSNCSFSVNLGTVKAGVDWSYQIEVNKQGVILQAAGVKKSFAWGQTVENSGHALTPNWTDNSNSF
BBA30895	7	16	137	WQLNDDRTNSSTHTLKALVRVDEHPTSTQPKVILGQIHGWKISQALVKLLWEGNDKPVRVILNDNYALNNESCSSCSNFSIDLGTYKKGVEWGYTIRADNEGIYLATYDANGSNVVSKMLPWGGRLSNNWTNPDIAF
BAT66895	7	8	223	MPDLSTWNLTIPQGRPAITISTSQLQRDYRSDYFQRTADGIRFWVPVNGSHTRNSEFPRSELRETLSSGRPYNWRYARADNWLEATLRIEAVPSTRRMIIGQIHSDGSNSGQAAPLVKLLYQLRLDQGRVQALVRERPDDGGTRAYTLMDGIPLGQSFSYRIGVSRSGLLSVSVNGSALEQQLDPQWAYQGLYFKAGLYLQDNRGPSSEGGRATFSELRVSHQ
BAR69081	7	8	223	MPDLSTWNLTIPQGRPAITISTSQLQRDYRSDYFQRTADGIRFWVPVNGSHTRNSEFPRSELRETLSSGRPYNWRYARADNWLEATLRIEAVPSTRRMIIGQIHSDGSNSGQAAPLVKLLYQLRLDQGRVQALVRERPDDGGTRAYTLMDGIPLGQSFSYRIGVSRSGLLSVSVNGSALEQQLDPQWAYQGLYFKAGLYLQDNRGPSSEGGRATFSELRVSHQ
BAP52129	7	8	223	MPDLSTWNLTIPQGRPAITISTSQLQRDYRSDYFQRTADGIRFWVPVNGSHTRNSEFPRSELRETLSSGRPYNWRYARADNWLEATLRIEAVPSTRRMIIGQIHSDGSNSGQAAPLVKLLYQLRLDQGRVQALVRERPDDGGTRAYTLMDGIPLGQSFSYRIGVSRSGLLSVSVNGSALEQQLDPQWAYQGLYFKAGLYLQDNRGPSSEGGRATFSELRVSHQ
BAP20548	7	8	223	MPDLSTWNLTIPQGRPAITISTSQLQRDYRSDYFQRTADGIRFWVPVNGSHTRNSEFPRSELRETLSSGRPYNWRYARADNWLEATLRIEAVPSTRRMIIGQIHSDGSNSGQAAPLVKLLYQLRLDQGRVQALVRERPDDGGTRAYTLMDGIPLGQSFSYRIGVSRSGLLSVSVNGSALEQQLDPQWAYQGLYFKAGLYLQDNRGPSSEGGRATFSELRVSHQ
BAK88899	7	8	223	MPDLSTWNLTIPQGRPAITISTSQLQRDYRSDYFQRTADGIRFWVPVNGSHTRNSEFPRSELRETLSSGRPYNWRYARADNWLEATLRIEAVPSTRRMIIGQIHSDGSNSGQAAPLVKLLYQLRLDQGRVQALVRERPDDGGTRAYTLMDGIPLGQSFSYRIGVSRSGLLSVSVNGSALEQQLDPQWAYQGLYFKAGLYLQDNRGPSSEGGRATFSELRVSHQ
AZZ12972	7	8	223	MPDLSTWNLTIPQGRPAITISTSQLQRDYRSDYFQRTADGIRFWVPVNGSHTRNSEFPRSELRETLSSGRPYNWRYARADNWLEATLRIEAVPSTRRMIIGQIHSDGSNSGQAAPLVKLLYQLRLDQGRVQALVRERPDDGGTRAYTLMDGIPLGQSFSYRIGVSRSGLLSVSVNGSALEQQLDPQWAYQGLYFKAGLYLQDNRGPSSEGGRATFSELRVSHQ
AZM81118	7	8	223	MPDLSTWNLTIPQGRPAITISTSQLQRDYRSDYFQRTADGIRFWVPVNGSHTRNSEFPRSELRETLSSGRPYNWRYARADNWLEATLRIEAVPSTRRMIIGQIHSDGSNSGQAAPLVKLLYQLRLDQGRVQALVRERPDDGGTRAYTLMDGIPLGQSFSYRIGVSRSGLLSVSVNGSALEQQLDPQWAYQGLYFKAGLYLQDNRGPSSEGGRATFSELRVSHQ
AZD18521	7	8	223	MIDLATWNLSIPEGSPPATIDTPRLVEGFKDQYFHSDTGTLFFWSPVTGSRTANAIYPRSELRETYSNGTLKNWTYPEADNLLYATLAVNQVPSTGKIVIGQIHAYNSTKPLVKVEYQYKTTTQSGNIVAKVRMHPDDTDSRVIIVAENVPLDREFSYLIHLSPGGALGVSAAGYQWDTQLSSTWRDKPLYFKAGVYVQDNTGYTTEGGKVTFYKLDIDHNET
AZC85022	7	8	223	MIDLATWNLSIPEGSPPATIDTPKLVDGFKDQYFHSDTGTLFFWSPVTGSRTANAIYPRSELRETYSNGTLKNWTYPEADNLLYATLAVNQVPSTGKIVIGQIHAYNSTKPLVKVEYQYKTTTQSGNIVAKVRMRPDDTESRVIIVAENVPLNREFSYLIHLSPGGALGVSAAGYQWDTQLSSTWRDKPLYFKAGVYVQDNTGYTSEGGKVTFYKLDIDHNET
AZC72477	7	8	223	MIDLATWNLSIPEGSPPATIDTPKLVDGFKDQYFHSDTGTLFFWSPVTGSRTANAIYPRSELRETYSNGTLKNWTYPEADNLLYATLAVNQVPSTGKIVIGQIHAYNSTKPLVKVEYQYKTTTQSGNIVAKVRMRPDDTESRVIIVAENVPLNREFSYLIHLSPGGALGVSAAGYQWDTQLSSTWRDKPLYFKAGVYVQDNTGYTSEGGKVTFYKLDIDHNET
AZC66214	7	8	223	MIDLATWNLSIPEGSPPATIDTPKLVDGFKDQYFHSDTGTLFFWSPVTGSRTANAIYPRSELRETYSNGTLKNWTYPEADNLLYATLAVNQVPSTGKIVIGQIHAYNSTKPLVKVEYQYKTTTQSGNIVAKVRMRPDDTESRVIIVAENVPLNREFSYLIHLSPGGALGVSAAGYQWDTQLSSTWRDKPLYFKAGVYVQDNTGYTSEGGKVTFYKLDIDHNET
AZC53741	7	8	223	MIDLATWNLSIPEGSPPATIDTPKLVDGFKDQYFHSDTGTLFFWSPVTGSRTANAIYPRSELRETYSNGTLKNWTYPEADNLLYATLAVNQVPSTGKIVIGQIHAYNSTKPLVKVEYQYKTTTQSGNIVAKVRMRPDDTESRVIIVAENVPLNREFSYLIHLSPGGALGVSAAGYQWDTQLSSTWRDKPLYFKAGVYVQDNTGYTSEGGKVTFYKLDIDHNET
AYZ83729	7	8	223	MPDLSTWNLTIPQGRPAITISTSQLQRDYRSDYFQRTADGIRFWVPVNGSHTRNSEFPRSELRETLSSGRPYNWRYARADNWLEATLRIEAVPSTRRMIIGQIHSDGSNSGQAAPLVKLLYQLRLDQGRVQALVRERPDDGGTRAYTLMDGIPLGQSFSYRIGVSRSGLLSVSVNGSALEQQLDPQWAYQGLYFKAGLYLQDNRGPSSEGGRATFSELRVSHQ
AYZ56009	7	8	223	MPDLSTWNLTIPQGRPAITISTSQLQRDYRSDYFQRTADGIRFWVPVNGSHTRNSEFPRSELRETLSSGRPYNWRYARADNWLEATLRIEAVPSTRRMIIGQIHSDGSNSGQAAPLVKLLYQLRLDQGRVQALVRERPDDGGTRAYTLMDGIPLGQSFSYRIGVSRSGLLSVSVNGSALEQQLDPQWAYQGLYFKAGLYLQDNRGPSSEGGRATFSELRVSHQ
AYZ43747	7	8	223	MPDLSTWNLTIPQGRPAITISTSQLQRDYRSDYFQRTADGIRFWVPVNGSHTRNSEFPRSELRETLSSGRPYNWRYARADNWLEATLRIEAVPSTRRMIIGQIHSDGSNSGQAAPLVKLLYQLRLDQGRVQALVRERPDDGGTRAYTLMDGIPLGQSFSYRIGVSRSGLLSVSVNGSALEQQLDPQWAYQGLYFKAGLYLQDNRGPSSEGGRATFSELRVSHQ
AYW74136	7	8	223	MPDLSTWNLTIPQGRPAITISTSQLQRDYRSDYFQRTADGIRFWVPVNGSHTRNSEFPRSELRETLSSGRPYNWRYARADNWLEATLRIEAVPSTRRMIIGQIHSDGSNSGQAAPLVKLLYQLRLDQGRVQALVRERPDDGGTRAYTLMDGIPLGQSFSYRIGVSRSGLLSVSVNGSALEQQLDPQWAYQGLYFKAGLYLQDNRGPSSEGGRATFSELRVSHQ
AYW61390	7	8	223	MPDLSTWNLTIPQGRPAITISTSQLQRDYRSDYFQRTADGIRFWVPVNGSHTRNSEFPRSELRETLSSGRPYNWRYARADNWLEATLRIEAVPSTRRMIIGQIHSDGSNSGQAAPLVKLLYQLRLDQGRVQALVRERPDDGGTRAYTLMDGIPLGQSFSYRIGVSRSGLLSVSVNGSALEQQLDPQWAYQGLYFKAGLYLQDNRGPSSEGGRATFSELRVSHQ
AYV83932	7	8	351	MTTTPPPSANFDLAIWELTLPIAPAGSTNPIIISSTALAQGYTNPNYFYTGSDGSMVFKCPAFGPHTTNSTYPRCELRELGNATPPVDWKLLTGSHILEATVQVVHSPTIKGIYIGQIHGDNSSDQPQLCKLLWAINNTVTMQVKDDASPTAAEITYQLGQYQLGETISYCISMIPTATAGTSTMTVAINHYDTTLKKDVITTNSVPFKNTYWNNQTYYFKAGAYVQENTAGTTDYGEVHFHALNVTHSPNTLALPVPAPVGPPGPTPTPTPTPTPTSTPTPTPTHTPTPTPTPTPTPTPTPTPTPTPTPTPTPPVTTVTIPQTTYNNLLTVQQTAKSILAQLTQIQSLLN
AYV78394	7	8	316	MSLNPSKPPGSNFNLGIWELDLPVKSGTSIEIIPGTELTAGYTSEYFYTDKTDGSMVFWCPATGAATPNSHFPRSELRETGNGTDWPLLSGTHILNATCKVTLLPKTKGIYIGQIHGDNASDNPQICKLLWTIDNKITVQIQNDSKPGTEITYPMGSCILGQKISYTLSMTSNGNNTSTLAASVTVNDSTGKPITTAMSYVYKSTYWNNQKYYFKAGDYVQETTTSGTDAGQVQFYALNVTHTATATPTPAPAPAPTPTPVPAPAPTPVPAPAPTPVPAPAPIPASTQILVDKVAYDKLVKIQGLVNTLVTQIQQL
AYO13981	7		347	MKKLALTFLAASITSASAMAATSSNELASKYELDPTKAPAQNFDMTNWKITLPELTKEGERKGKALEIAKDELGNTETPYVHPEWFYTNKKTGAVVFVAPNEAPTTPNSKNTRSELRAMLATHYGEPKNNFVVASHPNAAEYGAIGGELNATLSVDQVSTSGNYKKNGAFAVVIGQIHGSDNEPLKISYRKLPEHEYGSLSWNYELNPTKELQDAKDENGKKLRQDIRHNVFGQYNLRKGDADPQDGIKLGEIFSYSVNVEGDIMHLTFTKNPGEKNEVTKTFDVNLAEGKYQGHEVDQGYGNDWMYYKAGAYNQCNTKKSSSDCEWRGMEAGDYAQASFYQLELKQ
AYN81703	7	8	223	MPDLSTWNLTIPQGRPAITISTSQLQRDYRSDYFQRTADGIRFWVPVNGSHTRNSEFPRSELRETLSSGRPYNWRYARADNWLEATLRIEAVPSTRRMIIGQIHSDGSNSGQAAPLVKLLYQLRLDQGRVQALVRERPDDGGTRAYTLMDGIPLGQSFSYRIGVSRSGLLSVSVNGSALEQQLDPQWAYQGLYFKAGLYLQDNRGPSSEGGRATFSELRVSHQ
AYK24573	7	8	223	MPDLSTWNLTIPQGRPAITISTSQLQRDYRSDYFQRTADGIRFWVPVNGSHTRNSEFPRSELRETLSSGRPYNWRYARADNWLEATLRIEAVPSTRRMIIGQIHSDGSNSGQAAPLVKLLYQLRLDQGRVQALVRERPDDGGTRAYTLMDGIPLGQSFSYRIGVSRSGLLSVSVNGSALEQQLDPQWAYQGLYFKAGLYLQDNRGPSSEGGRATFSELRVSHQ
AYC81221	7	18	261	MWSNIINYIKGITLLIVFTFSFFSCNSDDGLLTGVNRKLTEVDKYSNNSYVPPYDDPKFHPVLDDSKLQAPDSRTACAQGNFDGFADWYFYLYQGNNNYMTFTMNGDHNRSELRQMIEWKTSTTSWKKMIGEVKLFFPSTNSLNQYTFMQIHDSDGINKPLIRLAWVRQRSGKYDHIWAYLRKDTGSTIDVIDLGPRPDGFFKAEIKVKSNILKVKINSVTMINENVSYWSNFHNYFKAGVYLQDDGSAKVQFKSLKYYYE
AXZ90097	7	8	223	MPDLSTWNLTIPQGRPAITISTSQLQRDYRSDYFQRTADGIRFWVPVNGSHTRNSEFPRSELRETLSSGRPYNWRYARADNWLEATLRIEAVPSTRRMIIGQIHSDGSNSGQAAPLVKLLYQLRLDQGRVQALVRERPDDGGTRAYTLMDGIPLGQSFSYRIGVSRSGLLSVSVNGSALEQQLDPQWAYQGLYFKAGLYLQDNRGPSSEGGRATFSELRVSHQ
AXT06841	7	8	223	MPDLSTWNLTIPQGRPAITISTSQLQRDYRSDYFQRTADGIRFWVPVNGSHTRNSEFPRSELRETLSSGRPYNWRYARADNWLEATLRIEAVPSTRRMIIGQIHSDGSNSGQAAPLVKLLYQLRLDQGRVQALVRERPDDGGTRAYTLMDGIPLGQSFSYRIGVSRSGLLSVSVNGSALEQQLDPQWAYQGLYFKAGLYLQDNRGPSSEGGRATFSELRVSHQ
AXT00054	7	8	223	MPDLSTWNLTIPQGRPAITISTSQLQRDYRSDYFQRTADGIRFWVPVNGSHTRNSEFPRSELRETLSSGRPYNWRYARADNWLEATLRIEAVPSTRRMIIGQIHSDGSNSGQAAPLVKLLYQLRLDQGRVQALVRERPDDGGTRAYTLMDGIPLGQSFSYRIGVSRSGLLSVSVNGSALEQQLDPQWAYQGLYFKAGLYLQDNRGPSSEGGRATFSELRVSHQ
AXS93378	7	8	223	MPDLSTWNLTIPQGRPAITISTSQLQRDYRSDYFQRTADGIRFWVPVNGSHTRNSEFPRSELRETLSSGRPYNWRYARADNWLEATLRIEAVPSTRRMIIGQIHSDGSNSGQAAPLVKLLYQLRLDQGRVQALVRERPDDGGTRAYTLMDGIPLGQSFSYRIGVSRSGLLSVSVNGSALEQQLDPQWAYQGLYFKAGLYLQDNRGPSSEGGRATFSELRVSHQ
AXS90377	7	8	223	MPDLSTWNLTIPQGRPAITISTSQLQRDYRSDYFQRTADGIRFWVPVNGSHTRNSEFPRSELRETLSSGRPYNWRYARADNWLEATLRIEAVPSTRRMIIGQIHSDGSNSGQAAPLVKLLYQLRLDQGRVQALVRERPDDGGTRAYTLMDGIPLGQSFSYRIGVSRSGLLSVSVNGSALEQQLDPQWAYQGLYFKAGLYLQDNRGPSSEGGRATFSELRVSHQ
AXS72894	7	8	223	MPDLSTWNLTIPQGRPAITISTSQLQRDYRSDYFQRTADGIRFWVPVNGSHTRNSEFPRSELRETLSSGRPYNWRYARADNWLEATLRIEAVPSTRRMIIGQIHSDGSNSGQAAPLVKLLYQLRLDQGRVQALVRERPDDGGTRAYTLMDGIPLGQSFSYRIGVSRSGLLSVSVNGSALEQQLDPQWAYQGLYFKAGLYLQDNRGPSSEGGRATFSELRVSHQ
AXR12520	7	8	223	MPDLSTWNLTIPQGRPAITISTSQLQRDYRSDYFQRTADGIRFWVPVNGSHTRNSEFPRSELRETLSSGRPYNWRYARADNWLEATLRIEAVPSTRRMIIGQIHSDGSNSGQAAPLVKLLYQLRLDQGRVQALVRERPDDGGTRAYTLMDGIPLGQSFSYRIGVSRSGLLSVSVNGSALEQQLDPQWAYQGLYFKAGLYLQDNRGPSSEGGRATFSELRVSHQ
AXP82114	7	11	311	MKITKKFTLVILLKIILTVSLFAGSVSCTKNETNLPEETIVNVSNDSSQKATEYANIDFNHWKITLPVDLNNDGKPDEFQPISLINYGYQTEENLIPFMYDDTSDTSIVFYTYPAGATTGNSSYPRTELREQQTSGNNYNNWSLTEGGILEGTLKIDSISEDNNSSRTYNRTIVMQIHGIISQEDMTTYGFSSNHAPPLLKMIWDEGYIKAYKKTLVNESTSGLDLYDDSSSTWTDISHNFGYVGFNSFSIKITARTGKLTIKANNQIHVFEDVSLQKWPFENYFKAGNYLVSTNTESFAYVKYYQLKVSH
AXO88466	7	8	224	MTVNINNLTLTTPLPTSAKNPVALEMKGSEAIAKYPSIIKVLDDGSVQLSAPTKGASSKSTRRTRCEWSESTNWTLASATEHLNRQTMRLTKVNSAHKVVVSQMHVRGDDGPPVKVFWNKGSLTLGFRRTYNQATPTNMTVLENVPLGAEFTVTLQATAQGQITVTAKCNGASGSCGPLQFDKTWSSQRFEFHGGVYNQVDQTETTPADDGSICIISTLSLTHR
AXO30206	7	8	223	MPDLSTWNLTIPQGRPAITISTSQLQRDYRSDYFQRTADGIRFWVPVNGSHTRNSEFPRSELRETLSSGRPYNWRYARADNWLEATLRIEAVPSTRRMIIGQIHSDGSNSGQAAPLVKLLYQLRLDQGRVQALVRERPDDGGTRAYTLMDGIPLGQSFSYRIGVSRSGLLSVSVNGSALEQQLDPQWAYQGLYFKAGLYLQDNRGPSSEGGRATFSELRVSHQ
AXN25663	7	8	223	MPDLSTWNLTIPQGRPAITISTSQLQRDYRSDYFQRTADGIRFWVPVNGSHTRNSEFPRSELRETLSSGRPYNWRYARADNWLEATLRIEAVPSTRRMIIGQIHSDGSNSGQAAPLVKLLYQLRLDQGRVQALVRERPDDGGTRAYTLMDGIPLGQSFSYRIGVSRSGLLSVSVNGSALEQQLDPQWAYQGLYFKAGLYLQDNRGPSSEGGRATFSELRVSHQ
AXL84691	7	8	223	MPDLSTWNLTIPQGRPAITISTSQLQRDYRSDYFQRTADGIRFWVPVNGSHTRNSEFPRSELRETLSSGRPYNWRYARADNWLEATLRIEAVPSTRRMIIGQIHSDGSNSGQAAPLVKLLYQLRLDQGRVQALVRERPDDGGTRAYTLMDGIPLGQSFSYRIGVSRSGLLSVSVNGSALEQQLDPQWAYQGLYFKAGLYLQDNRGPSSEGGRATFSELRVSHQ
AXL78272	7	8	223	MPDLSTWNLTIPQGRPAITISTSQLQRDYRSDYFQRTADGIRFWVPVNGSHTRNSEFPRSELRETLSSGRPYNWRYARADNWLEATLRIEAVPSTRRMIIGQIHSDGSNSGQAAPLVKLLYQLRLDQGRVQALVRERPDDGGTRAYTLMDGIPLGQSFSYRIGVSRSGLLSVSVNGSALEQQLDPQWAYQGLYFKAGLYLQDNRGPSSEGGRATFSELRVSHQ
AXL72876	7	8	223	MPDLSTWNLTIPQGRPAITISTSQLQRDYRSDYFQRTADGIRFWVPVNGSHTRNSEFPRSELRETLSSGRPYNWRYARADNWLEATLRIEAVPSTRRMIIGQIHSDGSNSGQAAPLVKLLYQLRLDQGRVQALVRERPDDGGTRAYTLMDGIPLGQSFSYRIGVSRSGLLSVSVNGSALEQQLDPQWAYQGLYFKAGLYLQDNRGPSSEGGRATFSELRVSHQ
AXA04921	7	8	223	MPDLSTWNLTIPQGRPAITISTSQLQRDYRSDYFQRTADGIRFWVPVNGSHTRNSEFPRSELRETLSSGRPYNWRYARADNWLEATLRIEAVPSTRRMIIGQIHSDGSNSGQAAPLVKLLYQLRLDQGRVQALVRERPDDGGTRAYTLMDGIPLGQSFSYRIGVSRSGLLSVSVNGSALEQQLDPQWAYQGLYFKAGLYLQDNRGPSSEGGRATFSELRVSHQ
AWT30493	7	8	223	MPDLSTWNLTIPQGRPAITISTSQLQRDYRSDYFQRTADGIRFWVPVNGSHTRNSEFPRSELRETLSSGRPYNWRYARADNWLEATLRIEAVPSTRRMIIGQIHSDGSNSGQAAPLVKLLYQLRLDQGRVQALVRERPDDGGTRAYTLMDGIPLGQSFSYRIGVSRSGLLSVSVNGSALEQQLDPQWAYQGLYFKAGLYLQDNRGPSSEGGRATFSELRVSHQ
AWS91379	7	8	223	MPDLSTWNLTIPQGRPAITISTSQLQRDYRSDYFQRTADGIRFWVPVNGSHTRNSEFPRSELRETLSSGRPYNWRYARADNWLEATLRIEAVPSTRRMIIGQIHSDGSNSGQAAPLVKLLYQLRLDQGRVQALVRERPDDGGTRAYTLMDGIPLGQSFSYRIGVSRSGLLSVSVNGSALEQQLDPQWAYQGLYFKAGLYLQDNRGPSSEGGRATFSELRVSHQ
AWR43488	7	8	223	MPDLSTWNLTIPQGRPAITISTSQLQRDYRSDYFQRTADGIRFWVPVNGSHTRNSEFPRSELRETLSSGRPYNWRYARADNWLEATLRIEAVPSTRRMIIGQIHSDGSNSGQAAPLVKLLYQLRLDQGRVQALVRERPDDGGTRAYTLMDGIPLGQSFSYRIGVSRSGLLSVSVNGSALEQQLDPQWAYQGLYFKAGLYLQDNRGPSSEGGRATFSELRVSHQ
AWM94776	7		222	MIDLATWNLSVPVGNPPYTVDTPKLVNGFKDQYFHSDTGTLFFWSPVTGSKTENAKYPRTELRETYSNGTLKNWLYPDADNSLRATLAVNQVPSTGKIVIGQIHAYESQKPMVKLEYQYKTSTQSGNIVAKVRMRPDDDDGRVITIATGVKLDREFSYLIHLSPGGALGISAAGYQWDTDISKTWRDKPLYFKAGVYVQDHTGYTSEGGKVTFSKLDIDHDK
AWE82447	7	8	223	MPDLSTWNLTIPQGRPAITISTSQLQRDYRSDYFQRTADGIRFWVPVNGSHTRNSEFPRSELRETLSSGRPYNWRYARADNWLEATLRIEAVPSTRRMIIGQIHSDGSNSGQAAPLVKLLYQLRLDQGRVQALVRERPDDGGTRAYTLMDGIPLGQSFSYRIGVSRSGLLSVSVNGSALEQQLDPQWAYQGLYFKAGLYLQDNRGPSSEGGRATFSELRVSHQ
AWE77692	7	8	223	MPDLSTWNLTIPQGRPAITISTSQLQRDYRSDYFQRTADGIRFWVPVNGSHTRNSEFPRSELRETLSSGRPYNWRYARADNWLEATLRIEAVPSTRRMIIGQIHSDGSNSGQAAPLVKLLYQLRLDQGRVQALVRERPDDGGTRAYTLMDGIPLGQSFSYRIGVSRSGLLSVSVNGSALEQQLDPQWAYQGLYFKAGLYLQDNRGPSSEGGRATFSELRVSHQ
AWE73042	7	8	223	MPDLSTWNLTIPQGRPAITISTSQLQRDYRSDYFQRTADGIRFWVPVNGSHTRNSEFPRSELRETLSSGRPYNWRYARADNWLEATLRIEAVPSTRRMIIGQIHSDGSNSGQAAPLVKLLYQLRLDQGRVQALVRERPDDGGTRAYTLMDGIPLGQSFSYRIGVSRSGLLSVSVNGSALEQQLDPQWAYQGLYFKAGLYLQDNRGPSSEGGRATFSELRVSHQ
AVZ35861	7	8	223	MPDLSTWNLTIPQGRPAITISTSQLQRDYRSDYFQRTADGIRFWVPVNGSHTRNSEFPRSELRETLSSGRPYNWRYARADNWLEATLRIEAVPSTRRMIIGQIHSDGSNSGQAAPLVKLLYQLRLDQGRVQALVRERPDDGGTRAYTLMDGIPLGQSFSYRIGVSRSGLLSVSVNGSALEQQLDPQWAYQGLYFKAGLYLQDNRGPSSEGGRATFSELRVSHQ
AVR84476	7	8	223	MPDLSTWNLTIPQGRPAITISTSQLQRDYRSDYFQRTADGIRFWVPVNGSHTRNSEFPRSELRETLSSGRPYNWRYARADNWLEATLRIEAVPSTRRMIIGQIHSDGSNSGQAAPLVKLLYQLRLDQGRVQALVRERPDDGGTRAYTLMDGIPLGQSFSYRIGVSRSGLLSVSVNGSALEQQLDPQWAYQGLYFKAGLYLQDNRGPSSEGGRATFSELRVSHQ
AVO61734	7	8	223	MIDLATWNLSIPEGSPPATIDTPKLVDGFKDQYFHSDTGTLFFWSPVTGSRTANAIYPRSELRETYSNGTLKNWTYPEADNLLYATLAVNQVPSTGKIVIGQIHAYNSTKPLVKVEYQYKTTTQSGNIVAKVRMRPDDTESRVIIVAENVPLNREFSYLIHLSPGGALGVSAAGYQWDTQLSSTWRDKPLYFKAGVYVQDNTGYTSEGGKVTFYKLDIDHNET
AVN46581	7	8	223	MPDLSTWNLTIPQGRPAITISTSQLQRDYRSDYFQRTADGIRFWVPVNGSHTRNSEFPRSELRETLSSGRPYNWRYARADNWLEATLRIEAVPSTRRMIIGQIHSDGSNSGQAAPLVKLLYQLRLDQGRVQALVRERPDDGGTRAYTLMDGIPLGQSFSYRIGVSRSGLLSVSVNGSALEQQLDPQWAYQGLYFKAGLYLQDNRGPSSEGGRATFSELRVSHQ
AVK28686	7	8	223	MPDLSTWNLTIPQGRPAITISTSQLQRDYRSDYFQRTADGIRFWVPVNGSHTRNSEFPRSELRETLSSGRPYNWRYARADNWLEATLRIEAVPSTRRMIIGQIHSDGSNSGQAAPLVKLLYQLRLDQGRVQALVRERPDDGGTRAYTLMDGIPLGQSFSYRIGVSRSGLLSVSVNGSALEQQLDPQWAYQGLYFKAGLYLQDNRGPSSEGGRATFSELRVSHQ
AVK20585	7	8	223	MPDLSTWNLTIPQGRPAITISTSQLQRDYRSDYFQRTADGIRFWVPVNGSHTRNSEFPRSELRETLSSGRPYNWRYARADNWLEATLRIEAVPSTRRMIIGQIHSDGSNSGQAAPLVKLLYQLRLDQGRVQALVRERPDDGGTRAYTLMDGIPLGQSFSYRIGVSRSGLLSVSVNGSALEQQLDPQWAYQGLYFKAGLYLQDNRGPSSEGGRATFSELRVSHQ
AVK10059	7	8	223	MPDLSTWNLTIPQGRPAITISTSQLQRDYRSDYFQRTADGIRFWVPVNGSHTRNSEFPRSELRETLSSGRPYNWRYARADNWLEATLRIEAVPSTRRMIIGQIHSDGSNSGQAAPLVKLLYQLRLDQGRVQALVRERPDDGGTRAYTLMDGIPLGQSFSYRIGVSRSGLLSVSVNGSALEQQLDPQWAYQGLYFKAGLYLQDNRGPSSEGGRATFSELRVSHQ
AVK00428	7	8	223	MPDLSTWNLTIPQGRPAITISTSQLQRDYRSDYFQRTADGIRFWVPVNGSHTRNSEFPRSELRETLSSGRPYNWRYARADNWLEATLRIEAVPSTRRMIIGQIHSDGSNSGQAAPLVKLLYQLRLDQGRVQALVRERPDDGGTRAYTLMDGIPLGQSFSYRIGVSRSGLLSVSVNGSALEQQLDPQWAYQGLYFKAGLYLQDNRGPSSEGGRATFSELRVSHQ
AVJ91732	7	8	223	MPDLSTWNLTIPQGRPAITISTSQLQRDYRSDYFQRTADGIRFWVPVNGSHTRNSEFPRSELRETLSSGRPYNWRYARADNWLEATLRIEAVPSTRRMIIGQIHSDGSNSGQAAPLVKLLYQLRLDQGRVQALVRERPDDGGTRAYTLMDGIPLGQSFSYRIGVSRSGLLSVSVNGSALEQQLDPQWAYQGLYFKAGLYLQDNRGPSSEGGRATFSELRVSHQ
AVE34604	7	8	223	MPDLSTWNLTIPQGRPAITISTSQLQRDYRSDYFQRTADGIRFWVPVNGSHTRNSEFPRSELRETLSSGRPYNWRYARADNWLEATLRIEAVPSTRRMIIGQIHSDGSNSGQAAPLVKLLYQLRLDQGRVQALVRERPDDGGTRAYTLMDGIPLGQSFSYRIGVSRSGLLSVSVNGSALEQQLDPQWAYQGLYFKAGLYLQDNRGPSSEGGRATFSELRVSHQ
AVE05898	7	8	221	MIDLSTWNLSIPVGSPPATIDTPKLVSGFKDQYFQAEGSNVQFWTPVTGTRTENAIYPRSELRETYADGRLRNWTYPEANNFLRATLEVNQVPSSGKVVIGQIHAYDSQKPLIKLEYQFKEKTQTGNIVAKVRMRPDDGEGRVVTIASNVPLEKSFTYVINLNKAGLLSVYAADGEWNERIGAAWGAKPLYFKAGVYVQDNSGDSKEGARVTFAKLDIDHE
AUB03270	7	8	223	MPDLSTWNLTIPQGRPAITISTSQLQRDYRSDYFQRTADGIRFWVPVNGSHTRNSEFPRSELRETLSSGRPYNWRYARADNWLEATLRIEAVPSTRRMIIGQIHSDGSNSGQAAPLVKLLYQLRLDQGRVQALVRERPDDGGTRAYTLMDGIPLGQSFSYRIGVSRSGLLSVSVNGSALEQQLDPQWAYQGLYFKAGLYLQDNRGPSSEGGRATFSELRVSHQ
AUA90820	7	8	223	MPDLSTWNLTIPQGRPAITISTSQLQRDYRSDYFQRTADGIRFWVPVNGSHTRNSEFPRSELRETLSSGRPYNWRYARADNWLEATLRIEAVPSTRRMIIGQIHSDGSNSGQAAPLVKLLYQLRLDQGRVQALVRERPDDGGTRAYTLMDGIPLGQSFSYRIGVSRSGLLSVSVNGSALEQQLDPQWAYQGLYFKAGLYLQDNRGPSSEGGRATFSELRVSHQ
AUA84729	7	8	223	MPDLSTWNLTIPQGRPAITISTSQLQRDYRSDYFQRTADGIRFWVPVNGSHTRNSEFPRSELRETLSSGRPYNWRYARADNWLEATLRIEAVPSTRRMIIGQIHSDGSNSGQAAPLVKLLYQLRLDQGRVQALVRERPDDGGTRAYTLMDGIPLGQSFSYRIGVSRSGLLSVSVNGSALEQQLDPQWAYQGLYFKAGLYLQDNRGPSSEGGRATFSELRVSHQ
AUA78639	7	8	223	MPDLSTWNLTIPQGRPAITISTSQLQRDYRSDYFQRTADGIRFWVPVNGSHTRNSEFPRSELRETLSSGRPYNWRYARADNWLEATLRIEAVPSTRRMIIGQIHSDGSNSGQAAPLVKLLYQLRLDQGRVQALVRERPDDGGTRAYTLMDGIPLGQSFSYRIGVSRSGLLSVSVNGSALEQQLDPQWAYQGLYFKAGLYLQDNRGPSSEGGRATFSELRVSHQ
AUA71906	7	8	223	MPDLSTWNLTIPQGRPAITISTSQLQRDYRSDYFQRTADGIRFWVPVNGSHTRNSEFPRSELRETLSSGRPYNWRYARADNWLEATLRIEAVPSTRRMIIGQIHSDGSNSGQAAPLVKLLYQLRLDQGRVQALVRERPDDGGTRAYTLMDGIPLGQSFSYRIGVSRSGLLSVSVNGSALEQQLDPQWAYQGLYFKAGLYLQDNRGPSSEGGRATFSELRVSHQ
ATH83971	7	19	227	MIELAMWNLSVPVGVPATTIETRVLAGGYQDHYFQSKEGAIFFWAPVNGTTTESAKYPRTELRETFADGRLRNWTYPEADHFLRASLSVSQVPSTGKIVIGQIHAFKSSEPLLKLEYQYKTKTADGNIVAKVRPSPDAAIQTVTVASGIRLNQPFRYVINLKPDGTLAISLNSINWSARMDPTWAARPLYFKAGVYTQDNTGYETEAGAARFDQLSIEHRSLLGSAK
ATF84136	7	8	344	MSVGIQNNYAVNSTAYPSGSGAADGSGSASSLQQSIMQLIQQMLIELMQMLQDPNGNGASSGGGSGGANGGGSGGGGAPAMPSMGGSGMPVAGALDSGGQSGVGTPASTGGASAGGVAASSGPAPGNGPGAVNLNGFGSLQLPSGSNGHVDTIGAGQLKRYDSDFFKHNGDGSLTFSVPPGGGAHTAHSNFPRSELAEGSSWKMGDGKSTLSATLSVDKLPPNGDVVIGQIHQRVDSGKPRPPVELHYDKGNIVASIMDSNSLSAGRHDVVIAKDVKPGEKFSYSMSMAPNGELNISAAGQSKTVKMDPSFDNANLYFKAGNYCQDPAGGSQVSFNGLDIDHQH
ATB41357	7	7	384	MPKNQKGAGRAGGLSTFVLMAVIPLVSLPAFAQTKLAIPEANISASASDSNLPVHANDGSLSTRWSADATTGTQWLQYNLGGCYRIAFANLAWYNGDSRKYNLELKTSDNGTTWSTVFSGTNSGTTAALKPYTFGDRPAKYVRLESTGSNVNRWVSLSEMEIWTQGTGTCSGLDRNRTPGENFDLSDYQLQTLNSSLQVKFVDPINTYTDKYFYTDPSTGAMTFYVPSGAGSTANSKYPRSELRADTTWHMGGTHTLAVSMKVLQQPATGQIIIGQIHGEQTGGSELLKLRWTNGDILMGVKKNFGDSEQRILIKSGVALGENIDYVIKLVGPTVTVTVNGTSKSFTYDSASWSDVDLYFKLGAYSQDASSNGTYAKVAVTALD
ASP14862	7	8	223	MPDLSTWNLTIPQGRPAITISTSQLQRDYRSDYFQRTADGIRFWVPVNGSHTRNSEFPRSELRETLSSGRPYNWRYARADNWLEATLRIEAVPSTRRMIIGQIHSDGSNSGQAAPLVKLLYQLRLDQGRVQALVRERPDDGGTRAYTLMDGIPLGQSFSYRIGVSRSGLLSVSVNGSALEQQLDPQWAYQGLYFKAGLYLQDNRGPSSEGGRATFSELRVSHQ
ASP07105	7	8	223	MPDLSTWNLTIPQGRPAITISTSQLQRDYRSDYFQRTADGIRFWVPVNGSHTRNSEFPRSELRETLSSGRPYNWRYARADNWLEATLRIEAVPSTRRMIIGQIHSDGSNSGQAAPLVKLLYQLRLDQGRVQALVRERPDDGGTRAYTLMDGIPLGQSFSYRIGVSRSGLLSVSVNGSALEQQLDPQWAYQGLYFKAGLYLQDNRGPSSEGGRATFSELRVSHQ
ASJ86447	7	8	223	MPDLSTWNLTIPQGRPAITISTSQLQRDYRSDYFQRTADGIRFWVPVNGSHTRNSEFPRSELRETLSSGRPYNWRYARADNWLEATLRIEAVPSTRRMIIGQIHSDGSNSGQAAPLVKLLYQLRLDQGRVQALVRERPDDGGTRAYTLMDGIPLGQSFSYRIGVSRSGLLSVSVNGSALEQQLDPQWAYQGLYFKAGLYLQDNRGPSSEGGRATFSELRVSHQ
ASD05351	7	8	223	MPDLSTWNLTIPQGRPAITISTSQLQRDYRSDYFQRTADGIRFWVPVNGSHTRNSEFPRSELRETLSSGRPYNWRYARADNWLEATLRIEAVPSTRRMIIGQIHSDGSNSGQAAPLVKLLYQLRLDQGRVQALVRERPDDGGTRAYTLMDGIPLGQSFSYRIGVSRSGLLSVSVNGSALEQQLDPQWAYQGLYFKAGLYLQDNRGPSSEGGRATFSELRVSHQ
ASC98885	7	8	223	MPDLSTWNLTIPQGRPAITISTSQLQRDYRSDYFQRTADGIRFWVPVNGSHTRNSEFPRSELRETLSSGRPYNWRYARADNWLEATLRIEAVPSTRRMIIGQIHSDGSNSGQAAPLVKLLYQLRLDQGRVQALVRERPDDGGTRAYTLMDGIPLGQSFSYRIGVSRSGLLSVSVNGSALEQQLDPQWAYQGLYFKAGLYLQDNRGPSSEGGRATFSELRVSHQ
ASA30927	7	8	223	MPDLSTWNLTIPQGRPAITISTSQLQRDYRSDYFQRTADGIRFWVPVNGSHTRNSEFPRSELRETLSSGRPYNWRYARADNWLEATLRIEAVPSTRRMIIGQIHSDGSNSGQAAPLVKLLYQLRLDQGRVQALVRERPDDGGTRAYTLMDGIPLGQSFSYRIGVSRSGLLSVSVNGSALEQQLDPQWAYQGLYFKAGLYLQDNRGPSSEGGRATFSELRVSHQ
ASA17091	7	8	223	MPDLSTWNLTIPQGRPAITISTSQLQRDYRSDYFQRTADGIRFWVPVNGSHTRNSEFPRSELRETLSSGRPYNWRYARADNWLEATLRIEAVPSTRRMIIGQIHSDGSNSGQAAPLVKLLYQLRLDQGRVQALVRERPDDGGTRAYTLMDGIPLGQSFSYRIGVSRSGLLSVSVNGSALEQQLDPQWAYQGLYFKAGLYLQDNRGPSSEGGRATFSELRVSHQ
ARU34405	7	8	223	MPDLSTWNLTIPQGRPAITISTSQLQRDYRSDYFQRTADGIRFWVPVNGSHTRNSEFPRSELRETLSSGRPYNWRYARADNWLEATLRIEAVPSTRRMIIGQIHSDGSNSGQAAPLVKLLYQLRLDQGRVQALVRERPDDGGTRAYTLMDGIPLGQSFSYRIGVSRSGLLSVSVNGSALEQQLDPQWAYQGLYFKAGLYLQDNRGPSSEGGRATFSELRVSHQ
ARS47305	7	19	227	MIELAMWNLSVPVGVPATTIETRVLAGGYQDHYFQSKEGAIFFWAPVNGTTTESAKYPRTELRETFADGRLRNWTYPEADHFLRASLSVSQVPSTGKIVIGQIHAFKSSEPLLKLEYQYKTKTADGNIVAKVRPSPDAAIQTVTVASGIRLNQPFRYVINLKPDGTLAISLNSINWSARMDPTWAARPLYFKAGVYTQDNTGYETEAGAARFDQLSIEHRSLLGSAK
ARP39078	7		345	MKLSYLSLLTASLLAAPVLASNHDIGQQFNLDPAKAPAQNFDLSKWKINLPELTTEGSRKGKTLEIGKKELSNVDTPYVHPKWFYTDAESGAMVFVAPNTAPTTPNSKNTRSELRAMLADSYSAPSNNFAISSHKNAEEFGSIGGQMTATLSVDQVSTSGNYNKTGAFSVVIGQIHGSDNEPLKIVYRKLPEHEHGSLTWNYELNPPKELKNAKDENGKKLRKDIRHDVFGQYNLKKGSSDPSDGIKLGEVFSYDVNIKDNIMHLTFTKNPNSSDPIVKTYDVDLAKGKYQGHDVDLGYGQDWMYFKAGAYNQCNTKKSSSACEWRGMEAGDYTQASFYQLILNQ
ARN51939	7	8	223	MPDLSTWNLTIPQGRPAITISTSQLQRDYRSDYFQRTADGIRFWVPVNGSHTRNSEFPRSELRETLSSGRPYNWRYARADNWLEATLRIEAVPSTRRMIIGQIHSDGSNSGQAAPLVKLLYQLRLDQGRVQALVRERPDDGGTRAYTLMDGIPLGQSFSYRIGVSRSGLLSVSVNGSALEQQLDPQWAYQGLYFKAGLYLQDNRGPSSEGGRATFSELRVSHQ
ARN40161	7	8	223	MPDLSTWNLTIPQGRPAITISTSQLQRDYRSDYFQRTADGIRFWVPVNGSHTRNSEFPRSELRETLSSGRPYNWRYARADNWLEATLRIEAVPSTRRMIIGQIHSDGSNSGQAAPLVKLLYQLRLDQGRVQALVRERPDDGGTRAYTLMDGIPLGQSFSYRIGVSRSGLLSVSVNGSALEQQLDPQWAYQGLYFKAGLYLQDNRGPSSEGGRATFSELRVSHQ
ARN36561	7	8	223	MPDLSTWNLTIPQGRPAITISTSQLQRDYRSDYFQRTADGIRFWVPVNGSHTRNSEFPRSELRETLSSGRPYNWRYARADNWLEATLRIEAVPSTRRMIIGQIHSDGSNSGQAAPLVKLLYQLRLDQGRVQALVRERPDDGGTRAYTLMDGIPLGQSFSYRIGVSRSGLLSVSVNGSALEQQLDPQWAYQGLYFKAGLYLQDNRGPSSEGGRATFSELRVSHQ
ARI99287	7	8	223	MPDLSTWNLTIPQGRPAITISTSQLQRDYRSDYFQRTADGIRFWVPVNGSHTRNSEFPRSELRETLSSGRPYNWRYARADNWLEATLRIEAVPSTRRMIIGQIHSDGSNSGQAAPLVKLLYQLRLDQGRVQALVRERPDDGGTRAYTLMDGIPLGQSFSYRIGVSRSGLLSVSVNGSALEQQLDPQWAYQGLYFKAGLYLQDNRGPSSEGGRATFSELRVSHQ
ARI92848	7	8	223	MPDLSTWNLTIPQGRPAITISTSQLQRDYRSDYFQRTADGIRFWVPVNGSHTRNSEFPRSELRETLSSGRPYNWRYARADNWLEATLRIEAVPSTRRMIIGQIHSDGSNSGQAAPLVKLLYQLRLDQGRVQALVRERPDDGGTRAYTLMDGIPLGQSFSYRIGVSRSGLLSVSVNGSALEQQLDPQWAYQGLYFKAGLYLQDNRGPSSEGGRATFSELRVSHQ
ARI00612	7	8	223	MPDLSTWNLTIPQGRPAITISTSQLQRDYRSDYFQRTADGIRFWVPVNGSHTRNSEFPRSELRETLSSGRPYNWRYARADNWLEATLRIEAVPSTRRMIIGQIHSDGSNSGQAAPLVKLLYQLRLDQGRVQALVRERPDDGGTRAYTLMDGIPLGQSFSYRIGVSRSGLLSVSVNGSALEQQLDPQWAYQGLYFKAGLYLQDNRGPSSEGGRATFSELRVSHQ
ARG88488	7	8	223	MPDLSTWNLTIPQGRPAITISTSQLQRDYRSDYFQRTADGIRFWVPVNGSHTRNSEFPRSELRETLSSGRPYNWRYARADNWLEATLRIEAVPSTRRMIIGQIHSDGSNSGQAAPLVKLLYQLRLDQGRVQALVRERPDDGGTRAYTLMDGIPLGQSFSYRIGVSRSGLLSVSVNGSALEQQLDPQWAYQGLYFKAGLYLQDNRGPSSEGGRATFSELRVSHQ
ARG49844	7	8	223	MPDLSTWNLTIPQGRPAITISTSQLQRDYRSDYFQRTADGIRFWVPVNGSHTRNSEFPRSELRETLSSGRPYNWRYARADNWLEATLRIEAVPSTRRMIIGQIHSDGSNSGQAAPLVKLLYQLRLDQGRVQALVRERPDDGGTRAYTLMDGIPLGQSFSYRIGVSRSGLLSVSVNGSALEQQLDPQWAYQGLYFKAGLYLQDNRGPSSEGGRATFSELRVSHQ
AQW59088	7		347	MKKLALTFLAASIASASAIAATSSNELASKYELDPTKAPAQNFDMTNWKITLPELTKEGERKGKALEIAKDELGNTETPYVHPEWFYTNKETGAVVFVAPNEAPTTPNSKNTRSELRAMLATHYGEPKNNFVVASHPSAAEYGAIGGELNATLSVDQVSTSGNYKKNGAFAVVIGQIHGSDNEPLKISYRKLPEHEYGSLSWNYELNPTKELQDAKDENGKKLRQDIRHNVFGQYNLRKGDADPQDGIKLGEIFSYSVNVEGDIMHLTFTKNPGEKNEVTKTFDVNLAEGKYQGHEVDQGYGNDWMYYKAGAYNQCNTKKSSSDCEWRGMEAGDYAQASFYQLELKQ
APJ51662	7	8	223	MPDLSTWNLTIPQGRPAITISTSQLQRDYRSDYFQRTADGIRFWVPVNGSHTRNSEFPRSELRETLSSGRPYNWRYARADNWLEATLRIEAVPSTRRMIIGQIHSDGSNSGQAAPLVKLLYQLRLDQGRVQALVRERPDDGGTRAYTLMDGIPLGQSFSYRIGVSRSGLLSVSVNGSALEQQLDPQWAYQGLYFKAGLYLQDNRGPSSEGGRATFSELRVSHQ
APJ48274	7	8	223	MPDLSTWNLTIPQGRPAITISTSQLQRDYRSDYFQRTADGIRFWVPVNGSHTRNSEFPRSELRETLSSGRPYNWRYARADNWLEATLRIEAVPSTRRMIIGQIHSDGSNSGQAAPLVKLLYQLRLDQGRVQALVRERPDDGGTRAYTLMDGIPLGQSFSYRIGVSRSGLLSVSVNGSALEQQLDPQWAYQGLYFKAGLYLQDNRGPSSEGGRATFSELRVSHQ
APJ42655	7	8	223	MPDLSTWNLTIPQGRPAITISTSQLQRDYRSDYFQRTADGIRFWVPVNGSHTRNSEFPRSELRETLSSGRPYNWRYARADNWLEATLRIEAVPSTRRMIIGQIHSDGSNSGQAAPLVKLLYQLRLDQGRVQALVRERPDDGGTRAYTLMDGIPLGQSFSYRIGVSRSGLLSVSVNGSALEQQLDPQWAYQGLYFKAGLYLQDNRGPSSEGGRATFSELRVSHQ
APE98393	7	7	224	MAVDISKLTIATPIAVSSTNPVALEVNGAEAIARFPSIVKVLSDGSIQFSAPTKGASSKSTHRTRCEWTETEDWTLASAQDHWNRQTMTLTKVNAAQKVVIAQMHVRGDDSPPVKVFWNKGNITLGFRRTYNQTDPVNSTVLKGVPLGEKFNISIHTTADGVVNVTAKCNGVSGTSGDLQLDSTWASRLFEFHGGVYNQVDYTAATPADEGSICIISELSLIHR
APC74163	7	8	223	MPDLSTWNLTIPQGRPAITISTSQLQRDYRSDYFQRTADGIRFWVPVNGSHTRNSEFPRSELRETLSSGRPYNWRYARADNWLEATLRIEAVPSTRRMIIGQIHSDGSNSGQAAPLVKLLYQLRLDQGRVQALVRERPDDGGTRAYTLMDGIPLGQSFSYRIGVSRSGLLSVSVNGSALEQQLDPQWAYQGLYFKAGLYLQDNRGPSSEGGRATFSELRVSHQ
APB66552	7	8	223	MPDLSTWNLTIPQGRPAITISTSQLQRDYRSDYFQRTADGIRFWVPVNGSHTRNSEFPRSELRETLSSGRPYNWRYARADNWLEATLRIEAVPSTRRMIIGQIHSDGSNSGQAAPLVKLLYQLRLDQGRVQALVRERPDDGGTRAYTLMDGIPLGQSFSYRIGVSRSGLLSVSVNGSALEQQLDPQWAYQGLYFKAGLYLQDNRGPSSEGGRATFSELRVSHQ
APB58701	7	8	223	MPDLSTWNLTIPQGRPAITISTSQLQRDYRSDYFQRTADGIRFWVPVNGSHTRNSEFPRSELRETLSSGRPYNWRYARADNWLEATLRIEAVPSTRRMIIGQIHSDGSNSGQAAPLVKLLYQLRLDQGRVQALVRERPDDGGTRAYTLMDGIPLGQSFSYRIGVSRSGLLSVSVNGSALEQQLDPQWAYQGLYFKAGLYLQDNRGPSSEGGRATFSELRVSHQ
APA06150	7	7	273	MSSKFTIPQLLVLLPFLGLAIAAPAQKSTAKATPTSAALSNGLMASNLKPTCAPGGNIDLSKWTLQLPIGTTGHPESISGSKLAGCNGYTQKDYFYTNTDGSVVMKVPGGVSTGCVTTPNSKHCRTELREASPSSWDPSSSSNKLSATLQVITADDSTHGTVIGQIHIDDSVSSKPVCELFYNSKGAISIGVEQTRAGGNEIVTQVGSVAVGSKFSYEIAYQGGELTVAINGGAAKVLDTYQLDSPKSYFKAGNYNQGDSKSEVHFFAIDVQH
AOX41244	7	8	223	MPDLSTWNLTIPQGRPAITISTSQLQRDYRSDYFQRTADGIRFWVPVNGSHTRNSEFPRSELRETLSSGRPYNWRYARADNWLEATLRIEAVPSTRRMIIGQIHSDGSNSGQAAPLVKLLYQLRLDQGRVQALVRERPDDGGTRAYTLMDGIPLGQSFSYRIGVSRSGLLSVSVNGSALEQQLDPQWAYQGLYFKAGLYLQDNRGPSSEGGRATFSELRVSHQ
AOX34642	7	8	223	MPDLSTWNLTIPQGRPAITISTSQLQRDYRSDYFQRTADGIRFWVPVNGSHTRNSEFPRSELRETLSSGRPYNWRYARADNWLEATLRIEAVPSTRRMIIGQIHSDGSNSGQAAPLVKLLYQLRLDQGRVQALVRERPDDGGTRAYTLMDGIPLGQSFSYRIGVSRSGLLSVSVNGSALEQQLDPQWAYQGLYFKAGLYLQDNRGPSSEGGRATFSELRVSHQ
AOW90276	7	7	284	MAGAVAVGVPVAVHPVARHQGDERKGAFDGRLSDDGASWTTDLNRKAGGSGSCAYPADVLDLTDWYIGLPVGDEESPTNVYQPDLATYANDPWFTTADDCEAVRFRAPVDGVTTSGSEYPRSELREMTDSGKTKASWSSTSGTHTMVVDQAVTDVPEKTPDVVAGQIHDASDDVSVFRLEGRKLYVTDGDEKHKLVVDDYEPGTRFRAKFVVGDGKVKAYYNGELQTTLSRKFSGAYFKAGAYTQANCGNSDPCDGDNYGQVKIYGLDVTHSDGDGGDDGSGAG
AON73514	7	8	223	MPDLSTWNLTIPQGRPAITISTSQLQRDYRSDYFQRTADGIRFWVPVNGSHTRNSEFPRSELRETLSSGRPYNWRYARADNWLEATLRIEAVPSTRRMIIGQIHSDGSNSGQAAPLVKLLYQLRLDQGRVQALVRERPDDGGTRAYTLMDGIPLGQSFSYRIGVSRSGLLSVSVNGSALEQQLDPQWAYQGLYFKAGLYLQDNRGPSSEGGRATFSELRVSHQ
AOE76326	7	8	221	MIDLSTWNLSIPVGSPPATIDTPKLMSGFNDQYFQAEGSNVQFWTPVTGTRTENAVYPRSELRETYADGRLRNWTYPDADNFLRATLTVNQVPSTGKVVIGQIHAYDSQKPLIKLEYQFKEKTQTGNIVAKVRMRPDEDESRVIIVASNVPLEKSFTYVINLNKAGLLSVYAADSEWNERIGAAWGSKPLYFKAGAYVQDNSGDSKEGARVTFAKLDIDHE
AOE70552	7	8	221	MIDLSTWNLSIPVGSPPATIDTPKLMSGFNDQYFQAEGSNVQFWTPVTGTRTENAVYPRSELRETYADGRLRNWTYPDADNFLRATLTVNQVPSTGKVVIGQIHAYDSQKPLIKLEYQFKEKTQTGNIVAKVRMRPDEDESRVIIVASNVPLEKSFTYVINLNKAGLLSVYAADSEWNERIGAAWGSKPLYFKAGAYVQDNSGDSKEGARVTFAKLDIDHE
ANQ50382	7	10	345	MTKLINLFLLVGCILFIGCSSNTKKINDEASYIKEYPNDVIPFMSNWKILLGDGTRSDDLTKFAKKDFFYVQNDGNTDWVVYKTPNSGITSKTSSNTRTELGEKKRWYPKDGGRLTGTLKVQHVSTLGDARVAASYSVVIGQIHSDEGHENEPLKIFYKKFPGHQKGSVFWNYEINTEGDNGKRWDYSQAVWGYDMSVVGHQKDQSPEEPKEGIALGEEFSYEVNVYKGIMYLTFKSEGHQTVRFTKNLLSSEFETYDKIPDQIHELYASIGRDGIEKKDAFAGEKQIFKQGAYNQTNGKDPNKNIVWHTGADSFGGDIQKQYANGAYAEVWFREASLGEGYLPQ
ANP77352	7		345	MKLSYLSLLTASLLAAPALASNHDIGQQFNLDPAKAPAQNFDLSKWKINLPELTTEGSRKGKTLEIGKKELSNVDTPYVHPKWFYTDAESGAMVFVAPNTAPTTPNSKNTRSELRAMLADSYSAPSNNFAISSHKNAEEFGSIGGQMTATLSVDQVSTSGNYKKTGAFSVVIGQIHGSDNEPLKIVYRKLPEHEHGSLTWNYELNPPTEMKNAKDENGKKLRKDIRHDVFGQYNLKKGSSDPADGIKLGEVFSYDVNIKDNIMHLTFTKNPNSADPIVKTYDVDLAKGKYQGHDIDLGYGQDWMYFKAGAYNQCNTKKSSSACEWRGMEAGDYTQASFYQLVLNQ
ANO35280	7	27	352	MEYRKLLLALMVAGLLGCGGGGSGGGGDLGSGDDVEDTVPELPDDENEEPTDPPEGPTEPPEEPSEPDDEIGAVAGWDINQWKITLPVSESYYKEHFGVGSDLNDRDSAAELIPADCAGKDTLTADTTLPYYVSHEGGRTHFIADLGDAGVATTTNTKYTRSELRGLYHYDTESRCSASAQNWAIPDKANHNLSATLRVEQYPNVSEPKVIVGQVHGYRIKQALIKLQWDGPSKDFRAIINNDFELDDQLCDASKCQPYSLRFEEVPAYEDFNYEIDVNATGIAITVNGVTQSVAWGERIESGEAMSVLNPAWADATNEYYFKAGIYPQIEPELNSGHVFDVSFSRIELTHE
ANJ58822	7	8	222	MIDLATWNLSVPVGNPPYTVDTPKLVNGFKDKYFNSDSGTLFFWTPVTGTRTENASYPRTELRETYSNGELRNWLYPDADNSLRATLAINQVPSSGKIVIGQIHAYKSQKPMVKVEYQYKTETQTGNIVAKVRMRPDDGDSRVITIATGVKLNQQFAYMIHLSPHGALGISAAGYKWDTDISKTWSVKPLYFKAGVYVQDHTGYTSEGGEVTFTKLDIDHDK
ANI09533	7	8	223	MPDLSTWNLTIPQGRPAITISTSQLQRDYRSDYFQRTADGIRFWVPVNGSHTRNSEFPRSELRETLSSGRPYNWRYARADNWLEATLRIEAVPSTRRMIIGQIHSDGSNSGQAAPLVKLLYQLRLDQGRVQALVRERPDDGGTRAYTLMDGIPLGQSFSYRIGVSRSGLLSVSVNGSALEQQLDPQWAYQGLYFKAGLYLQDNRGPSSEGGRATFSELRVSHQ
AMU02260	7	8	223	MPDLSTWNLTIPQGRPAITISTSQLQRDYRSDYFQRTADGIRFWVPVNGSHTRNSEFPRSELRETLSSGRPYNWRYARADNWLEATLRIEAVPSTRRMIIGQIHSDGSNSGQAAPLVKLLYQLRLDQGRVQALVRERPDDGGTRAYTLMDGIPLGQSFSYRIGVSRSGLLSVSVNGSALEQQLDPQWAYQGLYFKAGLYLQDNRGPSSEGGRATFSELRVSHQ
AMA38653	7	8	223	MPDLSTWNLTIPQGRPAITISTSQLQRDYRSDYFQRTADGIRFWVPVNGSHTRNSEFPRSELRETLSSGRPYNWRYARADNWLEATLRIEAVPSTRRMIIGQIHSDGSNSGQAAPLVKLLYQLRLDQGRVQALVRERPDDGGTRAYTLMDGIPLGQSFSYRIGVSRSGLLSVSVNGSALEQQLDPQWAYQGLYFKAGLYLQDNRGPSSEGGRATFSELRVSHQ
ALZ92537	7	8	223	MPDLSTWNLTIPQGRPAITISTSQLQRDYRSDYFQRTADGIRFWVPVNGSHTRNSEFPRSELRETLSSGRPYNWRYARADNWLEATLRIEAVPSTRRMIIGQIHSDGSNSGQAAPLVKLLYQLRLDQGRVQALVRERPDDGGTRAYTLMDGIPLGQSFSYRIGVSRSGLLSVSVNGSALEQQLDPQWAYQGLYFKAGLYLQDNRGPSSEGGRATFSELRVSHQ
ALZ33306	7	8	223	MPDLSTWNLTIPQGRPAITISTSQLQRDYRSDYFQRTADGIRFWVPVNGSHTRNSEFPRSELRETLSSGRPYNWRYARADNWLEATLRIEAVPSTRRMIIGQIHSDGSNSGQAAPLVKLLYQLRLDQGRVQALVRERPDDGGTRAYTLMDGIPLGQSFSYRIGVSRSGLLSVSVNGSALEQQLDPQWAYQGLYFKAGLYLQDNRGPSSEGGRATFSELRVSHQ
ALZ20608	7	8	223	MPDLSTWNLTIPQGRPAITISTSQLQRDYRSDYFQRTADGIRFWVPVNGSHTRNSEFPRSELRETLSSGRPYNWRYARADNWLEATLRIEAVPSTRRMIIGQIHSDGSNSGQAAPLVKLLYQLRLDQGRVQALVRERPDDGGTRAYTLMDGIPLGQSFSYRIGVSRSGLLSVSVNGSALEQQLDPQWAYQGLYFKAGLYLQDNRGPSSEGGRATFSELRVSHQ
ALZ12353	7	8	223	MPDLSTWNLTIPQGRPAITISTSQLQRDYRSDYFQRTADGIRFWVPVNGSHTRNSEFPRSELRETLSSGRPYNWRYARADNWLEATLRIEAVPSTRRMIIGQIHSDGSNSGQAAPLVKLLYQLRLDQGRVQALVRERPDDGGTRAYTLMDGIPLGQSFSYRIGVSRSGLLSVSVNGSALEQQLDPQWAYQGLYFKAGLYLQDNRGPSSEGGRATFSELRVSHQ
ALZ00177	7	8	223	MPDLSTWNLTIPQGRPAITISTSQLQRDYRSDYFQRTADGIRFWVPVNGSHTRNSEFPRSELRETLSSGRPYNWRYARADNWLEATLRIEAVPSTRRMIIGQIHSDGSNSGQAAPLVKLLYQLRLDQGRVQALVRERPDDGGTRAYTLMDGIPLGQSFSYRIGVSRSGLLSVSVNGSALEQQLDPQWAYQGLYFKAGLYLQDNRGPSSEGGRATFSELRVSHQ
ALY68674	7	8	223	MPDLSTWNLTIPQGRPAITISTSQLQRDYRSDYFQRTADGIRFWVPVNGSHTRNSEFPRSELRETLSSGRPYNWRYARADNWLEATLRIEAVPSTRRMIIGQIHSDGSNSGQAAPLVKLLYQLRLDQGRVQALVRERPDDGGTRAYTLMDGIPLGQSFSYRIGVSRSGLLSVSVNGSALEQQLDPQWAYQGLYFKAGLYLQDNRGPSSEGGRATFSELRVSHQ
ALY62411	7	8	223	MPDLSTWNLTIPQGRPAITISTSQLQRDYRSDYFQRTADGIRFWVPVNGSHTRNSEFPRSELRETLSSGRPYNWRYARADNWLEATLRIEAVPSTRRMIIGQIHSDGSNSGQAAPLVKLLYQLRLDQGRVQALVRERPDDGGTRAYTLMDGIPLGQSFSYRIGVSRSGLLSVSVNGSALEQQLDPQWAYQGLYFKAGLYLQDNRGPSSEGGRATFSELRVSHQ
ALY46617	7	8	223	MPDLSTWNLTIPQGRPAITISTSQLQRDYRSDYFQRTADGIRFWVPVNGSHTRNSEFPRSELRETLSSGRPYNWRYARADNWLEATLRIEAVPSTRRMIIGQIHSDGSNSGQAAPLVKLLYQLRLDQGRVQALVRERPDDGGTRAYTLMDGIPLGQSFSYRIGVSRSGLLSVSVNGSALEQQLDPQWAYQGLYFKAGLYLQDNRGPSSEGGRATFSELRVSHQ
ALY41240	7	8	223	MPDLSTWNLTIPQGRPAITISTSQLQRDYRSDYFQRTADGIRFWVPVNGSHTRNSEFPRSELRETLSSGRPYNWRYARADNWLEATLRIEAVPSTRRMIIGQIHSDGSNSGQAAPLVKLLYQLRLDQGRVQALVRERPDDGGTRAYTLMDGIPLGQSFSYRIGVSRSGLLSVSVNGSALEQQLDPQWAYQGLYFKAGLYLQDNRGPSSEGGRATFSELRVSHQ
ALS10224	7	8	223	MPDLSTWNLTIPQGRPAITISTSQLQRDYRSDYFQRTADGIRFWVPVNGSHTRNSEFPRSELRETLSSGRPYNWRYARADNWLEATLRIEAVPSTRRMIIGQIHSDGSNSGQAAPLVKLLYQLRLDQGRVQALVRERPDDGGTRAYTLMDGIPLGQSFSYRIGVSRSGLLSVSVNGSALEQQLDPQWAYQGLYFKAGLYLQDNRGPSSEGGRATFSELRVSHQ
AKQ14705	7	8	223	MPDLSTWNLTIPQGRPAITISTSQLQRDYRSDYFQRTADGIRFWVPVNGSHTRNSEFPRSELRETLSSGRPYNWRYARADNWLEATLRIEAVPSTRRMIIGQIHSDGSNSGQAAPLVKLLYQLRLDQGRVQALVRERPDDGGTRAYTLMDGIPLGQSFSYRIGVSRSGLLSVSVNGSALEQQLDPQWAYQGLYFKAGLYLQDNRGPSSEGGRATFSELRVSHQ
AKO87939	7	8	223	MPDLSTWNLTIPQGRPAITISTSQLQRDYRSDYFQRTADGIRFWVPVNGSHTRNSEFPRSELRETLSSGRPYNWRYARADNWLEATLRIEAVPSTRRMIIGQIHSDGSNSGQAAPLVKLLYQLRLDQGRVQALVRERPDDGGTRAYTLMDGIPLGQSFSYRIGVSRSGLLSVSVNGSALEQQLDPQWAYQGLYFKAGLYLQDNRGPSSEGGRATFSELRVSHQ
AKJ97182	7	10	222	MIDLNTWNLSIPEGSPAITIETPRLAQGFKDEYFNAETGTLFFWAPVTGTKTANAIYPRSELRETYSDGTLRNWLYSAADNSLKATLMVNQVPSTGKIVIGQIHTKDSTSPMVKLEYQYKTKTSTGNIVAKVRMRPDDEEGQVVIIATGVKLDSRFSYQIHLNQKGALGITAAGYNWRTTIDPTWKDKPLYFKAGVYVQDNTGYTTEGGKVTFSLLAVDHKI
AKE71140	7	8	223	MPDLSTWNLTIPQGRPAITISTSQLQRDYRSDYFQRTADGIRFWVPVNGSHTRNSEFPRSELRETLSSGRPYNWRYARADNWLEATLRIEAVPSTRRMIIGQIHSDGSNSGQAAPLVKLLYQLRLDQGRVQALVRERPDDGGTRAYTLMDGIPLGQSFSYRIGVSRSGLLSVSVNGSALEQQLDPQWAYQGLYFKAGLYLQDNRGPSSEGGRATFSELRVSHQ
AJF54343	7	8	223	MPDLSTWNLTIPQGRPAITISTSQLQRDYRSDYFQRTADGIRFWVPVNGSHTRNSEFPRSELRETLSSGRPYNWRYARADNWLEATLRIEAVPSTRRMIIGQIHSDGSNSGQAAPLVKLLYQLRLDQGRVQALVRERPDDGGTRAYTLMDGIPLGQSFSYRIGVSRSGLLSVSVNGSALEQQLDPQWAYQGLYFKAGLYLQDNRGPSSEGGRATFSELRVSHQ
AID83950	7	8	223	MPDLSTWNLTIPQGRPAITISTSQLQRDYRSDYFQRTADGIRFWVPVNGSHTRNSEFPRSELRETLSSGRPYNWRYARADNWLEATLRIEAVPSTRRMIIGQIHSDGSNSGQAAPLVKLLYQLRLDQGRVQALVRERPDDGGTRAYTLMDGIPLGQSFSYRIGVSRSGLLSVSVNGSALEQQLDPQWAYQGLYFKAGLYLQDNRGPSSEGGRATFSELRVSHQ
AHZ70999	7		222	MIDLATWNLSVPVGSPPYTVDTPKLVNGFKDQYFHSDTGTLFFWSPVTGSKTANAKYPRTELRETYSNGTLKNWLYPDADNSLRATLAVNQVPSTGKIVIGQIHAYESQKPMVKLEYQYKTSTQSGNIVAKVRMRPDEDEGRIITIATGVKLDREFSYLIHLSPGGALGISAAGYQWDTDISATWRDKPLYFKAGVYVQDHTGYTSEGGKVTFSKLDIDHDK
AHL14748	7	8	223	MPDLSTWNLTIPQGRPAITISTSQLQRDYRSDYFQRTADGIRFWVPVNGSHTRNSEFPRSELRETLSSGRPYNWRYARADNWLEATLRIEAVPSTRRMIIGQIHSDGSNSGQAAPLVKLLYQLRLDQGRVQALVRERPDDGGTRAYTLMDGIPLGQSFSYRIGVSRSGLLSVSVNGSALEQQLDPQWAYQGLYFKAGLYLQDNRGPSSEGGRATFSELRVSHQ
AHL08794	7	8	223	MPDLSTWNLTIPQGRPAITISTSQLQRDYRSDYFQRTADGIRFWVPVNGSHTRNSEFPRSELRETLSSGRPYNWRYARADNWLEATLRIEAVPSTRRMIIGQIHSDGSNSGQAAPLVKLLYQLRLDQGRVQALVRERPDDGGTRAYTLMDGIPLGQSFSYRIGVSRSGLLSVSVNGSALEQQLDPQWAYQGLYFKAGLYLQDNRGPSSEGGRATFSELRVSHQ
AHL02873	7	8	223	MPDLSTWNLTIPQGRPAITISTSQLQRDYRSDYFQRTADGIRFWVPVNGSHTRNSEFPRSELRETLSSGRPYNWRYARADNWLEATLRIEAVPSTRRMIIGQIHSDGSNSGQAAPLVKLLYQLRLDQGRVQALVRERPDDGGTRAYTLMDGIPLGQSFSYRIGVSRSGLLSVSVNGSALEQQLDPQWAYQGLYFKAGLYLQDNRGPSSEGGRATFSELRVSHQ
AHK96907	7	8	223	MPDLSTWNLTIPQGRPAITISTSQLQRDYRSDYFQRTADGIRFWVPVNGSHTRNSEFPRSELRETLSSGRPYNWRYARADNWLEATLRIEAVPSTRRMIIGQIHSDGSNSGQAAPLVKLLYQLRLDQGRVQALVRERPDDGGTRAYTLMDGIPLGQSFSYRIGVSRSGLLSVSVNGSALEQQLDPQWAYQGLYFKAGLYLQDNRGPSSEGGRATFSELRVSHQ
AHK90928	7	8	223	MPDLSTWNLTIPQGRPAITISTSQLQRDYRSDYFQRTADGIRFWVPVNGSHTRNSEFPRSELRETLSSGRPYNWRYARADNWLEATLRIEAVPSTRRMIIGQIHSDGSNSGQAAPLVKLLYQLRLDQGRVQALVRERPDDGGTRAYTLMDGIPLGQSFSYRIGVSRSGLLSVSVNGSALEQQLDPQWAYQGLYFKAGLYLQDNRGPSSEGGRATFSELRVSHQ
AHK85028	7	8	223	MPDLSTWNLTIPQGRPAITISTSQLQRDYRSDYFQRTADGIRFWVPVNGSHTRNSEFPRSELRETLSSGRPYNWRYARADNWLEATLRIEAVPSTRRMIIGQIHSDGSNSGQAAPLVKLLYQLRLDQGRVQALVRERPDDGGTRAYTLMDGIPLGQSFSYRIGVSRSGLLSVSVNGSALEQQLDPQWAYQGLYFKAGLYLQDNRGPSSEGGRATFSELRVSHQ
AHD15226	7	8	224	MAVYIDNLIITTPVPKSATNPVALELTGAQALATLPEVIARLSDGSIRMTAPTKGASSKSTHRTRCEWKEPAYWALNSGARHRNHQTMTLQKVNFAQKVVIAQMHVKDDDNPPIKVFWNKGKITVGFRTDFNQTATSSSTVLADVPLGARFDVSIDVTNNGACTVSASCNGRVGSTSPLQLGATWATRTLKFHGGVYNQVDYTDDTPAEDGSVCVISQLELSHG
AHC78366	7	8	223	MPDLSTWNLTIPQGRPAITISTSQLQRDYRSDYFQRTADGIRFWVPVNGSHTRNSEFPRSELRETLSSGRPYNWRYARADNWLEATLRIEAVPSTRRMIIGQIHSDGSNSGQAAPLVKLLYQLRLDQGRVQALVRERPDDGGTRAYTLMDGIPLGQSFSYRIGVSRSGLLSVSVNGSALEQQLDPQWAYQGLYFKAGLYLQDNRGPSSEGGRATFSELRVSHQ
AHC66800	7	8	223	MPDLSTWNLTIPQGRPAITISTSQLQRDYRSDYFQRTADGIRFWVPVNGSHTRNSEFPRSELRETLSSGRPYNWRYARADNWLEATLRIEAVPSTRRMIIGQIHSDGSNSGQAAPLVKLLYQLRLDQGRVQALVRERPDDGGTRAYTLMDGIPLGQSFSYRIGVSRSGLLSVSVNGSALEQQLDPQWAYQGLYFKAGLYLQDNRGPSSEGGRATFSELRVSHQ
AHC38363	7	7	221	MIDLSTWNLSIPVGSPPATIDTPKLMSGFNDQYFQAEGSNVQFWTPVTGTRTENAVYPRSELRETYADGRLRNWTYPDADNFLRATLTVNQVPSTGKVVIGQIHAYDSQKPLIKLEYQFKDKTQTGNIVAKVRMRPDEDESRVIIVASNVPLEKSFTYVINLNKAGLLSVYAADSEWNERIGAAWGSKPLYFKAGAYVQDNSGDSKEGARVTFAKLDIDHE
AGV68602	7	8	223	MPDLSTWNLTIPQGRPAITISTSQLQRDYRSDYFQRTADGIRFWVPVNGSHTRNSEFPRSELRETLSSGRPYNWRYARADNWLEATLRIEAVPSTRRMIIGQIHSDGSNSGQAAPLVKLLYQLRLDQGRVQALVRERPDDGGTRAYTLMDGIPLGQSFSYRIGVSRSGLLSVSVNGSALEQQLDPQWAYQGLYFKAGLYLQDNRGPSSEGGRATFSELRVSHQ
AGO39023	7	8	223	MPDLSTWNLTIPQGRPAITISTSQLQRDYRSDYFQRTADGIRFWVPVNGSHTRNSEFPRSELRETLSSGRPYNWRYARADNWLEATLRIEAVPSTRRMIIGQIHSDGSNSGQAAPLVKLLYQLRLDQGRVQALVRERPDDGGTRAYTLMDGIPLGQSFSYRIGVSRSGLLSVSVNGSALEQQLDPQWAYQGLYFKAGLYLQDNRGPSSEGGRATFSELRVSHQ
AGI82798	7	8	223	MPDLSTWNLTIPQGRPAITISTSQLQRDYRSDYFQRTADGIRFWVPVNGSHTRNSEFPRSELRETLSSGRPYNWRYARADNWLEATLRIEAVPSTRRMIIGQIHSDGSNSGQAAPLVKLLYQLRLDQGRVQALVRERPDDGGTRAYTLMDGIPLGQSFSYRIGVSRSGLLSVSVNGSALEQQLDPQWAYQGLYFKAGLYLQDNRGPSSEGGRATFSELRVSHQ
AGC75474	7	11	298	MKKCIFLFAILLIFSCESEESDAPERIQVINPGDGNDTEAMDFSNWKVTVPFDNNNDGSPDEFMPSQISNGGYRNISALDGFMYDDEDGEGIIFYTQFDPNGATTANSSYPRTELRELINPSNSRDNWSLSDGGILKVRMQVLEASDNTGTGSLNKDRFIMAQIHGIIKPSDVTRLNLSSDSAPPLLKMQWRDGNLVAYKKTLEDDSLSGDNIITRDSNVWGDISHNFGQVGYEPFDLEIRASTGRLQITVNGQTHVFQDVSLAKWPFINYFKTGNYIQTVDPAGFSKVKLYSLEVSH
AFM66233	7	8	223	MPDLSTWNLTIPQGRPAITISTSQLQRDYRSDYFQRTADGIRFWVPVNGSHTRNSEFPRSELRETLSSGRPYNWRYARADNWLEATLRIEAVPSTRRMIIGQIHSDGSNSGQAAPLVKLLYQLRLDQGRVQALVRERPDDGGTRAYTLMDGIPLGQSFSYRIGVSRSGLLSVSVNGSALEQQLDPQWAYQGLYFKAGLYLQDNRGPSSEGGRATFSELRVSHQ
ADO75398	7	7	388	MPRYSLPAQAPRRAARPLTFVLAAAASLLPVSALAQTKLSIPEDNISASGSDANLPVNANDGWLTTRWSADASEGEQWLQYDLGACYKVAYANLAWYNGDSRKYNLSLKTSANGTAWTTVFNGTNSGTTAALKPYNFGDRAARYVRVLSTGSNVNTWVSLSEMEIWTNGTGNCSATLDPSKAPGQNFDLSGYKLQTLDGSLEVKQVSPINSYTDKWFYTDSSTGAMTFYVPSGAGSTANSHYPRSELRGSATWRMGGTHTLTASMKVLQQPATGQIIIGQIHGEQTGGSELLKLRWTNGDILMGVKKNFGDTEQKILIKSGLSLGENIDYVIKLAGSTVTVTVNGTSKSFTYNTASWSAVDLYFKLGAYSQDSSANGTYAKVAVTALK
ABY98030	7	7	224	MAVDISKLTIATPIAVSSTNPVALEVNGAEAIARFPSIVKVLSDGSIQFSAPTKGASSKSTHRTRCEWTETEDWTLASAQDHWNRQTMTLTKVNAAQKVVIAQMHVRGDDSPPVKVFWNKGNITLGFRRTYNQTDPVNSTVLKGVPLGEKFNISIHTTADGVVNVTAKCNGVSGTSGDLQLDSTWASRLFEFHGGVYNQVDYTAATPADEGSICIISELSLIHR
ABP85811	7	21	238	MHVLPGCKVRKPPAVVINMIDLNTWNLTIPEQVPARTIETRLVKADYRSPYFYRSGTTLLFWAPVTGTSTSNSLYPRSELRETFADGKQRNWLYKEGNHRLAASLAVTQVPSSGKIVIGQVHSKDNPTPYIKLQYQLVQGVGYVNLELRRKPGDIKSPVVMTYRSMPLNTRFNYAIDISRKGDLKVSIDGLTYTDKIDPAWASKRFYFKAGVYTLDNQGPPSEGGRAVFHQLRATHVK
ABP85338	7	9	370	MNNDLVATSSKRSYAAVIGAAVTGSLLSFASHAELRPELAPGGNFALENWSLTLPVDEEGGNQGRAQTLYPDRLSGPQGYTSSYFRTDTDGAMTFWAPANGALSARADYARAELRQMIDPSSNAVNWDSQGRAHLDARLRVLQVPVGNGLVAVGQIHAYEAMPLVTLYYQYDMDAQTGRLFARVKQSPEGAEEAKRYNLAEGIQLGQAFVYRLGMARNRDGVAEVAVTINGSQVLQVPLDPAWDSRTFYFKAGAFLNSRSDNSEDGALVKFYRLATSHPAAGLHITQLSALPPASVGTSYSVQLESRGGVGGTTWRLVSGFPPAGLTLSSDGVLSGEPQNATSIPDDFTAQIRDANGNTVSKKFSIVINP
ABP83233	7	19	227	MIELAMWNLSVPVGVPATTIETRVLAGGYQDHYFQSKEGAIFFWAPVNGTTTESAKYPRTELRETFADGRLRNWTYPEADHFLRASLSVSQVPSTGKIVIGQIHAFKSSEPLLKLEYQYKTKTADGNIVAKVRPSPDAAIQTVTVASGIRLNQPFRYVINLKPDGTLAISLNSINWSARMDPTWAARPLYFKAGVYTQDNTGYETEAGAARFDQLSIEHRSLLGSAK
VTR05617	6	8	221	MIDLSTWNLSIPVGSPPTTIDTPRLLSGFNDQYFQAEGSDVQFWTPVTGTRTENAIYPRSELRETYADGRLRNWTYPEADNFLRATLAVNQVPSSGKIVIGQIHAYDSQKPLIKLEYQFKEKTQTGNIVAKVRMRPDEAESRVIIVASNVPLEKSFTYVINLNKAGLLSVYAADSEWNERIGAAWGDKPLYFKAGVYVQDNSGDSQEGARVTFAKLDIDHE
VTQ05381	6	21	144	MSVEKVPSKNKVIIGQIHSKSPQTDDGEPLVKLQYYYKPEEGLGRVEALVRNHPDDSYSRNVSILEQVRLGERFNYSLRVTSSGELAVRARSQDGEEDAYYQTLGSAWNDQLLYFKAGAYVNDNAGDSGEGSRVTIYHLNTAHR
VEH21047	6	7	240	MQNRFKNIAKAGLFVLCSNFSYAQKTYIPVPQSQFDLSDFNLQLPIEKNNSITIIKGADIPKFSSENFYFSPEDTSIRLFCSSDGKTTQGSHYPRTELRQISEWHFENQHHLQVKMAVLKQPGTGKIIIGQIHGNSKGTEAVKIWWNNGNLQVGFKKEVDDKEQRITLLKNIPLGQVFEYSIEQNNLNIQVKINQQTTVFSLGNSWKHESVYFKAGNYLQDNKFPVTSGTVAIYQIKTNS
VEF13373	6	8	222	MIDLATWNLSVPVGSPPYTVETEKLVNGFKDQYFHSDTGTLFFWSPVTGSKTENAIYPRTELRETYSNGTLRNWYYPDADNLLRATLTVNKVPSSGKIVIGQIHAYESQRPMVKLEYQYKTKTETGNLVIKVRMHPDDAESRVITLATGVKLDREFNYLIHLSPGGALGVSAAGYQWDSKISATWRDKPLYFKAGVYVQDNTGYTSEGGQVTFTKLDIDHEK
VEE40752	6	7	224	MAVDISHLTIATPVAVSSTNPVALELNGAEAIARFPSIVTVLSDGSIQFSAPTKGASSKSTHRTRCEWTETQDWTLASAQDHWNRQTMTLTKVNSAQKVVIAQMHVRGDDGPPVKVFWNKGNITLGFRRTFNQTDPVNSTVLKGVPLGATFNISIHTTSEGVVTVTAECNGVSASSGDLQLDSTWASRLFEFHGGVYNQVDYTDATPAEDGSICIISELSLIHR
VEE13945	6	20	227	MIELAMWNLSIPVGVPATTIETRVLAGGYQDHYFQSRDGAIFFWSPVNGTTTESATYPRSELRETYADGSLRNWTYPGADHVLSARLSVSQVPSTGKIVIGQIHAHKSSMPLLKLEYQYKTKTANGNIVAKIRMTPDAEIQTVTVASGIALDQAFSYVINLKHDGTLAIQLDRNNWSTRLDSSWATKALYFKAGVYTQDNTGYETEAGAARFDQLNIEHRALLSTAP
VEE05432	6	9	241	MRNHFKILAAYTAFLLFPVLSSAQKNTYTKVPHQFDLSRFDLQLPIPKNNSITIIKGSDIEQFSSDNFYFSPQDSSIRFFCSSNGKTTQGSHFPRTELRQIKEWNFENQHSLRVKMAVLQQPGTGKIIIGQIHGHSKGTEALKIWWNNGEIQAGFKKEVNDKEERITLLKNVSLDQTFDYSIQQNNADVLVTVNQQTVSFHFGDSWKTESVYFKAGNYLQDNNQSPVTSGLTAIYDIRISE
SQH36974	6	8	221	MIDLSTWNLSIPVGTPPATINTPKLLSGFNGKYFQAKGSSVQFWTPVTGTRTENAIYPRSELRETYTDGRLRNWTYTEADNFLRATLAVNQVPSSGKIVIGQIHAYDSQKPLLKVEYQYKEKTQSGNIVAKVRMRPDDSEGRVIIVAENVPLERNFTYVINLNKAGLLSVRAASGQWNERIGAAWGKKPLYFKAGVYVQDNKGDSKEGGKVTFAKLDIDHD
SQF97685	6	20	222	MIDLAMWNLSVPVGTPAMIVDTPKLVGGYQDGYFRSGNTLFFWAPVTGSRTENAVYPRTELRETKADGSVNNWTYSQADNFLRASLTVNQVPSTGKIVIGQIHAFKSTEPLLKVEYQFKEKLQTGNIVAKFRRSPDAEIEVVTIAQGVALNTRFSYSIHLTPAGNLSVNAADYVWNAKLDAGWKDKLLYFKAGVYTQDNTGYATEGGAATFYKLTINHDKKA
SQF95465	6	8	221	MIDLSTWNLSIPVGSPPATIDTPKLLSGFKDQYFQAEGSNVQFWTPVTGTRTENAIYPRSELRETYADGRLRNWTYNEANNFLRATVTVNQVPSSGKVVIGQIHAYDSQKPLIKLEYQFKEKTQTGNIVAKVRMRPDDGEGRVVTVASNVPLDKSFTYVINLNKAGLLSVSAADGQWNERIGAAWAAKPLYFKAGVYVQDNSGNSKEGARVTFAKLDIDHE
SQF94507	6	10	223	MVDMASWNLSIPVGSPPKTIETSALVKGYDGKYFRSESGHIFFWSPVTGSRTANAKYPRSELRETWADGRLHNWMYPDADNFLNATLEVNQVPSSGKVVIGQIHAYDSTEPMLKVEYQYKEDSKSGNIVAKVRNRFDDKKSRVIQIAEGVPLNERFNYKIHLSPGGDLSVSSRGKNWSSPISATWRDKPLYFKAGVYVQDNKGYSSEGAKATFYKLDIDHNRT
SPD83148	6	9	222	MIDLATWNLSVPVGSPATIIETPKLVKGYRDGYFQSGDTLFFWAPVTGSTTENAKYPRSELRETTSDGRVFNWAYSSADNFLRATLEVDQVPSTGKIVIGQIHCYQSTEPLLKVEYQYKEKLQTGNIVAKFRRTPDSEIEVINIAQGVPLNKQFNYTINLSPSGDLTVNAFDAVWYAKLDSAWASKLFYFKAGVYTQDNTGYTTEGGSATFYKLAIAHEKKN
SPD80156	6	9	223	MIDLGSYQLSIPVGSPPQTITTAQLVKGYDGKYFKSKSDSIVFWSPVTGTKTENAKYSRSELRETWSDGSLHNWVYPDADNYLNAKLEVDQVPSSGKIVIGQIHAYESTEPLLKVEYQYKEDTKTGDIVAKVRNRFDDDESKVYKIVEGVKLNQTFSYVIHLSKGGKLTVSVNDTDWSKRISETWRDKPLYFKAGVYTQDNTGYTSEGGKATFYNLDIDHNKS
SOS41920	6	9	223	MIDLGSYQLSIPVGSPPQTITTAQLVKGYDGKYFKSKSDSIVFWSPVTGTKTENAKYSRSELRETWSDGSLHNWVYPDADNYLNAKLEVDQVPSSGKIVIGQIHAYESTEPLLKVEYQYKEDTKTGDIVAKVRNRFDDDESKVYKIVEGVKLNQTFSYVIHLSKGGKLTVSVNDTDWSKRISETWRDKPLYFKAGVYTQDNTGYTSEGGKATFYNLDIDHNKS
SOS38968	6	9	222	MIDLATWNLSVPVGSPATIIETPKLVKGYRDGYFQSGDTLFFWAPVTGSTTENAKYPRSELRETTSDGRVFNWAYSSADNFLRATLEVDQVPSTGKIVIGQIHCYQSTEPLLKVEYQYKEKLQTGNIVAKFRRTPDSEIEVINIAQGVPLNKQFNYTINLSPSGDLTVNAFDAVWYAKLDSAWASKLFYFKAGVYTQDNTGYTTEGGSATFYKLAIAHEKKN
SOS33444	6	20	222	MIDLATWNLSVPVGDPATIIETPKLLKGYRDGYFQSGDTLFFWAPVTGSTTENAKYPRSELRETTSDGRVFNWAYSSADNFLRATLEVDQVPSTGKIVIGQIHCYQSTEPLLKVEYQYKEKLKTGNIVAKFRRTPDSEIEVITIAQGVPLDQQFSYTINLSPSGDLTVSAFDAVWYAKLDSAWSSKLFYFKAGVYTQDNTGYTTEGGSATFYKLAIAHDKKS
SOS18632	6	9	222	MIDLATWNLSVPVGSPATIIETPKLVKGYRDGYFQSGDTLFFWAPVTGSTTENAKYPRSELRETTSDGRVFNWAYSSADNFLRATLEVDQVPSTGKIVIGQIHCYQSTEPLLKVEYQYKEKLQTGNILAKFRRTPDSEIEVITIAQGVPLNKQFNYTINLSPSGDLTVNAFDAVWYAKLDSAWASKLFYFKAGVYTQDNTGYTTEGGSATFYKLAIAHEKKN
SNY08317	6	8	221	MIDLSTWNLSIPVGSPPATIDTPKLLSGFKDQYFQAEGSNVQFWTPVTGTRTENAIYPRSELRETYADGRLRNWTYNEANNFLRATVTVNQVPSSGKVVIGQIHAYDSQKPLIKLEYQFKEKTQTGNIVAKVRMRPDDGEGRVVTVASNVPLDKSFTYVINLNKAGLLSVSAADGQWNERIGAAWAAKPLYFKAGVYVQDNSGNSKEGARVTFAKLDIDHE
SMS12436	6	20	223	MIDLATWQLSIPVGSPPKTIETSQLVKGYDGKYFESTSKSIFFWAPVTGSKTENAKYARSELRETWPDGTLRNWMYGDADNFLNATLEVDQVPSSGKIVIGQIHAYESTEPMLKVEYQYKDQDKAGDIVLKVRKRFDDDKSKVYKIAEGVPLNEKFKYIIHLSPGGQLSVSTRGVNWDTQISSNWRDKPLYFKAGVYTQDHTGYSSEGGKATFYNLDIDHNKT
SIS11730	6	8	222	MIDLNTWNLSIPEGSPAITIETPRLAQGFKDQYFNAETGVAFFWAPVTGSTTANAIYPRSELRETYSDGTLRNWLYSAADNKLRATLAVNQVPSTGKIVIGQIHTKDSNSPMVKLEYQYKTYSSTGNIVAKVRMRPDDETGQVITIATGVKLDRNFSYQIHLSPKGALGISAAGYSWRTTIDPSWKVKPLYFKAGAYVQDNTGYTTEGGKVTFSLLEIQHNI
SIS11719	6	8	222	MVDLATWNLSIPEGSPPKTIETPRLVDGFQNKYFNSEGSTVYFWSPVTGTKTENAVYPRSELRETYRDGTLRNWLFPEADNKLSATLAVNQVPSSGKVVIGQIHAKDSNKPMVKLEYQYKDDSKTGNIVAKVRMRPDDDEGRVITIATGIALDRSFSYRLHLDRTGDLGITAAGYSWYTTVGGAWRVKPLYFKAGVYVQDNTGYTSEGGKVTFSKLDIDHNT
SIS08451	6	8	218	MIDLTVWNITLPVQTPAQVVATKAMPTLQNKYFNRSGERIVFWAPVTGSHTGKSDYPRSELRETTKDGKLRNWRYNSGVNTLKGTLAVNQVPSQGRVVVAQIHAKDAPTPLLKLVYRYAKGTGNIDVEYRVKPKDKKSPVIYTVPKVALNKTFSYSLQMDKQGKLTVLINNVGKQVKLDRAWHGYNFYFKAGVYTLDNVGSSSEGGKVTYTKLDVSHK
SIR99494	6	7	224	MAVDISHLTIATPVAVSSTNPVALELNGAEAIARFPSIVTVLSDGSIQFSAPTKGASSKSTHRTRCEWTETKDWTLASAQDHWNRQTMTLTKVNSAQKVVIAQMHVRGDDGPPVKVFWNKGNITLGFRRTFNQTDPVNSPILKGVPLGATFHISIHTTSEGVVTVTAECNGVSASSGDLQLDSTWASRLFEFHGGVYNQVDYTDATPAEDGSICIISELSLIHR
SIR53267	6	9	222	MIDLATWNLSVPVGSPPYTVETSKLVDGFKDQYFHSDTGTLFFWSPVTGSKTENAIYPRTELRETYSNGTLRNWYYPDADNLLRATLAVNKVPSSGKIVIGQIHAYESQRPMVKLEYQYKEKTQTGNLVIKVRMRPDDAESRVITLATGVKLDREFNYLIHLSPGGALGVSAAGYQWDSQISATWRDKPLYFKAGVYVQDNTGYTSEGGQVTFTKLDIDHDK
SIR49688	6	9	221	MIDLATWNLSIPEGSPPTTIETSQLVQGFQNQYFHADSGTVFFWAPVTGAKTANAIYPRSELRETYSNGTQRNWLYSAADNKLAATLTVNQVPSTGKLVIGQIHAKDSTSPMVKLEYQYKTYSSTGNIVAKVRMRPDDESGQVITIATGIKLNQSFSYLIHLSPAGVLTINGAGYQWSSPISSTWSDKPLYFKAGVYVQDNTGYPTEGGTVTFSLLDIDHI
SIR49646	6	9	222	MVDLATWNLSIPEGSPPKTIETPRLVDGFQNKYFNSEGSTVYFWSPVTGTKTENAIYPRSELRETYKNGTLRNWLYPDADNKLSATLVVNQVPSTGKIVIGQIHAKDSSKPMVKLEYQYKDDSKTGNIVAKVRMRPDDDEGRVITVASGVKLNQSFSYRLHLDRTGDLGITAAGRSWYTTMSAKWKVKPLYFKAGVYVQDNTGYTSEGGKVTFSKLDIDHNT
SIR11427	6	8	224	MAVNISNLTLSTPVAVSATNPVALELNGAEAIAQFPSIVTVLPDGSLQLSAPTKGASSKSTHRTRCEWKESFYWSLASAADHLNYQEMTVTKVNSAQKVVISQMHVKNDDGPVIKVFWQKGNITMGFRQSFNQPTPVNTTVLKGVPLGAKFKITIRANSAGVARVTVDYNGVVGTSGDLQLDSTWNSQVFNFHGGVYNQIDYTDATPPEDGSICIISDLLISHT
SIP54149	6	8	223	MPDLSTWNLTIPQGRPAITISTSQLQRDYRSDYFQRTADGIRFWVPVNGSHTRNSEFPRSELRETLSSGRPYNWRYARADNWLEATLRIEAVPSTRRMIIGQIHSDGSNSGQAAPLVKLLYQLRLDQGRVQALVRERPDDGGTRAYTLMDGIPLGQSFSYRIGVSRSGLLSVSVNGSALEQQLDPQWVYQGLYFKAGLYLQDNRGPSSEGGRATFSELRVSHQ
SEH97476	6	21	223	MIDLTTWNLSVPVGTPPATIDTPKLVQGFKDQYFHSDTGTLFFWSPVTGSKTENAIYPRSELRETYPDGRLRNWLYGEANNYLRATLAVNQVPSSGKIVIGQIHAYNSTQPMLKVEYQYKDSRKTGIIVVKVRNHPDDKESRVIQIADDVPLDKTFTYVIHLSRGGYLSVRAADAAWNTQVSTSWRDKPLYFKAGVYVQDNTGYTSEGGMVTFYKLDIDHETG
SDV10643	6	8	223	MIDLNTWNLSIPEGSPAMTIETPRLAQGFKDQYFNAETGTVFFWAPVTGSKTENAIYPRSELRETYSDGTLRNWLYSAADNILRATLTVNQVPSSGKVVIGQIHTKNSTSPMVKLEYQYKAYSATGNIVAKVRMRPDDETGQVIVVATGVRLDRSFSYMIHLSPKGALGISAAGYNWRTTIDPSWKDKPLYFKAGVYVQDNTGYPTEGGKVSFSLLEIKHTTS
SDV10613	6	8	221	MIDLSTWNLSIPVGTPPATINTPKLLSGFNGKYFQAKGSSVQFWTPVTGTRTENAIYPRSELRETYTDGRLRNWTYTEADNFLRATLAVNQVPSSGKIVIGQIHAYDSQKPLLKVEYQYKEKTQSGNIVAKVRMRPDDSEGRVIIVAENVPLERNFTYVINLNKAGLLSVRAASGQWNERIGAAWGKKPLYFKAGVYVQDNKGDSKEGGKVTFAKLDIDHD
SDU89410	6	8	218	MIDLTVWNITLPIQTPALTVATKAVPTLRNQYFTHTGDKIVFWAPVTGSHTGKSKYPRSELRETSKDGKLRNWRFNSGVNTLKGTLAVNQVPSAGRVVVAQIHAKDAPAPLLKLVYRFTKGVGNLDVEYRVKPKDAKSPVMFTVPNVALNKVFTYTLQMDKQGKVTVLINNLGKQVKLDPSWYGYNFYFKAGVYTLDNVGYATEGGKVTYSKLDVSHK
SDU66256	6	8	222	MIDLATWNLSVPVGSPPYTVETEKLVKGFKDQYFHSDTGTLFFWSPVTGSKTENAVYPRTELRETFSNGTLRNWYYPDADNLLRATLAVNKVPSSGKIVIGQIHAYESQKPMLKLEYQYKTKTETGNLVIKVRMRPDDEESRVITLATGVKLDREFNYLIHLSPGGALGVSAAGYQWDSQISATWRDKPLYFKAGVYVQDNTGYTSEGGQVTFTKLDIDHDK
SDU62447	6	8	221	MIDLSTWNLSIPVGSPPTTIDTPRLLSGFNDQYFQAEGSDVQFWTPVTGTRTENAIYPRSELRETYADGRLRNWTYPEADNFLRATLAVNQVPSSGKIVIGQIHAYDSQKPLIKLEYQFKEKTQTGNIVAKVRMRPDEAESRVIIVASNVPLEKSFTYVINLNKAGLLSVYAADSEWNERIGAAWGDKPLYFKAGVYVQDNSGDSQEGARVTFAKLDIDHE
SDU38103	6	8	222	MIDLATWNLSVPVGSPPYTVDTPKLVNGFKDQYFHSDTGTLFFWSPVTGSKTANAKYPRTELRETYSNGTLKNWLYPDADNSLRATLAVNQVPSTGKIVIGQIHAYESQKPMVKLEYQYKTSTQSGNIVAKVRMRPDDDEGRIITIATGVKLDREFSYLIHLSPGGALGISAAGYQWDTDISATWRDKPLYFKAGVYVQDHTGYTSEGGKVTFSKLDIDHDK
SDU27633	6	8	221	MIDLSTWNLSIPVGSPPSTIDTPKLLSGFKDQYFQAEGSSVQFWTPVTGTRTENAVYPRSELRETYADGRLRNWLYSDADNYLRATLAVNQVPSSGKIVIGQIHAYDSQKPLIKVEYQYKEKTQTGNIVAKVRMRPDESEGRVIIVAENVPLDRDFTYVIHLNKAGLLSVDAANGQWNERIGAAWGKQPLYFKAGAYVQDNSGNSKEGARVTFAKLDIDHE
SDU23213	6	8	223	MIDLNTWNLSIPEGSPAMTIETPRLAQGFKDQYFNAETGTVFFWAPVTGTRTENAIYPRSELRETYSDGTLRNWLYSAADNTLRATVTVNQVPSSGKVVIGQIHTKNSTSPMVKLEYQYKAYSASGNIVAKVRMRPDDETGQVITVATGVKLDRSFSYMIHLSPKGALGITAAGYNWRTTIDPSWKDKPLYFKAGVYVQDNTGYPTEGGKVSFSLLEIKHTAL
SDU23192	6	8	222	MVDLATWNLSIPEGSPPKTIETPRLVDGFRDKYFNSEGSTVYFWSPVTGTKTENAIYPRSELRETYRDGTLRNWLYPDADNKLSATLVVNQVPSSGKIVIGQIHAKDSSKPMVKLEYQYKDASDTGDIVAKVRMRPDDSKGRVVTVASGVKLSQAFSYRIHLDRTGDLGITAAGRSWYTTISSTWRVKPLYFKAGVYVQDNTGYTSEGGKVTFSKLDIDHNT
SDU14420	6	8	221	MIDLSTWNLSIPVGSPPTTIETPKLLSGFNDQYFQAEGSDVQFWTPVTGTRTENAIYPRSELRETYADGRLRNWTYPEADNFLRATLTVNQVPSSGKIVIGQIHAYDSQKPLIKLEYQFKEKTQTGNIVAKVRMRPDESESRVILVASNVPLEKTFTYVINLNKAGLLSVYAADSEWNDRIGAAWGDKPLYFKAGVYVQDNSGDSKEGARVTFAKLDIDHE
SDT68920	6	9	223	MIDLATWNLSIPEGSPPATIDTPKLVDGFKDQYFHSDTGTLFFWSPVTGSRTANAIYPRSELRETYANGTLKNWTYPEADNLLYATLAVNQVPSTGKIVIGQIHAYNSTKPLVKVEYQYKTTTQSGNIVAKVRMHPDDADSRVIIVAENVPLDREFSYLIHLSPGGALGVSAAGYQWDTQISSTWRDKPLYFKAGVYVQDNTGYTTEGGKVTFYKLDIDHNET
SDT63307	6	9	226	MIDLATWNLSIPEGSPPATIETPRLAQGFKDQYFSSEAATLSFWAPVTGSRTANAIYPRSELRETYSDGTLRNWQYSAADNILRASLTVNQVPSTGKIVIGQIHNKDSNKPMVKLEYQYKTSASTGNIVAKVRMHPDDEEGRVINIATGVPLDRDFSYQIHLSPKGALGISAAGNNWRTTIDPSWKTKPLYFKAGAYVQDNTGYPTEGARVTFRMLEIQHNIKSPL
SDT58594	6	8	222	MIDLATWNLSVPVGSPPYTVETSKLVDGFKDQYFHSDTGTLFFWSPVTGSKTENAIYPRTELRETFSNGTLRNWYYPDADNLLRATLTVNKVPSSGKIVIGQIHAYESQRPMVKLEYQYKTKTETGNLVIKVRMRPDDAESRVITLATGIKLDREFNYLIHLSPGGALGVSAAGYQWDSQISATWRDKPLYFKAGVYVQDNTGYTSEGGQVTFSKLDIDHDK
SDT50185	6	9	221	MIDLSTWNLSIPVGSPPTTIQTPRLMSGFKDQYFQAEGSNVQFWTPVTGTRTENAIYPRSELRETYADGRLRNWTYPEADNFLRATLTVNQVPSTGKIVIGQIHAYDSQKPLIKLEYQFKEKTQTGNIVAKVRMRPDEDESRVITVASNVPLQKSFTYVINLNKAGLLAVYAADKEWNERIGAAWASKPLYFKAGVYVQDNSGDTNEGAKVTFEKLDIDHD
SDT21628	6	8	223	MPVDISRLMITTPAATSPTNPVALELIGDEALRRLPEIISRQPDGSIRFSAPTLGASSKSTHRTRCEWKEPVYWTLESAALHVNRQRMTLTQVNSAQKVVIAQMHVKDDDGPVIKVFWNKNRITWGFRQSFNQPDPVNSTIASNIGLNVPFTVEINVSAAGLVNVLVICNGVTTSAPPQQMDSSWASQRFNFHGGVYNQIDYSATTAATDGSVCLIHDLLISH
SDT20396	6	8	224	MTVDISNYTIATPLPISDTNPIALELIGWRALLECPEVVSMLPDGSLQMTAPTLGASSKSTHRTRCEWKEPGYWLFASAADHWNRQEMRLTKVNSLQKVVIGQIHVQGSERPPVKVFWNKGRITMGFRSSYLQEDPVNTTVLENVPLGALFKINIHANSNGAVSVSASCNGVKSTSAIMRLDNTWDTKTLAFHGGVYNQIDYSDTTDPEDGSVCIISDLSITHA
SDS47060	6	9	222	MIDLATWNLSVPVGSPPYTVETTKLVDGFKDQYFHSDTGTLFFWSPVTGTRTENAVYPRTELRETYSNGTLKNWYYPDADNFLRATLTVSKVPSTGKIVIGQIHAYKSQKPMVKLEYQYKDSSDTGNIVAKVRMHPDDDTARVITIATGIKLDREFSYLIHLSPGGALGISAAGYQWDTDISAMWRDKPLYFKAGVYVQDNTGYTSEGGEATFSKLDIDHDT
SDS35186	6	24	305	MKKHFCSLLSLGIVLIVLSCSSSDNTVIEQEETTEVLVEDTEINEEEEPEEEPEIENEESLIVWENWYLSVPIDNGDGKATSIFYEDIVNEQLTNEESEYFYKNDDGTYTMFTRFTGFTTSGTSELGDKYCRTELREFWQGNQSTDDNWYMDEGTHILETTLNVDFVEGNGRTIIAQIHGKETEGLEGSPATVKIRWNSGTIQLDYYTVPNDNEPWTSTYDNKIDVADVDNEIFTFKLKIEDGKCYYALECEAKDISIDYTLMYDYVGNGYAYQNYFKTGNYFGWHDDYEQTAQVTLRKVVTDHY
SDS18558	6	19	256	MTSIRARKLSAALLAATFLVGGSIATSGAATAAAPCDYPAQQIDLTDWKVTLPTGSGTSPTEIEQPDLSDFSVAPWFQVNSKCTGIQFRAAVNGVTTSGSGYPRSELREMTEDGTEKASWSATSGTHTMVFREAFNHLPEDKPHLVGAQIHDGDDDVTVFRLEGTSLYITKGNDTHHKLVTSNYKLNTVFEGKFVVKNGQIKVYYNGVLQTTIAHTSSGNYFKAGAYTQANCGNSSPCSTSNYGQTSLYKLDVTHS
SDS15051	6	8	223	MIDLATWNLSIPEGSPPATIDTPKLVDGFKDQYFHSDTGTLFFWSPVTGSRTANAIYPRSELRETYSNGTLKNWTYPEADNLLYATLAVNQVPSTGKIVIGQIHAYNSTKPLVKVEYQYKTTTQSGNIVAKVRMRPDDTESRVIIVAENVPLNREFSYLIHLSPGGALGVSAAGYQWDTQLSSTWRDKPLYFKAGVYVQDNTGYTSEGGKVTFYKLDIDHNTI
SDR82965	6	9	221	MIDLSTWNLSIPVGSPPTTIETPRLMSGFNDQYFQAEGSDVQFWTPVTGSRTENAIYPRSELRETYADGRLRNWTYPEADNFLRATLTVNQVPSSGKIVIGQIHAYDSQKPLIKLEYQFKEKTQTGNIVAKVRMRPDEAESQVIIVASNVPLQKSFTYVINLNKAGLLSVYAADSEWNERIGAAWGDKPLYFKAGVYVQDNSGDTNEGARVTFAKLDIDHE
SDP93464	6	9	222	MVDLATWNLSIPEGSPPKTIETPRLVDGFQDKYFNSEGSTVYFWSPVTGTKTENAIYPRSELRETYKDGTLRNWLYPDADNQLRAKLVVSQVPSSGKIVIGQIHAKDSSKPLVKLEYQYKDATSTGDIVAKVRMRPDDDEGRVITVASGVKLNQSFSYRIHLDRTGDLGITAAGRSWYTTISSTWRVKPLYFKAGVYVQDNTGYTSEGGKVTFSVLDIDHNT
SDP93457	6	8	223	MIDLNTWNLSIPEGSPATTIETPRLTQGFKDEYFHSDTGTLFFWAPVTGTKTANAIYPRSELRETYSDGTLRNWLYPAADNTLRAAVSVNQVPSSGKIVIGQIHTKDSTSPMVKLEYQYKTYSSTGNIVAKVRIRPDDETGQVITIATGVKLNQSFTYMIHLSPKGALGISAAGYNWRTTVDPTWKVKPLYFKAGVYVQDNTGYTTEGGKVTFSLLEIKHATL
SDP93449	6	8	221	MIDLSTWNLSIPEGSPPATIETSQLVQGFQDQYFHSDSGTVFFWAPVTGATTTNAIYPRSELRETYSNGTLRNWLYPAADNKLAATLAVSQVPSTGKVVIGQIHAKDSTSPMVKLEYQYKTYSSTGNIVAKVRMRPDDETGQVITIATGIKLNQSFSYLIHLSPAGVLTINGAGYQWSSPISSTWSDKPLYFKAGVYVQDNTGYPTEGGTVTFSLLDIDHI
SDO42534	6	20	221	MIDLSTWNLSIPVGSPPSTIDTPKLMNGFKDQYFQAEGSNVQFWTPVTGTRTDNAIYPRSELRETYADGRLRNWNYPDADNFLRATLEVNQVPSSGKVVIGQIHAYDSQKPLIKLEYQFKEKTQSGNIVAKVRMRPDDGESRVITVATNVPMDKSFTYVINLNKAGLLSVEAADGQWNDRIGAAWGAKPLYFKAGVYVQDNSGDSKEGARVTFAKLDIDHQ
SDN71900	6	6	250	MKRAIPLLCAAFSVGALASAAPAAAADAECEYPADVLDLKNWKETLPTGSAGKPKEVKQPALATFSADPWFVALPGCDGVRFRAAVNGVTTSGSSYPRSELREMTNNGKDNAGWSSSSGKHTLEVEAAVTKLPNDKPHVVAAQIHNGSDDVSVFRIEGNKVYVTNGDNSKYHLVTSDYQLGRKFVARFEVSGGKIKAYFDGKLQTTISKSFSGGYFKTGAYVQANCSKSSPCSSSNYGEVHVFRVGVTHG
SDL31458	6	8	221	MIDLSTWNLSIPVGSPPTTIDTPRLLSGFNDQYFQAEGSDVQFWTPVTGTRTENAIYPRSELRETYADGRLRNWTYPEADNFLRATLAVNQVPSSGKIVIGQIHAYDSQKPLIKLEYQFKEKTQTGNIVAKVRMRPDEAESRVIIVASNVPLEKSFTYVINLNKAGLLSVYAADSEWNERIGAAWGDKPLYFKAGVYVQDNSGDTNEGARVTFAKLDIDHE
SDG73245	6	8	222	MVDLATWNLSIPEGSPPKTIETPRLVDGFQDKYFNSEGSTVYFWSPVTGTKTENAIYPRSELRETYRDGTLRNWVYPDADNQLRASLVVNQVPSSGKIVIGQIHAKDSSKPMVKLEYQYKEDSATGNIVAKVRMRPDDSEGRVITVATGVKLNRSFSYRIHLDRTGDLGITAAGNSWYTTVGAAWRDKPLYFKAGVYVQDNTGYTSEGGKVTFSVLDIDHNT
SDG73217	6	8	223	MIDLATWNLSIPEGAPPATIQTSQLVQGFKSQYFNSETGTVFFWAPVTGATTANAIYPRSELRETNSDGTLRNWLYPSADNTLRATVTVNQVPSTGKIVIGQIHTKDSTSPMVKLEYQYKTYSSTGNIVAKVRMRPDDETGQVITIATGVTLNRSFSYMIHLSPKGALGITAAGYNWRTTVDPSWKVKPLYFKAGVYVQDNTGYVTEGGKVTFSLLEIKHTTL
SDG13107	6	8	221	MIDLSTWNLSIPVGSPPATIDTPKLLSGFKDQYFQAEGSNVQFWTPVTGTRTENAIYPRSELRETYADGRLRNWTYPDANNFLRATLAVNQVPSTGKVVIGQIHAYDSQKPLIKLEYQFKEKTQTGNLVAKVRMRPDDGDGRVIIVASNVPLEKNFTYVINLNKAGLLSVYAADGEWNARIGAAWGSKPLYFKAGVYVQDNSGNSKEGARVTFAKLDIDHN
SDD59740	6	8	222	MIDLATWNLSVPVGSPPYTVETSKLVNGFKDQYFHSDTGTLFFWSPVTGSKTENAIYPRTELRETYSNGSLRNWYYPDADNLLRATLAVNKVPSSGKIVIGQIHAYESQKPLIKLEYQYKTKTETGNLVIKVRMHPDDDEGRVITLATGLKLDREFNYLIHLSPGGALGVSAAGYQWDSQISATWRDKPLYFKAGVYVQDNTGYTSEGGQVTFSKLDIDHDK
SBW83470	6	8	221	MIDLSTWNLSIPVGSPPATIDTPKLMSGFNDQYFQAEGSNVQFWTPVTGTRTENAIYPRSELRETYADGRLRNWTYPEADNYLRATLAVNQVPSSGKIVIGQIHAYDSQKPLIKVEYQFKEKTQTGNIVAKVRMRPDDDESRVIIVASNVPLEKSFTYVINLNKAGLLSVVAADGQWNERIGAAWGSKPLYFKAGAYVQDNSGDSKEGAKVTFAKLDIDHE
SBT43818	6	18	381	MRRTLAVAVPLALLAAGLTATPATAATTLPVSAVVASSDDGNVPANTLDGDLATRWSAQGAGAWIRYDLGTSTTVGSIALAWHRGDERTSSFAVQTSADAAAWTTVIGRRDSSGTTLQLETYDFTDRPARYVRVVGYGNTVNDWTSITETRVYGADGGSGCAVPADVLNLTNWKITLPTGPAEDPDEITQPTLAGFRSSPWFVTAASCSAVQFRAAVNGTTTSGSGYPRSELREMTGNGASNASWSSTSGTHTMSFEEAFTALPATKPQLVGAQIHDTADDITVFRLEGTNLYVTNGDNAHYKLVTSGYQLGTRYRGKFVVGGGQVKVYYNDVLQTTITRSFSGAYFKAGAYTQANCTNSAPCSDTNYGQTLIYALSVSHS
QNL04355	6	8	223	MIDLATWNLSVPVGNPPATIDTPTLVKGFKDRYFHADSGTLFFWSPVTGSKTENAIYPRTELRETYADGTLRNWTYPEADNLLYATLAVNQVPSSGKIVVGQIHAYNSTKPLVKVEYQYKTSKGSGNIVAKVRLRPDDEEGRVITLAENVPMNRDFSYLIHLSPGGALGISAAGQQWDGQLSASWRDKPLYFKAGVYVQDNSGYTSEGGKVTFSKLDIDHNKT
QNJ44071	6	6	257	MPVAALTTALVAPVSVQAADAPAGPGARATTQGGRADLPSEVLDLGNWKVTLPIGEEEKPTEIFQPELDGYSKDPYFTVTRSGKAVRFRAPVNGVTTSGSKNPRTELREMESDGSDEIEWSSTSGKHTMTVREAFTHLPEDKPHVVGAQIHGGDDDVTALRLEGTKLYVTKGDTTHHHLITDDYQLGTVFTVRYVVAKGKVKVYFNGRLETTIAHSDPSNYFKTGAYTQAHCGNSSPCADDNYGEVEIRDVRVRHQD
QNH75161	6	8	223	MIDLATWNLSVPVGNPPATIDTPTLVKGFKDRYFHADSGTLFFWSPVTGSKTENAIYPRTELRETYADGTLRNWTYPEADNLLYATLAVNQVPSSGKIVVGQIHAYNSTKPLVKVEYQYKTSKGSGNIVAKVRLRPDDEEGRVITLAENVPMNRDFSYLIHLSPGGALGISAAGQQWDGQLSASWRDKPLYFKAGVYVQDNSGYTSEGGKVTFSKLDIDHNKT
QMW45548	6	7	254	MILKSALTAVVLCLAVEGAAALDPKCAPGGNFDLSYWNLQLPTGKTGHPATKTPSQLKGCDGYQEPGVFYTDSKDGALVMKVPGSPSSTACVTTPNSKHCRTELRELSFDSGDKASWSPSAPKNRLKATVTVPSPDDGSHGTVIGQIHIDDTISTKPVCELYYSKSGDLVMGVEKTRDGGNSIFTKVGNVSVEERFSYEIRYESDELSVSINGAAPQKLDTYSLDSPRSYFKAGNYNQGDSASEVHFYELNVEH
QMW33507	6	8	254	MILKSALTAVILCLAVEGAAALDPKCAPGGNFDLSYWNLQLPTGKTGHPATKTPSQLKGCDGYQESGVFYTDSKDGALVMKVPGSPSSTACVTTPNSKHCRTELRELSFDSGDKASWSPSAPKNRLKATVTVPTPDDGSHGTVIGQIHIDDTISTKPVCELYYSKSGDLVMGVEKTRDGGNSIFTKVGNVSVGERFSYEIRYESDELSVSINGAAPQKLDTYSLDSPRSYFKAGNYNQGDSASEVHFYELNVEH
QMW09805	6	8	222	MIDLATWNLSVPVGSPPYTVETSKLVNGFKDQYFHSDTGTLFFWSPVTGSKTENAIYPRTELRETYSNGTLRNWYYPDADNSLRATVTVNKVPSSGKIVIGQIHAYESQKPMVKLEYQYKTKTETGNLVIKVRMHPDDDESRVITLATGIKLDREFNYLIHLSPGGALGISAAGYQWDSQISATWRNKPLYFKAGVYVQDNTGYTSEGGQVTFSKLDIDHDK
QMV06833	6	7	256	MPSTRTCLPVGITAALTTVVLTLPAQAAERPAAARCAYPSEVLDLTDWKLTLPTGEEEDPAEITQPELAGFSAAPWFRAEDGCGAVGFRAAVNGVTTGGSSYPRAELREMTDGGEDEAAWSTTDGTHTLVVREAFTALPAERPWVVGAQVHGGDDDVTVFRLEGSRLYITDGDDRHHHLVTDDYELGTEFEARFVARNGKIKAYYNGGLETTISHDGDTNYFKAGAYTQANCGNSDPCTDGNFGEVRISAIDVNHS
QMU76883	6	7	275	MMRMKLIAAATGVLALAAAAGTAAAANPVRSPTDTAVGPGVTGRASAATDAGRATSPISLSSWDGLLLPVNPAGQPSGKDAQVLSPARLIAPWLTQNSSGALTFWAPSGAATTPGSLHSRTELESADKYAVGTEKHVLDATLRILQLPKSNPEICVAQLHAGGSGGSSPFVMVDYKSGKLYAMVASGTSAPADFYTLLTGVPLDSSFSYRVTDNGNGTLALSAAAGKQSQSYTVAVPRTLVGASGHFSAGDYQQGTVSEGTDDGGRVQFTALTQS
QLL13033	6	20	223	MIDLATWNLSIPEGSPPATIDTPQLVDGFKNQYFHSDTGTLFFWSPVTGSRTANAIYPRSELRETYANGTLKNWTYPEADNLLYATLAVNQVPSTGKIVIGQIHAYNSTRPLVKVEYQYKTTTQSGNIVAKVRMHPDDAESRVIIVAENVPLDREFSYLIHLSPGGALGVSAAGYQWDTQLSSSWRDKPLYFKAGVYVQDNTGYTTEGGKVTFYKLDIDHNET
QLJ12387	6	7	224	MAVDISHLTIATPVAVSSTNPVALELNGAEAIARFPSIVTVLSDGSIQFSAPTKGASSKSTHRTRCEWTETQDWTLASAQDHWNRQTMTLTKVNSAQKVVIAQMHVRGDDGPPVKVFWNKGNITLGFRRTFNQTDPVNSTVLKGVPLGATFHISIHTTSEGVVTVTAECNGVSASSGDLQLDSTWASHLFEFHGGVYNQVDYTDATPAEDGSICIISELSLIHR
QLH19609	6	6	260	MTRMRIVALAGITAVASAAALAIPAQADAADPHDAAAARCTYPADVLDLTNWKMTLPTGEDEDPTEITQPDLATFSAKPWFQVTEDCDAVRFRSAVDGVTTGGSSYPRAELREMTDGGEEEAAWSTTEGTHTLVVNEAFMALPNDKPHLVGAQIHGGDDDVTVFRLEGSKLYITKGDDSRHHLVTDDYELGTEFEAKFVARDGKIDVYYNGERETTISDDGDTNYFKAGAYTQANCENSDPCDGDNYGEVRISGLKVTHS
QLG95886	6	8	221	MIDLSTWNLSIPVGSPPTTIDTPKLLSGFNGQYFQAEGSSIQFWTPVTGTRTENAIYPRSELRETYADGRLRNWTYPEADNFLRATLAVNQVPSSGKIVIGQIHAYDSQKPLVKVEYQYKEKTQTGNIVAKVRMRPDDGEGRVIIVAENVPLERNFTYVIHLNRAGLLSVEAASGQWNERIGAAWGAKPLYFKAGVYVQDNSGDSKEGGKVTFAKLDIDHE
QKX60664	6	8	254	MHLQLASIYITAALPVIHAALNPSCAPGGNFDLSPWELQLPIGSTGSPETISSSSLQGCSGYQDSGHQYFFTESGDGALVMKVPGGTSTGCVTTPNSKHCRTELREVDPSTGSPTSWDPNAGTNRLSATLIVPEPDNSGHGTVIGQVHIDDSVSSKPVCELYYNSSGDIVMGVEQTRSGGNEKFTTIGNVPVGTQFSYELSYESNVLSVSLNGGSQQTLSTYSLDAPTSYFKVGNYNQGTSPSDIHFFAISVQH
QKW54937	6	6	257	MPVAALTTALVAPVSVRAADAPAGPGARAATEGGRADLPSEVLDLGNWKVTLPIGEEEKPTEIFQPELDGYSRDPYFTVTRSGRAVRFRAPVNGVTTSGSKNPRTELREMERDGSDEIEWSSTSGKHTMTVREAFTHLPEDKPHVVGAQIHGGDDDVTALRLEGTKLYVTKGDTTHHHLITDDYQLGTVFTVRYVVAKGKVKVYFNGRLETTIAHSDPSNYFKTGAYTQAHCGNSSPCADDNYGEVEIRDVRVRHED
QKW51066	6	8	399	MADTFTPRCHTALAVATALAASLAALTAAPSAARAAEAELTPGAGAVTASTSDDNAPANVVDDDFDTRWSGEGDGAWLQLDLGAAKTVSQVKLATYRGDSRRNRFQLQYWTGSSWSTAFDGSSSGTGTGLESFTIRPVETSRIRYVGHGYAGEDGSTGTWNSLTEVQVWGGTSDGDGDARVPADVLDLTNWKQTLPIGEDERPTEITQPELARYSHDPYFKVAPGGKAVQFRAPVNGVTTSGSRNPRSELREMRNGGKDKASWSTTSGTHTMTVREAFTHLPNERPYVVGAQIHGGDDDLTVFRLEGKKLYVTKEDTTRHKLVDDNYQLGTVFEAKFVAGGGKVKVYYNGELRTTISHSGSGNYFKAGAYTQAHCGNSKPCSSSNYGETNIHHLTVRHD
QKW11110	6	8	254	MTALLVPASVQAADAPAGPGARTAAAGEGDRDAELPSEVLDLGNWKLTLPIGENEKPTEIFQPELDDYVKDPYFTVAEDGEAVRFRAPVDGVTTGGSSNPRTELREMESDGGDEIEWSSTDGRHTLTVREAFTHLPEDKPHVVGAQIHGGDDDVTALRLEGSKLYLTEGDTTHHHLITDDYELGTVFEVKYVVEDGEIEVYFNGELETTLEHQDSSNYFKTGAYTQANCENSSPCDDGNYGEVEIHDVKVTHED
QKV66756	6	8	222	MIDLATWNLSVPVGSPPYTVETSKLVNGFKDQYFHSDTGTLFFWSPVTGSKTENAIYPRTELRETYSNGTLRNWYYPDADNSLRATVTVNKVPSSGKIVIGQIHAYESQKPMVKLEYQYKTKTETGNLVIKVRMHPDDDESRVITLATGIKLDREFNYLIHLSPGGALGISAAGYQWDSQISATWRNKPLYFKAGVYVQDNTGYTSEGGQVTFSKLDIDHDK
QKS85774	6	19	218	MIDLTVWNITLPVQTPAQVVATKAMPALKNKYFDNNGQRIVFWAPVTGSHTGKSEYPRSELRETSKDGKLRNWRYNSGINTLKGTLAVNQVPSEGRVVVAQIHAKDAPTPLLKLVYRYAKGTGNIDVEYRVKPKDKKSPAIYTVPNVPLNKAFSYSLQMDKQGKLSVLINNVGKQVKLDSSWYGYDFYFKAGVYTLDNKGYSNEGGKVTYTRLDVSHK
QKS84195	6	8	221	MIDLATWNLSIPEGSPPTTIETSQLVQGFQNQYFHADSGTVFFWAPVTGATTANAIYPRSELRETYSNGTLRNWLYSAADNKLAATLVVSQVPSSGKVVIGQIHTKDSTSPLVKLEYQYKTYSSTGNIVAKVRMRPDDESGQVITIATGIKLNQSFSYLIHLSPAGVLTINGAGYQWSSPISSTWSDKPLYFKAGVYVQDNTGYPTEGGTVTFSLLDIDHL
QKS84193	6	9	222	MVDLATWNLSIPEGSPPKTIETPRLVDGFKDKYFNSEGSTVYFWSPVTGTKTENAIYPRSELRETYKDGTLRNWLYPDADNKLSATLVVNQVPSSGKIVIGQIHAKDSSKPMVKLEYQYKDASNTGDIVAKVRMRPDDDEGRVITVANGVKLNQAFNYRLHLDRTGDLGITAAGRSWYTTVSAKWKVKPLYFKAGVYVQDNSGYTSEGGKVTFSKLDIDHNT
QKR75509	6	10	231	MIDLSTWNLTIPTEPTPQVITTQQLNNGYQSRYFQQGNDGGLVFWVPIDGSHTEDSTYPRTELRETQADGSLDNWYYWQADNELRVTMSVEEVPSKNKVIIGQIHSKSPQTDDGEPLVKLQYYYKPEEGLGRVEALVRNHPDDSYSRNVSILEQVRLGERFNYSLRVTSSGELAVRARSQDGEEDAYYQTLGSAWYDQLLYFKAGAYVNDNAGDSGEGSRVTIYHLNTAHR
QKR57323	6	8	223	MPDLSTWNLTIPQGRPAITISTSQLQRDYRSDYFQRTADGIRFWVPVNGSHTRNSEFPRSELRETLSSGRPYNWRYARADNWLEATLRIEAVSSTRRMIIGQIHSDGSNSGQAAPLVKLLYQLRLDQGRVQALVRERPDDGGTRAYTLMDGIPLGQPFSYRIGVSRSGLLSVSVNGSALEQQLDPQWAYQGLYFKAGLYLQDNRGPSSEGGRATFSELRVSHQ
QKR05002	6	8	223	MPDLSTWNLTIPQGRPAITISTSQLQRDYRSDYFQRTADGIRFWVPVNGSHTRNSEFPRSELRETLSSGRPYNWRYARADNWLEATLRIEAVPSTRRMIIGQIHSDGSNSGQAAPLVKLLYQLRLDQGRVQALVRERPDDGGTRAYTLMDGIPLGQPFSYRIGVSRSGLLSVSVNGSALEQQLDPQWAYQGLYFKVGLYLQDNRGPSSEGGRATFSELRVSHQ
QKP86889	6	8	223	MPDLSTWNLTIPQGRPAITISTSQLQRDYRSDYFQRTADGIRFWVPVNGSHTRNSEFPRSELRETLSSGRPYNWRYARADNWLEATLRIEAVPSTRRMIIGQIHSDGSNSGQAAPLVKLLYQLRLDQGRVQALVRERPDDGGTRAYTLMDGIPLGQSFSYRIGVSRSGLLSVSVNGSALEQQLDPQWVYQGLYFKAGLYLQDNRGPSSEGGRATFSELRVSHQ
QKP82074	6	9	231	MIDLSTWNLTIPTEPTPQVITTQQLNNGYQSRYFQQGNDGGLVFWVPIDGSHTEDSTYPRTELRETQADGSLDNWYYWQADNELRVTMSVEKVPSKNKVIIGQIHSKSPQTDDGEPLVKLQYYYKPEEGLGRVEALVRNHPDDSYSRNVSILEQVRLGEHFNYSLRVTSSGELAVRARSQDGEEDAYYQTLGSAWNDQLLYFKAGAYVNDNAGDSGEGSRVTIYHLNTAHR
QKN67113	6	18	259	MSRTRKRTLATTGVAALSALAALTLPLVTGGTATAAAPCDYPAQQLNLTNWKVTLPTGSSGSPTEVKQPSLATFSASPWFTVNSACTGVQFRSAVNGVTTSGSSYARSELREMTSNGTKNASWSATSGTHTMTFREAFNKLPNDKPHVVGAQIHDGDDDVTVFRLEGTSLYITKGNDTHHKLVTSNYKLNTVFEGKFVVSGGQIKAYYNGVLQTTIAHSASGNYFKAGGYTQANCGNSSPCSSSNYGQVSVYKLLVNHS
QKL07086	6	7	224	MAVDISHLTIATPVAVSSTNPVALELNGAEAIARFPSIVTVLSDGSIQFSAPTKGASSKSTHRTRCEWTETQDWTLASAQDHWNRQTMTLTKVNSAQKVVIAQMHVRGDDGPPVKVFWNKGNITLGFRRTFNQTDPVNSTVLKGVPLGATFHISIHTTSEGVVTVTAECNGVSASSGDLQLDSTWASHLFEFHGGVYNQVDYTDATPAEDGSICIISELSLIHR
QKL01729	6	8	224	MAVDVSTLLIATPVAVSATNPVALELGGEEAIARFPEVVKVLSDGSIQLSAPTKGASSKSTHRTRCEWTETRSWTLASAADHWSRQSMTLTKVNAAQKVVIAQMHVHGDDGPPLKVFWKKGDITLGFRQTYDQADPVNSTVLKGVPLGAQFGISLHVTAQGLVTVTATCKGATGTSGGLQLDGSWASRLFEFHGGVYNQVDYNDQTPADDGSICIISDLTLIHG
QKJ36573	6	8	218	MIDLTVWNITLPVQTPAQVVATKAMPTLQNKYFNRSGERIVFWAPVTGSHTGKSDYPRSELRETTKDGKLRNWRYNSGVNTLKGTLAVNQVPSEGRVVVAQIHAKDAPTPLLKLVYRYAKGTGNIDVEYRVKPKDKKSPVIYTVPKVALNKTFSYSLQMDKQGKLTVLINSVGKQVKLDRAWHGYNFYFKAGVYTLDNVGSSSEGGKVTYTKLDVSHK
QKJ33909	6	9	221	MIDLATWNLSIPEGSPPTTIETSQLVQGFQNQYFHADSGTVFFWAPVTGAKTANAIYPRSELRETYSNGTQRNWLYSAADNKLAATLTVNQVPSTGKLVIGQIHAKDSTSPMVKLEYQYKTYSSTGNIVAKVRMRPDDESGQVITIATGIKLNQSFSYLIHLSPAGVLTINGAGYQWSSPISSTWSDKPLYFKAGVYVQDNTGYPTEGGTVTFSLLDIDHI
QKJ33908	6	8	222	MIDLSTWNLSIPEGSPAITIETPRLAQGFKDDYFHSDTGTLFFWAPVTGSKTANAIYPRSELRETYSDGTLRNWLYPAADNILRAAVTVNQVPSTGKIVIGQIHAKDSTSPMVKLEYQYKTYSSTGNIVAKVRIRPDDETGQVITIATGVKLDRSFTYMIHLSPKGALGISAAGYNWRTTIDPSWKVKPLYFKAGVYVQDNTGYTTEGGKVTFSQLDIDHNI
QKJ33907	6	8	222	MVDLATWNLSIPEGSPPKTIETPRLVDGFKNKYFNSEGQTVYFWAPVTGAKTENAIYPRSELRETYKDGTLRNWLYPDADNYLQATLAVNQVPSSGKIVIGQIHAKDSNKPMLKLEYQYKDDSKTGNIVAKVRMRPDDDDGRVITVATGVKLDRSFSYRIHLDRTGDLGITAAGRSWYTTMSAKWKVKPLYFKAGVYVQDNTGYTSEGGKVTFSKLDIDHNT
QKG67439	6	8	222	MIDLATWNLSVPVGSPPYTVDTPKLVNGFKDQYFHSDTGTLFFWSPVTGSKTANAKYPRTELRETYSNGTLKNWLYPDADNSLRATLAVNQVPSTGKIVIGQIHAYESQKPMVKLEYQYKTSTQSGNIVAKVRMRPDDDEGRIITIATGVKLDREFSYLIHLSPGGALGISAAGYQWDTDISATWRDKPLYFKAGVYVQDHTGYTSEGGKVTFSKLDIDHDK
QKF53685	6	20	222	MIDLAIWNLSIPVGIAAATIDTPKLVGGYQDGYFRSGDTLFFWAPVTGSRTDNAKFPRTELRETYANGTVHNWTYSDADNFLRAALTVDQVPSTGKIVIGQIHAYGSTEPLLKLEYQYKEKTKTGNLVVKYRSTPTSEPEVIQVATGVLLKQRFTYTIHLTQAGNLTVNAYDMQWGAKLDLSWKGKPLYFKAGVYTQDNAGYATEGGAATFYKLVATHDKKA
QKF50994	6		221	MIDLGTWNLSIPVGSPPATIETQQLLKGYDSKYFKSGSSNVTFWAPVTGTKTANAIYPRSELRETWSNGTLHNWYYQDADNYLNAKLKVLQVPSSGRVVIGQIHVYDSTQPLLKLEYQYLEATHMGNIVAKVRYRPSDKKARVITVAENVSLNETFNYVIHLNKAGLLSVTAHGMGWNDRISANWSKQQLYFKAGVYTQDHTGYTSEGGKTMFFNLDADHN
QKE79630	6	8	223	MPDLSTWNLTIPQGRPAITISTSQLQRDYRSDYFQRTADGIRFWVPVNGSHTRNSEFPRSELRETLSSGRPYNWRYARADNWLEATLSIEAVPSTRRMIIGQIHSDGSNSGQAAPLVKLLYQLRLDQGRVQALVRERPDDGGTRAYTLMDGIPLGQSFSYRIGVSRSGLLSVSVNGSALEQQLDPQWAYQGLYFKAGLYLQDNRGPSSEGGRATFSELRVSHQ
QJQ21354	6	8	224	MTVNIDTLIITTPVAKSATDPVALELTGAQALATLPEVVARLSDGSVRLTAPTKGASSKSTHRTRCEWKEPVYWALNSAARHRNHQTMVLEKVNLAQKVVISQLHVKDDDSPPIKVFWNKARITVGFRTEFNQLTTSSSTVLTDVPLGARFDITIEVTAAGACTVSASCNGRTGTTSGLQLNNTWATRTLKFHGGVYNQVDYTDTTPPEDGSVCVISQLDLSHA
QJQ11291	6	8	224	MTVHISNLTIATPVAVSSTNPIALELNGAEAIARLPSVVTVLSDGSIQLSAPTKGASSKSTHRTRCEWTETEDWTLSSAQDHWNRQTMTLTKVNSALKVVIAQMHVRGDDSPPVKVFWNKGNITLGFRRTYNQTDPVNSTVLKGVPLGAQFNVSIHTTSAGVVNVTAKCNGVSGASGDLQLDSTWASRLFEFHGGIYNQVDYTDATPATDGSVCIISELSLIHR
QJP98042	6	8	222	MIDLATWNLSVPVGSPPYTVETSKLVNGFKDQYFHSDTGTLFFWSPVTGSKTENAIYPRTELRETYSNGTLRNWYYPDADNLLRATLSVNKVPSSGKIVIGQIHAYESQKPLVKLEYQYKSKLDSGNLVIKVRMHPDDDESRVITLATGIKLDREFNYLIHLSPGGALGISAAGYQWDSQISATWRNKPLYFKAGVYVQDNTGYTSEGGQVTFSKLDIDHDK
QJP10697	6	8	223	MLDLSTWNLTIPQRGPAATISTAKLGRDYESPYFRRSADGVEFWVPVNGAHTSGSEYPRTELRETRPDGRLVTWRYPLAENQMVATLRVEAVPSSRRMVIGQIHSNGSGSAEALPLVKLVYQQRLDKARVQALVRDRPDDITTRTYTVYDGIPLGDTFTYRLGVSSSGVLSVQVQDGQVSQQLDTKWAYQGLYFKAGLYLQDNRGPASEGGRATFTDLSIRHQ
QJI50010	6	8	222	MIDLATWNLSVPVGNPPYTVETAKLVKGFKDQYFHSDTGTLFFWSPVTGSKTANAKYPRTELRETYSNGTLRNWLYPEADNSLRATLAVNQVPSSGKIVIGQIHAYESQKPLVKLEYQFKTSTQSGNIVAKVRMHPDDGEGRVITIATGVKLDREFSYLIHLSPGGQLGISAAGYQWDSNISATWRDKPLYFKAGVYVQDHTGYTSEGGKVTFSKLDIDHDK
QJI47146	6	10	221	MIDLATWNLTIPVGTPAKVIDTPRLVDGYSDNYFRSGDSLFFWAPVTGSSTSKSEFPRSELRETLSDGTLRNWTYPEADHRLKAVLKVNQVPSTGRIVIGQIHIYQDKGPLLKVEYQYDAATKKGNVIANYRLKPGREDITVVIARDIALGKPFSYEVRFSSAGYLNVSSQGYSWGKQISSSWKNKLLYFKAGVYALDNAGYKNEGGQVTFSQLDVAHTKP
QJI43710	6	8	222	MIDLATWNLSVPVGNPPYTVETAKLVKGFKDQYFHSDTGTLFFWSPVTGSKTANAKYPRTELRETYSNGTLRNWLYPEADNSLRATLAVNQVPSSGKIVIGQIHAYESQKPLVKLEYQFKTSTQSGNIVAKVRMHPDDGEGRVITIATGVKLDREFSYLIHLSPGGQLGISAAGYQWDSNISATWRDKPLYFKAGVYVQDHTGYTSEGGKVTFSKLDIDHDK
QJI40842	6	10	221	MIDLATWNLTIPVGTPAKVIDTPRLVDGYSDNYFRSGDSLFFWAPVTGSSTSKSEFPRSELRETLSDGTLRNWTYPEADHRLKAVLKVNQVPSTGRIVIGQIHIYQDKGPLLKVEYQYDAATKKGNVIANYRLKPGREDITVVIARDIALGKPFSYEVRFSSAGYLNVSSQGYSWGKQISSSWKNKLLYFKAGVYALDNAGYKNEGGQVTFSQLDVAHTKP
QJI35282	6	8	221	MIDLSTWNLSIPVGSPPSTIDTPKLLSGFKDQYFQAEGSSVQFWTPVTGTRTENAVYPRSELRETYADGRLRNWLYGDADNFLRATLAVNQVPSSGKVVIGQIHAYDSQKPLIKVEYQYKEKTQTGNIVAKVRMRPNEDEGRVIIVAENVPLDRNFTYVIHLNKAGLLSVDAASGQWNERIGAAWGKQPLYFKAGAYVQDNSGNSKEGARVTFAKLDIDHD
QJI26807	6	8	221	MIDLSTWNLSIPVGTPPATIDTPKLLSGFKGKYFQAEGSSVQFWSPVTGTRTENAIYPRSELRETYADGRLRNWTYPEADNYLRATLAINQVPSSGKIVIGQIHAYDSQKPLVKVEYQYKEKTQTGNIVAKVRMRPDDSKGRVIIVAENVPLARNFTYVIHLNKAGLLSVEAANGQWNERLGAAWGKKPLYFKAGVYVQDNSGDSKEGGKVTFAKLDIDHN
QJI18038	6	8	221	MIDLSTWNLSIPVGTPPATIDTPKLLSGFKGKYFQAEGSSVQFWSPVTGTRTENAIYPRSELRETYADGRLRNWTYPEADNYLRATLAINQVPSSGKIVIGQIHAYDSQKPLVKVEYQYKEKTQTGNIVAKVRMRPDDSKGRVIIVAENVPLARNFTYVIHLNKAGLLSVEAANGQWNERLGAAWGKKPLYFKAGVYVQDNSGDSKEGGKVTFAKLDIDHN
QJE89983	6	8	223	MPDLSTWNLTIPQGRPAITISTSQLQRDYRSDYFQRTADGIRFWVPVNGSHTRNSEFPRSELRETLSSGRPYNWRYARADNWLEATLSIEAVPSTRRMIIGQIHSDGSNSGQAAPLVKLLYQLRLDQGRVQALVRERPDDGGTRAYTLMDGIPLGQSFSYRIGVSRSGLLSVSVNGSALEQQLDPQWAYQGLYFKAGLYLQDNRGPSSEGGRATFSELRVSHQ
QJE83599	6	8	223	MPDLSTWNLTIPQGRPAITISTSQLQRDYRSDYFQRTADGIRFWVPVNGSHTRNSEFPRSELRETLSSGRPYNWRYARADNWLEATLSIEAVPSTRRMIIGQIHSDGSNSGQAAPLVKLLYQLRLDQGRVQALVRERPDDGGTRAYTLMDGIPLGQSFSYRIGVSRSGLLSVSVNGSALEQQLDPQWAYQGLYFKAGLYLQDNRGPSSEGGRATFSELRVSHQ
QJE77157	6	8	223	MPDLSTWNLTIPQGRPAITISTSQLQRDYRSDYFQRTADGIRFWVPVNGSHTRNSEFPRSELRETLSSGRPYNWRYARADNWLEATLSIEAVPSTRRMIIGQIHSDGSNSGQAAPLVKLLYQLRLDQGRVQALVRERPDDGGTRAYTLMDGIPLGQSFSYRIGVSRSGLLSVSVNGSALEQQLDPQWAYQGLYFKAGLYLQDNRGPSSEGGRATFSELRVSHQ
QJC81135	6	9	226	MIDLATWNLSIPEGSPPATIETPRLAQGFKDQYFSSEAATLSFWAPVTGSRTANAIYPRSELRETYSDGTLRNWQYSAADNILRASLTVNQVPSTGKIVIGQIHNKDSNKPMVKLEYQYKTSASTGNIVAKVRMHPDDEEGRVINIATGVPLDRDFSYQIHLSPKGALGISAAGNNWRTTIDPSWKTKPLYFKAGAYVQDNTGYPTEGARVTFRMLEIQHNIKSPL
QIZ25881	6	8	231	MIDLSTWNLTIPTEPTPQVITTQQLNNGYQSRYFQQGNDGGLVFWVPIDGSHTEDSTYPRTELRETQADGSLDNWYYWQADNELRVTMSVEKVPSKNKVIIGQIHSKSPQTDDGEPLVKLQYYYKPEEGLGRVEALVRNHPDDSHSRNVPILEQVRLGERFNYSLRVTSSGELAVRARSQDGEEDAYYQPLGSAWNDQLLYFKAGAYVNDNAGDSGEGSRVTIYHLNTAHR
QIZ25325	6	8	223	MPDLSTWNLTIPQGRPAITISTSQLRRDYRSDYFQRTAEGIRFWVPVNGSHTRNSEFPRSELRETLSSGKPYNWRYAKADNWLEATLRIEAVPSTRRMIIGQIHSDGSNSGQAAPLVKLLYQLRLDQGRVQALVRERPDDSGTRVYTLMDGIPLGQSFSYRIGVSRDGLLSVSVNGSALEQRLDPQWAYQGLYFKAGLYLQDNRGPSSEGGRATFSELRASHQ
QIX97901	6	19	261	MKSKSQLYGLTSGLLLAALSAWAKSEQGAPGENYPVLTRSYLLQSFDSSQKVKEEKITPELQNQYFYSNCGGSKGCDSALPEGAIMFKAPSGFGSTAHSEFPRVELRATQNFVNGSEFNNEQSGSVYIVQAPSTRSIIFAQIHGDKPGGSEMFKLRWENGVVVAGVKENYGDAEKRSTLLSGIGLNEKIDYKLKAKGTSGGMKVTIEVSADGKTASKTFSYPEQGWKGVQLYFKAGNYNQDKDRDGSEAKVAYSKLDVRYQ
QIQ72856	6	9	223	MVDLGSWNLSIPVETPPKTIETSQLVKGYDGKYFQSKSDSIVFWSPVTGTKTDNAKYSRSELRETWADGSLHNWVYPDADNHLNAKLEVDQVPSTGKVVIGQIHAYESTEPLLKVEYQYDEDTKTGDIVAKVRNRYDDDDSKVYKIVEGVKLNETFNYAINLTKGGKLTVSVNGTDWSKRISKTWRDKPLYFKAGVYTQDNTGYTSEGGKATFYNLDIDHNKS
QIH11419	6	20	223	MIDLATWNLSVPVGSPPATIDTPALVKGFKNQYFHSDSGTLFFWSPVTGSKTENAIYPRTELRETYANGTLRNWTYPEADNLLQATLAVNQVPSSGKIVIGQIHAYNSTRPLVKLEYQYKANQGRGNIVAKVRMRPGDTRSRVIGIAKNVPMDRRFSYLIHLSPGGVLGVSAAGYQWNTQLSATWRDKPLYFKAGVYVQDNTGYTSEGGKVTFSKLDIDHNKS
QIG23403	6	7	224	MTVDISNLIIATPVAVSSSNPVALELNGAEAIASYPSIVKVLSDGSIQFSAPTKGASSKSTHRTRCEWTETEEWTLASAQDHWNYQTMTLTKVNAAQKVVIAQMHVRGDDSPPVKVFWNKGNITLGFRRTYNQADPVNSTLLKGVPLGGRFIVSIHTTSAGVVNVTAKYNGVSGSSGNLQLDSTWAPRVFEFHGGIYNQVDYTDTTPADDGSVCIISELSLIHR
QIG18146	6	7	224	MTVDISNLIIATPVAVSSSNPVALELNGAEAIASYPSIVKVLSDGSIQFSAPTKGASSKSTHRTRCEWTETEEWTLASAQDHWNYQTMTLTKVNAAQKVVIAQMHVRGDDSPPVKVFWNKGNITLGFRRTYNQADPVNSTLLKGVPLGGRFIVSIHTTSAGVVNVTAKYNGVSGSSGNLQLDSTWAPRVFEFHGGIYNQVDYTDTTPADDGSVCIISELSLIHR
QIE86687	6	8	223	MLDLSTWNLTIPQRGPAATISTAKLGRDYESPYFRRSADGVEFWVPVNGAHTSGSEYPRTELRETRPDGRLVTWRYPLAENQMVATLRVEAVPSSRRMVIGQIHSNGSGSAEALPLVKLVYQQRLDKARVQALVRDRPDDITTRTYTVYDGIPLGDTFTYRLGVSSSGVLSVQVQDGQVSQQLDTKWAYQGLYFKAGLYLQDNRGPASEGGRATFTDLSIRHQ
QIC29351	6	8	223	MIDLATWNLSVPVGSPPATIDTPTLVKGFKDQYFHSDTGTLFFWSPVTGSKTENAIYPRTELRETYSNGTLRNWTYPEADNLLYATLAVNQVPSSGKIVIGQIHAYNSTKPLVKVEYQYKTSKGSGNIVAKVRLHPDDEEGRVITIAENVPMDREFSYLIHLSPGGALGVSAAGYQWDSQLSATWRDKPLYFKAGVYVQDNTGYTSEGGKVTFSKLDIDHNKT
QIB07942	6	19	218	MIDLTVWNITLPVQTPAQVVATKAMPALKNKYFDNNGQRIVFWAPVTGSHTGKSEYPRSELRETSKDGKLRNWRYNSGINTLKGTLAVNQVPSEGRVVVAQIHAKDAPTPLLKLVYRYAKGTGNIDVEYRVKPKDKKSPAIYTVPNVPLNKAFSYSLQMDKQGKLSVLINNVGKQVKLDSSWYGYDFYFKAGVYTLDNKGYSNEGGKVTYTRLDVSHK
QIB06291	6	8	221	MIDLATWNLSIPEGSPPTTIETSQLVQGFQNQYFHADSGTVFFWAPVTGATTANAIYPRSELRETYSNGTLRNWLYSAADNKLAATLAVSQVPSSGKVVIGQIHTKDSTSPLVKLEYQYKTYSSTGNIVAKVRMRPDDESGQVITIATGIKLNQSFSYLIHLSPAGVLTINGAGYQWSSPISSTWSDKPLYFKAGVYVQDNTGYPTEGGTVTFSLLDIDHI
QIB06289	6	9	222	MVDLATWNLSIPEGSPPKTIETPRLVDGFKDKYFNSEGSTVYFWSPVTGTKTENAIYPRSELRETYKDGTLRNWLYPDADNKLSATLVVNQVPSSGKIVIGQIHAKDSSKPMVKLEYQYKDASNTGDIVAKVRMRPDDDEGRVITVANGVKLNQAFNYRLHLDRTGDLGITAAGRSWYTTVSAKWKVKPLYFKAGVYVQDNSGYTSEGGKVTFSKLDIDHNT
QIA05796	6	9	222	MIDLATWNLSVPVGSPPYTVETSKLVNGFKDQYFHSDTGTLFFWSPVTGSKTENAIYPRTELRETYSNGTLRNWYYPDADNLLRATLSVNKVPSSGKIVIGQIHAYESQKPMLKLEYQYKEKTETGNLVIKLRTHPDQDESRVITLATGIKLNREFNYLIHLSPGGALGVSAAGYQWDSQISATWRNKPLYFKAGVYVQDNTGYTSEGGQVTFSKLDIDHDK
QHY94408	6	6	259	MRLTRKRTLTTAGVAALSALAAMTAPIVTSGTAVAAAPCDYPAQQLNLTNWKETLPTGSSGSPTEIKQPALATFSSNPWFMVNAACTGVQFRSAVNGVTTSGSSYARSELREMANNGTSNASWSSTSGTHTLTFREAFNKLPSTKPHVVGAQIHDGDDDVTVFRLEGTSLYITKGDTTHHKLVTSNYKLNTVFEGKFVVSGGQIKVYYNGALQTTIAHSASGNYFKAGAYTQANCDNSSPCSSSNYGQVSIYSLQATHS
QHV86547	6	19	259	MSRTRKRTLATTGVAALSALAALTLPLVTGGTATAAAPCDYPAQQLNLTNWKVTLPTGSSGSPTEVKQPALATFSSSPWFTVNSKCTGVQFRSAVNAVTTPNSSYGRAELREMTDNGTKNASWSATSGTHTMTFREAFNKLPNDKPHVVGAQIHDGDDDVTVFRLEGTSLYITKGDNTHHKLVTSNYQLNTVFEGKFVVSGGQIKVYYNGVLQTTIAHTASGNYFKAGGYTQANCGNSSPCSSSNYGQVTIYKLQVTHA
QHI66903	6	8	223	MPDLSTWNLTIPQGRPAITISTSQLQRDYRSDYFQRTADGIRFWVPVNGSHTRNSEFPRSELRETLSSGRPYNWRYARADNWLEATLRIEAVPSTRRMIIGQIHSDGSNSGQAAPLVKLLYQLRLDQGRVQALVRERPDDGGTRAYTLMDGIPLGQSFSYRIGVSRSGLLSVSVNGSALEQQLDPQWVYQGLYFKAGLYLQDNRGPSSEGGRATFSELRVSHQ
QHG65952	6	8	224	MTVNISNLTIATPVAVSSTNPVALELNGAEAIAEFPSVVKVLSDGSVQFTAPTKGASSKSTHRTRCEWSETQNWKLGSAPDHWNRQTMTLTKVNSAQKVVVSQMHVRGDDSPPVKVFWNKGNITLGFRTSYNQTNPVNSTLLQGVPLGTKFDVIIHATSAGEVKVTARCNGVSRTSSELQLDDSWDTRLFEFHGGIYNQVDYTDATPADDGSVCIISELSLSHG
QHG26123	6	8	221	MIDLSTWNLSIPVGTPPATIDTPKLLSGFKGKYFQAEGSSVQFWSPVTGTRTENAIYPRSELRETYADGRLRNWTYPEADNYLRATLAINQVPSSGKIVIGQIHAYDSQKPLVKVEYQYKEKTQTGNIVAKVRMRPDDSKGRVIIVAENVPLARNFTYVIHLNKAGLLSVEAANGQWNERLGAAWGKKPLYFKAGVYVQDNSGDSKEGGKVTFAKLDIDHN
QHF53244	6	8	222	MIDLATWNLSVPVGSPPYTVETSKLVNGFKDQYFHSDTGTLFFWSPVTGSKTENAIYPRTELRETYSNGTLRNWYYPDADNLLRATLTVNKVPSSGKIVIGQIHAYESQKPMVKLEYQYKTKTETGNLVIKVRMHPDDDESRVITLATGVKLDREFNYLIHLSPGGALGVSAAGYQWDSQISATWRNKPLYFKAGVYVQDNTGYTSEGGQVTFSKLDIDHDK
QHF47424	6	8	221	MIDLSTWNLSIPVGSPPATIDTPKLLSGFNDQYFQAEGSNVQFWTPVTGTRTENAIYPRSELRETYADGRLRNWTYPDADNFLRATLAVNQVPSSGKIVIGQIHAYDSQKPLIKLEYQFKEKTQTGNIVAKVRMRPDEDESRVIIVAANVPLEKSFTYVINLNKAGLLSVYAADSEWNERIGAAWAAKPLYFKAGAYVQDNSGDSKEGAKVTFAKLDIDHE
QHF36109	6	8	222	MIDLATWNLSVPVGTPPATIDTPKLVSGFKNQYFHSNTGTLFFWAPVTGTRTENAIYPRTELRETFSNGTLRNWLYPDADNSLRATLAVNQVPSSGKLVIGQIHAYDSQKPLVKLEYQYKTTTATGNIVAKVRMRPDDAEGRVITIASGVKLDRDFSYLIHLSPGGALGISAAGSQWDSQISTTWRNKPLYFKAGVYVQDNSGNSQEGGKVTFSKLDIDHDK
QHF00273	6	9	222	MIDLATWNLSVPTGSPATIIETPKLMKGYRDGYFQSGDTLFFWAPVTGSTTENAKYPRSELRETTSDGRVFNWAYSSANNFLRATLEVDQVPSSGKIVIGQIHCFQSTEPLLKVEYQYKEKLKTGNIVAKFRRTPDSEIEVITIAQGVPLDQQFNYTINLSSTGDLTVNAFDAVWYAKLDAAWASKLFYFKAGVYTQDNTGYTTEGGSATFYKLAIAHEKKT
QHE99536	6	9	223	MIDLGYWILSIPVGSPPKTIETSQLVKGYDGKYFTSTSKAIVFWSPVTGTKTENAKYSRTELRESWPDGSVRNWLYTDADNFLNAKLKVDQVPSTGNIVIGQIHAYESTEPLLKVEYQYSEDTKAGEIVAKVRNRYDDDDSKVYTIAKDVKLNETFNYAIHLSKGGKLTVSINDIDWSKRVSKTWSDKPLYFKAGVYTQDNTGYSSEGGKATFYNLDIDHNKS
QHD09520	6	8	221	MIDLSTWNLSIPVGSPPATIDTPKLLSGFKDQYFQAEGSNVQFWTPVTGTRTENAVYPRSELRETYADGRLRNWTYTDADNFLRATLAVNQVPSSGKVVIGQIHAYDSQKPLIKLEYQFKEKTQTGNIVAKVRMRPDEDEGRVIIVASNVPLEKSFTYVINLNKAGLLSVEAADGQWNERIGAAWGAKPLYFKAGAYVQDNSGNSKEGARVTFAKLDIDHE
QHD03624	6	8	222	MIDLATWNLSVPVGTPPATIDTPKLVSGFKNQYFHSNTGTLFFWAPVTGTRTENAIYPRTELRETFSNGTLRNWLYPDADNSLRATLAVNQVPSSGKLVIGQIHAYDSQKPLVKLEYQYKTTTATGNIVAKVRMRPDDAEGRVITIASGVKLDRDFSYLIHLSPGGALGISAAGSQWDSQISTTWRNKPLYFKAGVYVQDNSGNSQEGGKVTFSKLDIDHDK
QHC92369	6	9	223	MIDLATWNLSIPEGSPPATIDTPKLVDGFKDQYFHSDTGTLFFWSPVTGSRTANAIYPRSELRETYANGTLKNWTYPEADNLLYATLAVNQVPSTGKIVIGQIHAYNSTKPLVKVEYQYKTTTQSGNIVAKVRMHPDDADSRVIIVAENVPLDREFSYLIHLSPGGALGVSAAGYQWDTQISSTWRDKPLYFKAGVYVQDNTGYTTEGGKVTFYKLDIDHNET
QHA99018	6	20	221	MIDLSTWNLSIPVGSPPTTIETPRLLSGFNDQYFQAEGSDVQFWTPVTGSRTENAIYPRSELRETYADGRLRNWTYPEADNFLRATLTVNQVPSSGKIVIGQIHAYDSQKPLIKLEYQFKEKTQTGNIVAKVRMRPDEAESQVIIVASNVPLQKSFTYVINLNKAGLLSVYAADSEWNERIGAAWGDKPLYFKAGVYVQDNTGDTNEGARVTFAKLDIDHE
QHA84912	6	8	222	MVDLATWNLSIPEGSPPKTIETPRLVDGFRDKYFNSEGSTVYFWSPVTGTKTENAIYPRSELRETYRDGTLRNWLYPDADNKLSATLVVNQVPSSGKIVIGQIHAKDSSKPMVKLEYQYKDASDTGDIVAKVRMRPDDSKGRVVTVASGVKLSQAFSYRIHLDRTGDLGITAAGRSWYTTISSTWRVKPLYFKAGVYVQDNTGYTSEGGKVTFSKLDIDHNT
QHA84911	6	8	223	MIDLNTWNLSIPEGSPAMTIETPRLAQGFKDQYFNAETGTVFFWAPVTGTRTENAIYPRSELRETYSDGTLRNWLYSAADNTLRATVTVNQVPSSGKVVIGQIHTKNSTSPMVKLEYQYKAYSATGNIVAKVRMRPDDETGQVITVATGVKLDRSFSYMIHLSPKGALGITAAGYNWRTTIDPSWKDKPLYFKAGVYVQDNTGYPTEGGKVSFSLLEIKHTAL
QGT80072	6	9	223	MVDLGSWNLSIPVETPPKTIETSQLVKGYDGKYFQSKSDSIVFWSPVTGTKTDNAKYSRSELRETWADGSLHNWVYPDADNHLNAKLEVDQVPSTGKVVIGQIHAYESTEPLLKVEYQYDEDTKTGDIVAKVRNRYDDDDSKVYKIVEGVKLNETFNYAINLTKGGKLTVSVNGTDWSKRISKTWRDKPLYFKAGVYTQDNTGYTSEGGKATFYNLDIDHNKS
QGL55235	6	9	223	MVDLGSWNLSIPVETPPKTIETSQLVKGYDGKYFQSKSDSIVFWSPVTGTKTDNAKYSRSELRETWADGSLHNWVYPDADNHLNAKLEVDQVPSTGKVVIGQIHAYESTEPLLKVEYQYDEDTKTGDIVAKVRNRYDDDDSKVYKIVEGVKLNETFNYAINLTKGGKLTVSVNGTDWSKRISKTWRDKPLYFKAGVYTQDNTGYTSEGGKATFYNLDIDHNKS
QGF95945	6	9	221	MIDLSTWNLSIPVGSPPTTIETPRLMSGFNDQYFQAEGSDVQFWTPVTGSRTENAIYPRSELRETYADGRLRNWTYPEADNFLRATLTVNQVPSSGKIVIGQIHAYDSQKPLIKLEYQFKEKTQTGNIVAKVRMRPDEAESQVIIVASNVPLQKSFTYVINLNKAGLLSVYAADSEWNERIGAAWGDKPLYFKAGVYVQDNSGDTNEGARVTFAKLDIDHE
QGA52545	6	8	222	MVDLATWNLSIPEGSPPKTIETPRLVDGFKDKYFNSEGSTVYFWSPVTGTKTENAIYPRSELRETYKDGTLRNWVYPDADNQLRAKLVVNQVPSSGKIVIGQIHAKDSSKPMVKLEYQYKDASATGNIVAKVRMRPDDSEGRVITVATGVELNRSFSYRIHLDRTGDLGITAAGHSWYTTVGRAWRDKPLYFKAGVYVQDNTGYTSEGGKVTFSVLDIDHNT
QGA50807	6	8	218	MIDVTVWSVTLPVQTPAQVVATKAMPTLKNKYFDNNGQRIIFWAPVTGSHTGNSKYPRSELRETSRDGKHRNWRYNSGTNTLKGELSVNQVPSEGRVVVAQIHAKDAPTPLLKLVYRYAKGTGNIDVEYRVKPKDKKSPVIYTVPKVPLNKSFSYTLQMDKQGQLSVLIGKGGKQVKLDKSWYGYNFYFKAGVYTLDNKGYSNEGGKVTYTKLSVSHK
QFZ19738	6	8	393	MITRTTRFTRPAVHAAVFSAVLLAVPAAHAAPQEGYPVAEVTASDHDGNVPANTLDNDLGTRWSAHGDGAWIRYDLGTAKAVAAVAIAWRDGDVRTAYFDIETSQDGTTWVPAAVGLRSRPTLAQEPYDIPDVTTRYVRVVGHGNSSGNGWNSVTEVDVLGADAPGGGCTRPSDVLDLANWKITLPVDDPNRSGSQPLEVRQPQLDGYALDPWFVPAPDCAGVRFRNPVNGLTTQNSSYSRSELREMTDGGSASAAWSSTSGTHTMVVDQAINHLPNDKPHVVAGQIHDSDDDVAVFRLEGTKLYVTNGDTTHHKLITDNYALGTRFQAKFVVSGGQVKAYYNGVLQTTISRSFSGAYFKAGVYTQANCGNSSPCDSGNYGEVTIYGVTVTHS
QFU88347	6	17	375	MAVLVVAVSGVAPAVAAAAGSPLPVNGVTASADDGNVPSNTLDDDLSTRWSAKGDGVWIRYDLGSAQTIGSVSLAWHQGDTRKSTFDVQVSGDGASWTTVAAGRTSSGTSTGPENYDFPDTAGRYLRIVGHGNTYNEWTSITETDVNGADGGGDDCTYPADVLNLENWYIGLPIGQDEKPTNVEQPELATYAIDPWFTTTPDCEAVQFRAAVNGVTTSGSSYPRSELREMKGSSKASWSSTSGTHTMTIDQAITAQPKEKPDVVAGQIHDADDDVSVFRLEGNKLYVTKGDTSDHKLVDGNYQLGTRFQAKFEVSGGKIKAYYNGVLQTTISDSFTGGYFKAGAYTQANCEKSSPCSSGNYGEVKIYGLDVTHAG
QFS57610	6	9	223	MIDLATWNLSIPEGSPPATIDTPKLVDGFKDQYFHSDTGTLFFWSPVTGSRTANAIYPRSELRETYANGTLKNWTYPEADNLLYATLAVNQVPSTGKIVIGQIHAYNSTKPLVKVEYQYKTTTQSGNIVAKVRMHPDDADSRVIIVAENVPLDREFSYLIHLSPGGALGVSAAGYQWDTQISSTWRDKPLYFKAGVYVQDNTGYTTEGGKVTFYKLDIDHNET
QFS42557	6	19	310	MKTKFSKLSFTIAAAFVASAGIMSVSNASAQSESSLFVADNATVSGDSAQYPDDVLDLSQWKLTLPISLNLPPKSNSATEIKQPQLQTYAQSEYFRLNAAKNGVLFKAIAGGARTSKNTAYPRSELREMQGDGTQPAAWSCTNANHAMYLEQTLLHTTTKKPEVTIAQIHDSKNDNLMVKYFGPPFANGSTDIGKLEARFNNDTMTQILDSAYKIGDPMTIDIAVTSGGNVTVTYKNQRSGVSNSTATVKLTDIVGSCYFKAGIYIQACSKRDIYNNTNTACVSKNRSVDRSETDPYAYSEIEVRNITLR
QFI43534	6	18	259	MSRTRKRTLATTGVAALSALAALTLPLVTGGTATAAAPCDYPAQQLNLTNWKVTLPTGSSGSPTEVKQPSLATFSASPWFTVNSACTGVQFRSAVNGVTTSGSSYARSELREMTSNGTKNASWSATSGTHTMTFREAFNKLPNDKPHVVGAQIHDGDDDVTVFRLEGTSLYITKGNDTHHKLVTSNYKLNTVFEGKFVVSGGQIKAYYNGVLQTTIAHSASGNYFKAGGYTQANCGNSSPCSSSNYGQVSVYKLLVNHS
QEZ66729	6	8	223	MIDLATWNLSVPVGSPPATIDTPTLVKGFKDQYFHSDTGTLFFWSPVTGSKTENAIYPRTELRETYSNGTLRNWTYPEADNLLYATLAVNQVPSSGKIVIGQIHAYNSTKPLVKVEYQYKTSKGSGNIVAKVRLHPDDEEGRVITIAENVPMDREFSYLIHLSPGGALGVSAAGYQWDSQLSATWRDKPLYFKAGVYVQDNTGYTSEGGKVTFSKLDIDHNKT
QEZ58352	6	8	223	MIDLATWNLSVPVGSPPATIDTPTLVKGFKDQYFHSDTGTLFFWSPVTGSKTENAIYPRTELRETYSNGTLRNWTYPEADNLLYATLAVNQVPSSGKIVIGQIHAYNSTKPLVKVEYQYKTSKGSGNIVAKVRLHPDDEEGRVITIAENVPMDREFSYLIHLSPGGALGVSAAGYQWDSQLSATWRDKPLYFKAGVYVQDNTGYTSEGGKVTFSKLDIDHNKT
QEZ49556	6	8	223	MIDLATWNLSVPVGSPPATIDTPTLVKGFKDQYFHSDTGTLFFWSPVTGSKTENAIYPRTELRETYSNGTLRNWTYPEADNLLYATLAVNQVPSSGKIVIGQIHAYNSTKPLVKVEYQYKTSKGSGNIVAKVRLHPDDEEGRVITIAENVPMDREFSYLIHLSPGGALGVSAAGYQWDSQLSATWRDKPLYFKAGVYVQDNTGYTSEGGKVTFSKLDIDHNKT
QEY72071	6	8	224	MTVSIDNLNIALPVGKTPTDTVSIEIPGPQALAQYPNLVTRLPDGSLQLTAPTKGVASKSVHRTRCEWKEPIYWALSGATEHVNHQLMKVTQVNSAQKVVVAQMHVKDDDSPLLKVFWQKGKLTMGFRQNFNQTTPVNSTVLDNVPLGAEFDILILATSSLMLTVQASCNGRNSALPSMPLDVSWAARVFDFHGGVYNQIDFTDTTLASDASVCVIKDLQIRHA
QEY70671	6	9	223	MLDLSTWNLTIPQRGPAATISTAKLGRDYESPYFRRSTDGVEFWVPVNGAHTSGSEYPRTELRETKPDGRLVTWRYPLAENLMVATLRVESVPSSRRMVIGQIHSNGSGSAEALPLVKLVYQQRLDKARVQALVRDRPDDITTRTYTVYDGIALGDTFTYRLGVSSSGVLSVQVEGGQVSQQLDTKWAYQGLYFKAGLYLQDNRGPASEGGRATFTDLSIRHQ
QEY60839	6	9	223	MIDLSTWNLTLPVGVPAVTIETPLLVGGYQDHYFQSTSTGVTFWVPVNGTTTTNAVYPRSELRETYADGELRNWTYPSADNLLSANLAVSQVPSTGKLVIGQIHAFGSSSPLLKLEYQFKTASQTANIVAKVRNSPTDTTSTVIPLLSGIPLNQRFSYVIDLSPKGLLSVMVNGSLWSQQLSTAWAPKPLYFKAGVYAQDNTGYETEAGKATFYSLKIEHRLP
QEQ87740	6	8	224	MAVDISNLLIATPVAVSATNPVALELDGDEAIARLPEVVTLLSDGSIQFSAPTKGASSKSTHRTRCEWTETRSWTLASAADHWSRQSMTLTKVNAAQKVVIAQMHVRGDDGPPVKVFWKKGDITLGFRQTYDQADPVNSTVLKGVPPGAQFGISLHVTAQGLVTVTATCKGATGTSGGLQLDGSWASRLFEFHGGVYNQVDYNDQTPVDDGSICIISDLTLIHG
QEO81409	6	8	223	MIDLNTWNLSIPEGSPATTIETPRLTQGFKDEYFHSDTGTLFFWAPVTGTKTANAIYPRSELRETYSDGTLRNWLYPAADNTLRAAVSVNQVPSSGKIVIGQIHTKDSTSPMVKLEYQYKTYSSTGNIVAKVRIRPDDETGQVITIATGVKLNQSFTYMIHLSPKGALGISAAGYNWRTTVDPTWKVKPLYFKAGVYVQDNTGYTTEGGKVTFSLLEIKHATL
QEO81408	6	8	221	MIDLSTWNLSIPEGSPPATIETSQLVQGFQDQYFHSDSGTVFFWAPVTGATTTNAIYPRSELRETYSNGTLRNWLYPAADNKLAATLAVSQVPSTGKVVIGQIHAKDSTSPMVKLEYQYKTYSSTGNIVAKVRMRPDDETGQVITIATGIKLNQSFSYLIHLSPAGVLTINGAGYQWSSPISSTWSDKPLYFKAGVYVQDNTGYPTEGGTVTFSLLDIDHI
QEF91510	6	8	223	MPDLSTWNLTIPQGRPAITISTSQLQRDYRSDYFQRTADGIRFWVPVNGSHTRNSEFPRSELRETLSSGRPYNWRYARADNWLEATLRIEAVPSTRRMIIGQIHSDGSNSGQAAPLVKLLYQLRLDQGRVQALVRERPDDGGTRAYTLMDGIPLGQSFSYRIGVSRSGLLSVSVNGSALEQQLDPQWVYQGLYFKAGLYLQDNRGPSSEGGRATFSELRVSHQ
QEF85495	6	8	223	MPDLSTWNLTIPQGRPAITISTSQLQRDYRSDYFQRTADGIRFWVPVNGSHTRNSEFPRSELRETLSSGRPYNWRYARADNWLEATLRIEAVPSTRRMIIGQIHSDGSNSGQAAPLVKLLYQLRLDQGRVQALVRERPDDGGTRAYTLMDGIPLGQSFSYRIGVSRSGLLSVSVNGSALEQQLDPQWVYQGLYFKAGLYLQDNRGPSSEGGRATFSELRVSHQ
QEF79492	6	8	223	MPDLSTWNLTIPQGRPAITISTSQLQRDYRSDYFQRTADGIRFWVPVNGSHTRNSEFPRSELRETLSSGRPYNWRYARADNWLEATLRIEAVPSTRRMIIGQIHSDGSNSGQAAPLVKLLYQLRLDQGRVQALVRERPDDGGTRAYTLMDGIPLGQSFSYRIGVSRSGLLSVSVNGSALEQQLDPQWVYQGLYFKAGLYLQDNRGPSSEGGRATFSELRVSHQ
QDW57394	6	7	224	MAVDISHLTIATPVAVSSTNPVALELNGAEAIARFPSIVTVLSDGSIQFSAPTKGASSKSTHRTRCEWTETQDWTLASAQDHWNRQTMTLTKVNSAQKVVIAQMHVRGDDGPPVKVFWNKGNITLGFRRTFNQTDPVNSTVLKGVPLGATFNISIHTTSEGVVTVTAECNGVSASSGDLQLDSTWASRLFEFHGGVYNQVDYTDATPAEDGSICIISELSLIHR
QDW01432	6	9	222	MIDLATWNLSVPVGSPATIIETPKLVKGYRDGYFQSGDTLFFWAPVTGSTTENAKYPRSELRETTSDGRVFNWAYSSADNFLRATLEVDQVPSTGKIVIGQIHCYQSTEPLLKVEYQYKEKLQTGNIVAKFRRTPDSEIEVITIAQGVPLNKQFNYTINLSPSGDLTVNAFDAVWYAKLDSAWASKLFYFKAGVYTQDNTGYTTEGGSATFYKLAIAHEKKN
QDV95026	6	8	224	MTVDISNYTIATPLPISDTNPIALELIGWRALLECPEVVSMLPDGSLQMTAPTLGASSKSTLRTRCEWKEPGYWLFASAADHWNRQEMRVTKVNSLQKVVISQIHVQGSERPPVKVFWNKGRITMGFRSSYLQEDPVNTTILEDVPLGALFKINIHANSSGAVSVSASCNGVKSTSAIMRLDNTWDTKTLAFHGGVYNQIDYSDTTDPQDGSVCIISDLSITHL
QDU92872	6	8	242	MLRELVLLLAVWVALPAVVLADPLPATVIDLSSWKLTLPVDTPIKGNPDEISAADLQTFSHPDFFHLGPAGKGVVFRAPCGGATTKGSKYPRCELREWNRTGESLASWSTTDPVKRELALRLAITSTPAVKQHVVCAQIHDKKNDLLMIRLEGEKLLIERTGESDVMIDNHYQTGTPFDLRISVRNGVVEVAYNGQQKLQWKVDRSGCYFKAGCYTQSNPSRGDAADASGEVVIYALRYVQP
QDU88434	6	3	253	MISRIFLAVVGVAVGDAAPAASPPSAVLDLNGWKLTLPYDTERKGNPDEVVHPELATFEDESCFFTAPSGEAVVFRASCDGSGTVNSKYPRSELREMKPGGKDEIGWGTDDGSLHVMELDLAVTHTPDTKPHVVCAQIHDEDDDVIMVRIEGEKTLIERKGDSDLKVRSDYQLGDRFKLRIEAGGGRVRVFYNGELQMDWAALKKGCYFKAGCYTQSNRDQEDSSGSYGEVEIYRIQVTHEPNGVRSKSALAN
QDU26792	6	16	247	MKIVLALLFVSGSIVATTNAADVPADVLDLTAWKLTLPVDTARAGSPDEVKQPELNAFSDAKWFFVDPLAKGVAFRAACGADTTKNSKFPRSELREMQPDGKSSASWGTNDGLVHTLTATLAIAHTPEKKKHVVCAQIHDADDDLIMIRLEGTKLFVERKLDRRVELAKNYQLGQFFDLKIEAADGHVRVWYDGTEKLDWPVNRRGCYFKAGCYTQSNLQTGDMPAAYGEVIIRKLAVTHAAQSLRD
QDT17941	6	16	243	MSPLLVFVLPLSLFTTGDAPATPGAALDLGGWKLTLPVDTPRAGSPDEVPAGELGTFVDPRFFFLSDQPSGVAFRAPCGGRTTKNSGYPRCELRELTADGAKPAAWATGDGGRHTLTATLAVTALPAVKPHVVCAQIHDADDDLLMVRLEGRKLFVERNDVGDVPLDGDYRLGTPFELKIEAADGVVRVWYEGELKLSWPVKAKGCYFKVGCYTQSNVAKGDAADAYGEVVVSRLRAEHSEPN
QDO94031	6	24	293	MKTMCFLIQQSIVISTFMLFLACSNSDSDIDITDNETEIITEDVEGTPNIDWKNWYLSVPINSGSGKATSISYQTIINDNLTPEASKYFYKNEDGSYTLWTQFTGYTTSGLSELGDKYCRTELREYWRGNQDTNDNWTMSTGTHILETTLKVDFVEGNGRTIVAQIHGKSSEGINGNPATVKIRWNSGIIQIDHYTKPENNEDWTSKYDNKIDFGNVGHALFTFKMKIENGKLYCALYCEEKNLDIDYTEIYDYVTNGYIHENYFKTGNYFGWNDDYEKAAQVVLHKVVTIHN
QCY15159	6	8	222	MIDLATWNLSVPVGNPPYTVDTPKLVNGFKDQYFHSNTGTLFFWSPVTGTRTENAKYPRTELRETYSNGTLRNWLYPDADNSLRATLAVNQVPSSGKIVIGQIHAYKSQKPMVKVEYQYKTSTKTGNIVAKVRMRPDDGEGRVITIATGVKLDQQFSYMIHLSPRGALGISAAGYQWDTDISKTWSVKPLYFKAGVYVQDHTGYTSEGGKVTFTKLDIDHDK
QCI27758	6	20	239	MIMAEFKKVIFFFFTTLLLAHDSPYSLDKFKPVLEISKLQAPKSSFNPLYSRKYGDFADYSNKYFYLQDRKYMVFYMCGNHNRSELRFKNIWKVGTENKKEMEAEVKLFPLDEKKEFTFLQIHADSTLKNMPTINKPLLRVVWYKKLKGKRSHIWAIIRLGDDIFSRYQKIDLGVMPKSFFDVKISVYKNVLKIFVNGVEKVNMDVGYWGKYYNYFKAGVYLQDDGCAKVLFKKLTVKD
QCI13385	6	9	224	MTVNISNLTITTPVPVSSTNPVALEVNGAVAIAQFPSVVEVLSDGSIQFSAPTKGASSKSTHRTRCEWSESTNWTLASAADHWNRQEMTLTKVNSAQKVVISQMHVRGDDSPPVKVFWNKGNITMGFRTTYNQTNPVNSTVLKGVPLGAKFTVSIHVTAGGEVTVAAECNGVSGTSGALQLDDTWDSHLFEFHGGVYNQVDYTDATPAEDGSICIISDLSLTHI
QCC67334	6	8	223	MPDLSTWNLTIPQGRPAITISTSQLQRDYRSDYFQRTADGIRFWVPVNGSHTRNSEFPRSELRETLSSGRPYNWRYARADNWLEATLSIEAVPSTRRMIIGQIHSDGSNSGQAAPLVKLLYQLRLDQGRVQALVRERPDDGGTRAYTLMDGIPLGQSFSYRIGVSRSGLLSVSVNGSALEQQLDPQWAYQGLYFKAGLYLQDNRGPSSEGGRATFSELRVSHQ
QBZ92318	6	8	222	MVDLATWNLSIPEGSPPKTIETPRLVDGFKDKYFNSEGSTVYFWSPVTGTKTENAVYPRSELREAYKDGTLRNWLYPDADNKLSATLVVNQVPSTGKIVIGQIHAKDSSKPLVKLEYQYKDDSKTGNIVAKVRMRPDDDEGRVITVATGVKLAQSFSYRLHLDRTGDLGITAAGRSWYTTISSTWRVKPLYFKAGVYVQDNSGYTSEGGKVTFSKLDIDHNT
QBZ92317	6	9	222	MIDLNTWNLSIPEGSPAITIETPRLAQGFKDEYFHSDTGTLFFWAPVTGTKTANAIYPRSELRETYSDGTLRNWLYPAADNILRAAVTVNQVPSSGKIVIGQIHAKDSTSPMVKLEYQYKTYSSTGNIVAKVRMRPDDESGQVITIATGVKLDRSFTYMIHLSPKGALGISAAGYNWRTTIDPSWKVKPLYFKAGVYVQDNTGYTTEGGKVTFSLLEINHNI
QBZ92316	6	8	221	MIDLATWNLSIPEGSPPTTIQTSQLVEGFQDQYFRADSGTVFFWAPVTGATTANAIYPRSELRETYSNGTQRNWLYSAADNKLAATLTVNQVPSTGKLVIGQIHAKDSTSPMVKLEYQYKTYSSTGNIVAKVRMRPDDESGQVITIATGIKLNQSFSYLIHLSPAGVLTINGAGYQWSSPISSTWSDKPLYFKAGVYVQDNTGYPTEGGTVTFSLLDIDHI
QBZ90526	6	8	218	MIDLTVWNITLPVQTPAQVVATKAMPTLKNKYFDSNGQRIVFWAPVTGSHTGKSEYPRSELRETSKDGKLRNWRYNSGINTLKGTLAVNQVPSEGRVVVAQIHAKDAPTPLLKLVYRYAKGTGNIDVEYRVKPKDKKSPVIYTVPNVPLNKTFSYSLQMDKQGKLSVLINNVGKQVKLDPSWYAYNFYFKAGVYTLDNVGYASEGGKVTYTKLDVSHK
QBX43872	6	9	222	MIDLATWNLSVPVGSPPYTVETSKLVNGFKDQYFHSDTGTLFFWSPVTGSKTENAIYPRTELRETFSNGTLRNWYYPDADNTLRATLAVNKVPSSGKIVIGQIHAYESQKPMVKLEYQYKTKTETGNLVIKVRMHPDDDESRVITLATGIKLDREFNYLIHLSPGGALGVSAAGYQWDSQISATWRNKPLYFKAGVYVQDNTGYTSEGGQVTFTKLDIDHDK
QBR34329	6	9	222	MIDLATWNLSVPVGSPPYTVETSKLVNGFKDQYFHSDTGTLFFWSPVTGSKTENAIYPRTELRETFSNGTLRNWYYPDADNTLRATLAVNKVPSSGKIVIGQIHAYESQKPMVKLEYQYKTKTETGNLVIKVRMHPDDDESRVITLATGIKLDREFNYLIHLSPGGALGVSAAGYQWDSQISATWRNKPLYFKAGVYVQDNTGYTSEGGQVTFTKLDIDHDK
QBQ14005	6	8	221	MIDLSTWNLSIPVGSPPSTIDTPKLLSGFKDQYFQAEGSSVQFWTPVTGTRTENAVYPRSELRETYADGRLRNWLYSDADNFLRATLAVNKVPSSGKVVIGQIHAYESQKPLIKVEYQYKEKTQTGNIVAKVRMRPDESEGRVIIVAENVPLDRDFTYVIHLNKAGLLSVDAANGQWNERIGAAWGKQPLYFKAGAYVQDNSGNSKEGARVTFAKLDIDHD
QBJ85630	6	19	241	MRNHFKILAAYTVFLLFPVLSSAQKNTYTKVPHQFDLSRFDLQLPIPKNNSITIIKGSDIEQFSSDNFYFSPQDSSIRFFCSSNGKTTQGSHFPRTELRQIKEWNFENQHSLRVKMAVLQQPGTGKIIIGQIHGHSKGTEALKIWWNNGEIQAGFKKEVNDKEERITLLKNVSLDQTFDYSIQQNNADVLVTVNQQTVSFHFGDSWKTESVYFKAGNYLQDNNQSPVTSGLTAIYDIRISE
QBI63976	6	20	222	MIDLATWNLSVPVGDPATIIETPKLLKGYRDGYFQSGDTLFFWAPVTGSTTENAKYPRSELRETTSDGRVFNWAYSSADNFLRATLEVDQVPSTGKIVIGQIHCYQSTEPLLKVEYQYKEKLKTGNIVAKFRRTPDSEIEVITIAQGVPLDQQFSYTINLSPSGDLTVSAFDAVWYAKLDSAWSSKLFYFKAGVYTQDNTGYTTEGGSATFYKLAIAHDKKS
QBI61330	6	10	223	MIDLGSYQLSIPVGSPPKTITTAQLVKGYDGKYFKSKSDSIVFWSPVTGTKTENAKYSRSELRETWSDGTLRNWVYPDADNYLNAKLEVDQVPSSGKIVIGQIHAYESTEPLLKVEYQYKEDTKTGDIVAKVRNRYDDDDSKVYTIVEGVKLNQTFNYVIHLSKGGKLTVSINDTDWSKSISKTWRDKPLYFKAGVYTQDNTGYTSEGGKATFYNLDIDHNKS
QAY91124	6	8	222	MIDLATWNLSVPVGNPPYTVETSKLVDGFKDQYFHSDTGTLFFWAPVTGSKTENAKYPRTELRETYSNGTLKNWRYPDADNTLRATMAVNQVPSSGKIVIGQIHAYESQKPMVKLEYQYSTTTQSGNIVAKVRMHPDDDSARIITIATGVKLDREFSYLIHLSPRGALGISAAGYQWDTEISKTWSVKPLYFKAGVYVQDNTGYTSEGGQVTFSNLDIDHDK
QAY88800	6	8	224	MTVDISNFTIATPLPISDTNPIALELIGWRALIECPDVISMLDDGSLQMTAPTLGASSKSTLRTRCEWKEPGYWLFSSAADHWSRQEMRLTKVNSLQKVVIGQIHVKDSERPPVKVFWNKGKITMGFRTSYLQDDPVNSTILENVPLGALFKINIHANSSGAVSVSASCNGVKSTSEIMRLDNTWDTKTLAFHGGVYNQIDYSDTTDPLDGSVCIISDLSITHA
QAY88654	6	8	222	MIDLATWNLSIPEGSPPATIETPRLAQGFKDQYFSSEAATLSFWAPVTGSRTANAIYPRSELRETYSDGTLRNWQYSAADNTLRASLAVNQVPSTGKIVIGQIHNKDSNSPMVKLEYQYKTSTSTGNIVAKVRMRPDDEEGQVITIATGVPLNRDFSYQIHLSPKGALGISAAGYNWRTTIDPSWKTKPLYFKAGAYVQDNTGYPSEGGKVTFRMLEIHHKI
QAX87370	6	8	222	MIDLATWNLSVPVGSPPYTVETSKLVKGFKDQYFHSDTGTLFFWSPVTGSKTENAIYPRTELRETYSNGTLRNWYYPDADNLLRATVTVNKVPSSGKIVIGQIHAYESQKPLVKLEYQYKTKTETGNLVIKVRMHPDDDESRVITLATGIKLDNEFNYLIHLSPGGALGISAAGYQWDSQISATWRVKPLYFKAGVYVQDNTGYTSEGGQVTFSKLDIDHDK
CDR91319	6	8	141	MRRNADGSVTFWVPVTGSTTADAHYPRSELRETRRDGSLGNWLHASADNYLSAVLRIDQVPSLNKVVIGQIHSTDVPGSQNDPLVKLQYHYRRGVGRLELLLRDQPGDTAVQNILLAENVQLGERFGYDLRITPSGLMLIS
CDR14464	6	6	257	MRIAVLAGITVAASTAALALPAQADIPARHHTPAAQCEYPADVLDLTNWKLTLPTGEDEDPTDITQPDLATFSAKPWFQVTGDCDAVQFRSAVNGVTTGGSSYPRAELREMTDDGEEEAGWSTSEGTHTLVVKEAFTALPKEKPHLVGAQIHGGDDDVTVFRLEGSKLYITDGDDAHHHLVTDDYELGTEFEAKFVARNGKIDAYYNGERETTISSDGDGNYFKAGAYTQANCDNSDPCDDDNYGEVHISSLKVTHS
CDM40689	6	8	141	MRRNADGSVTFWVPVTGSTTADAHYPRSELRETRRDGSLGNWLHASADNYLSAVLRIDQVPSLNKVVIGQIHSTDVPGSQNDPLVKLQYHYRRGVGRLELLLRDQPGDTAVQNILLAENVQLGERFGYDLRITPSGLMLIS
CDF79085	6	9	303	MITKGIFNSKLLFILSIMLFVACSSDSTDNENTNTDGDEITDADGDGDETEEPDITEENISWKNWYLSVPIDSGNGKATSIQPSDIINDNLSSSQSKYFYKNDDGSYTLWTKFTGITTSGVSTLGDKYCRTELREYWKGNQDTNDNWSMSTGVHILESTINVDYVEGNGRTIVAQIHGKSSEGIPGDPATVKIRWNSGMIQIDHYTKPDNNEAWTSAYDDKIDFGRVDNEIFTFKMKVENGKLYCALVCEAKDLDIEYTEIYDYVGNGYIHENYFKTGNYFGWHDDYEKSAQVVLHKVVTSHE
CCD53238	6	7	280	MSSKFTIPQLLVLLPFLGLAIAAPAQKTTTKATSTTATATSTSAALGTGLPSGNLKPTCAPGGNIDLSKWTLQLPSGTKGHPDSVTGSKLAGCSGYTSKDYFYTNTDGSIVMKVPGGVSTGCVTTANSKHCRTELREASPSSWSPSSASNKLSATLQVVTADDSAHGTVIGQIHIDDSVSSKPVCELFYNSKGVLSMGVEQTRAGGNEIVTEVGSVTIGSKFSYVIAYEGGKLSVVINGGAAKTLDTYQLDSPKSYFKAGNYNQGNSKSEVHFFAIDVQH
CAB61821	6	18	259	MSRTRKRTLATTGVAALSALAALTLPLVTGGTATAAAPCDYPAQQLNLTNWKVTLPTGSSGSPTEVKQPSLATFSASPWFTVNSACTGVQFRSAVNGVTTSGSSYARSELREMTSNGTKNASWSATSGTHTMTFREAFNKLPNDKPHVVGAQIHDGDDDVTVFRLEGTSLYITKGNDTHHKLVTSNYKLNTVFEGKFVVSGGQIKAYYNGVLQTTIAHSASGNYFKAGGYTQANCGNSSPCSSSNYGQVSVYKLLVNHS
CAB1404988	6	8	222	MIDLATWNLSVPVGSPPYTVETSKLVDGFKDQYFHSDTGTLFFWSPVTGSKTENAIYPRTELRETFSNGTLRNWYYPDADNLLRATLTVNKVPSSGKIVIGQIHAYESQRPMVKLEYQYKTKTETGNLVIKVRMRPDDAESRVITLATGIKLDREFNYLIHLSPGGALGVSAAGYQWDSQISATWRDKPLYFKAGVYVQDNTGYTSEGGQVTFSKLDIDHDK
BCA27906	6	9	367	MPRFQPPHTHLLHNHPARWLGLLGCLLLGEAQAELYKGVAPGGNFALENWNITVPQDADGNTTGKAITIRPDQLSGPYGYQSRWFRTDPQDGSMTFWTPINGATAGGSSSPRAELREMLDPTNLGVTWSGAGESVQDALLKVMQVPRDGIVIVGQVHGYGSAPLILLYYRYDFSKQTGRVIAKLQGLPEQGPPYTNHVLATNIALGETFSYQMKVSHNVAMASANGGPVATMAMDPAWNSETFYFKAGAYLHMHGDSATEGARVKFYRLAASHPNDGLLINSPAALPEARVGQPYQAQLSATGGLGGATWKLVSGHPPAGLTLAADGLVSGTPEAGTASATAHWFVAQARDANGNTHHKKFSILIPQ
BCA26449	6	20	227	MIDLGTWNLTIPVGAPSVTIDTPALVGGYQDNYFKASNGTLFFWTPVNGSTTANAIYPRSELRETFADGRLRNWNYSAADNYMSANLAVDQVPSTGKIVIGQIHSYGSTSPLLKLEYQYKTKTGTGNIVAKIRNTPADPDGAVSTLLSGVKLGQRFTYVINLSPQGRLSILVNGTQFSQQLDGTWAPKPLYFKAGVYAQDNVGNGSEAGSATFYNLKTEHRALTAAN
BBT40708	6	9	224	MTVNIDNLIITTPAPKSETNPVALEVTGAVALATLSEFVARLPDGSIRLNAPTKGAASKSTHRTRCEWKEPVYWGLGSAATHRNHQTFTLQKVNSLQKVVISQLHVKDDDSPPIKVFWNKGKLTYGFRSEFNQATAPTTTFLTEVPLGAPFEIIIEVSSSGVVILSATCNGRTGRSPALQLASTWNARNFNFHGGVYNQIDFTDSTPAEDGSVCVISRLELTHF
BBT17650	6	8	228	MIDLSTWQLDIPTHTSATEISTQRLNNGYESQYFRRNRDGSVTFWVPVTGSRSEDARYPRSELRETQADGTLSYWYYASADNYLSAVLTVQQVPSRNKVIIGQIHSKDEAGSENDPLLKLQYHFKDGNGRIEALLRKRPGDAEVENIVLVEHVDLGERFGYDLRLTPTGRLGITVSSKGDDGGLYRQLSGYWSKQQLYFKAGAYIQDNYGPNNEGGRVTFHWLNSLHR
BBR53542	6	9	224	MTVNIDNLIITTPAPKSETNPVALEVTGAVALATLSEFVARLPDGSIRLNAPTKGAASKSTHRTRCEWKEPVYWGLGSAATHRNHQTFTLQKVNSLQKVVISQLHVKDDDSPPIKVFWNKGKLTYGFRSEFNQATAPTTTFLTEVPLGAPFEIIIEVSSSGVVILSATCNGRTGRSPALQLASTWNARNFNFHGGVYNQIDFTDSTPAEDGSVCVISRLELTHF
BBJ45526	6	7	257	MRIVVLAGITAAASTAALALPAQADIPTRHGRTAAECEYPADVLDLGNWKLTLPTGEDEDPTDITQPDLATFSAQPWFQADEDCDAVQFRSPVDGVTTGGSSYPRAELREMTDDGEDEASWSTTEGTHTLVVKEAFTALPNDKPHLVGAQIHGGDDDVTVFRLEGSKLYITDGDDTHHHLVTDDYELGTEFEAKFVARDGKIDAYYNGERETTISSDDDSNYFKAGAYTQANCENSDPCDGDNYGEVHISSVKVTHS
BBH51063	6	20	297	MTPKPVFRAAVLAALVAVAAGCAAPTASTQPLAARAAATHPAAFLGGLERWHLTLPTSQSQQAFPADQIDQPQLATYSSEYFQLNETKTGVLMTSIMGGATTSAGTAFARTELREREASGEKSAWDCANAVRSMTLRQRILKAPTHKSEVSVGQIHDAKNDNLEVFYKGPSQGANGVSDTGVMLAKFNGMSSTKAPVLDDEYRLGDTMVVKVSTREGVMTVDYRNERSGKTSTASAPFEKIIGGCYFKAGNYPQACTKTNIYGLENPNCSKKSYTPEKFETDPLATAVLELQALSLD
BBA30926	6	27	137	WYLNDDRTGASTHTLKALVRVDEHPTSTQPKVILGQIHGWKISQALVKLLWEGSDKPVRVILNDNYATDNDDCDNCSNFSKELGQYKAGDEWGYTIRADNDGIYLATYDANGSNVVSKTLPWGDELSNNWTNPDIAF
BBA30923	6	13	137	NRCTTNNQNWHISDHANHKLSATLKVNSYPHTVTPKVVVGQVHGYEIKQALVKLVWEGSNKPVRALLNDRFLPDNKKCSNCHTFSVELGKVKAGEDWSYQIEVNKQGIFLQAAGKTKDIRWGDKVDGKTLSKDWANN
BBA30918	6	16	147	EEATCSSGTIASSWKLNDDRTNTSTHTLNALVRVDEHPTSTQPKVILGQIHGWKISQALVKLLWEGSDKPVRVILNDNYALDNSSCSSCSNFSIDLGTYKKGVEWGYTIRADNEGIYLATYDANGSNVVSKMLPWGGRLSNNWTNPD
BBA30903	6	27	137	WYLNDDRTGASTHTLKALVRVDEHPTSTQPKVILGQIHGWKISQALVKLLWEGSDKPVRVILNDNYATDNDDCDNCSNFSKELGQYKAGDEWGYTIRADNDGIYLATYDANGSNVVSKTLPWGDELSNNWTNPDIAF
BBA30896	6	16	147	EEATCSSGTIASSWKLNDDRTNTSTHTLNALVRVDEHPTSTQPKVILGQIHGWKISQALVKLLWEGSDKPVRVILNDNYALDNSSCSSCSNFSIDLGTYKKGVEWGYTIRADNEGIYLATYDANGSNVVSKMLPWGGRLSNNWTNPD
BAX81588	6	17	277	MILKNSFFKQIVRLSFFALLITFTLACSKENSTEEDSTEAKIEEPENDDENIASTKYPASILNLSCWEETLPISEIDDNDNPMDIYQPELEIFKHDTYFHVNSSEDGVVFRAHCGGVTTSGSGYPRSELREMNPNYAGSNSKASWSTTSGTHTMYIKQAITHLPDYKKHVVAGQIHDANDDVIVFRLENDKLFIDENGNDGPVLTSDYQLGDIFTVKFIAEEGGVKCYYNDEYIYTYKVNANGCYFKAGCYTQSNVSKGDKATAYGEVEIYDLWVSH
BAW23836	6	8	224	MTVDINDLTIATPVAVSPSNPVALELSGAEAIARFPSVVKVLSDGSIQLSAPTKGASSKSTHRTRCEWTETEDWTLGSAQDHWNRQTMTLTKVNAAQKVVIAQMHVRGDDSPPVKVFWNKGNITLGFRRTYNQTDPVNSTVLKGVPLGGRFDVSLHTTSAGVVNVTAKCYGVSGTSGDLQLDSTWSSQLFEFHGGIYNQVDYTDATPADDGSVCIISELSLIHR
BAQ41226	6	8	223	MPDLSTWNLTIPQGRPAITISTSQLQRDYRSDYFQRTADGIRFWVPVNGSHTRNSEFPRSELRETLSSGRPYNWRYARADNWLEATLSIEAVPSTRRMIIGQIHSDGSNSGQAAPLVKLLYQLRLDQGRVQALVRERPDDGGTRAYTLMDGIPLGQSFSYRIGVSRSGLLSVSVNGSALEQQLDPQWAYQGLYFKAGLYLQDNRGPSSEGGRATFSELRVSHQ
BAO65073	6	8	223	MIDLATWNLSVPVGSPPATIDTPTLVKGFKDQYFHSDTGTLFFWSPVTGSKTENAIYPRTELRETYSNGTLRNWTYPEADNLLYATLAVNQVPSSGKIVIGQIHAYNSTKPLVKVEYQYKASKGSGNIVAKVRLHPDDEEGRVITIAENVPMDREFSYLIHLSPGGALGVSAAGYQWDSQLSATWRDKPLYFKAGVYVQDNTGYTSEGGKVTFSKLDIDHNKT
BAN49436	6	8	228	MIDLSTWNLTVPATTSNTLITTARLNNGYSSQYFRRNSDGSISFWVPVNGARTEDASYPRTELRETQADGTLSYWYHASADNYLSAVLSVEQVPSQNKIVIGQIHSKDEPGSQNDPLLKIQYHYLRGNGRIEALLRKRPGDSEVENILLAENVALGERFGYDLRITPTGKLGITVTSKGDNGNLYRQLSGYWSKQQLYFKAGAYIQDNHGAKNEGGRVTFYWLNGLHR
BAN46112	6	10	223	MIDLSTWNLTLPVGVPAVTIETPLLVGGYQDHYFQSNSTGLYFWVPVNGTTTANAIYPRSELRETQADGKLRNWTYPSADNLLSANLSVSQVPSTGKLVIGQIHAYGSTSPLLKLEYQFKTKTQTANIVAKVRNSPSDETSTVIPLLSGIPLNQRFSYLIELSPTGLLSVLVNGSLWSQQLAADWAPKPLYFKAGVYAQDNSGYETEAGAATFYSLKIEHRAP
BAH79132	6	14	221	MHFRADMGYGSSTANSSYIRSELRELYVSTSNPDCSTSDEDTSWYLDDKRTGATIHTLNATLKIEDYPNISQPKVVLGQIHGWKINQALVKLLWEGNSKPVRVILNDDYEINNQDCNHCEPFSVELGTYAAGEEWSYTIRADENGIYLATYDTDGSNRVAHSIPWGQSYQDKHGDTVVLSSDWASSDIAFYFKAGIYPQFKPEYPGQIFDVSFSSLNLDHY
BAE63841	6	8	254	MILKSALTAVVLCLAVEGAAALDPKCAPGGNFDLSYWNLQLPTGKTGHPATKTPSQLKGCDGYQESGVFYTDSKDGALVMKVPGSPSSTACVTTPNSKHCRTELRELSFDSGDKASWSPSAPKNRLKATVTVPTPDDGSHGTVIGQIHIDDTISTKPVCELYYSKSGDLVMGVEKTRDGGNSIFTKVGNVSVGERFSYEIRYESDELSVSINGAAPQKLDTYSLDSPRSYFKAGNYNQGDSASEVHFYELNVEH
BAD16656	6	9	308	MEKQCGWYAVVLCVALAACGGGGGDSGGTSLPASSSSSSKSSAGSSSSKTSASSSVSSSSSTTSSAAASSSSQSSSSSLDPAAAPGKNFDLSHWKLQLPDANTTEISSANLGLGYTSQYFYTDTDGAMTFWAPTTGGTTANSSYPRSELREMLDPSNSKVNWGWQGTHTMKLSGKTVQLPSSGKIIVAQIHGIMDDGTNAPPLVKAVFQDGQLDMQVKQNSDGTGSDVHNYFTGIKLGDLYNMEIRVTDGVAYVTMNGDTRSVDFVGKDAGWKNLKYYFKAGNYVQDNTSTGGSAIAKLYSLSVSHSN
BAA83339	6	18	256	MTLTRKRGLTAALTATALLVGSMVVGGSGAAAAEPCDYPAQQLDLTDWKVTLPIGSSGKPSEIEQPALDTFATAPWFQVNAKCTGVQFRAAVNGVTTSGSGYPRSELREMTDGGEEKASWSATSGTHTMVFREAFNHLPEVKPHLVGAQIHDGDDDVTVFRLEGTSLYITKGDDTHHKLVTSDYKLNTVFEGKFVVSGGKIKVYYNGVLQTTISHTSSGNYFKAGAYTQANCSNSSPCSSSNYGQVSLYKLQVTHS
AZZ78776	6	8	222	MIDLATWNLSVPVGSPPYTVETSKLVNGFKDQYFHSDTGTLFFWSPVTGSKTENAIYPRTELRETYSNGSLRNWYYPDADNLLRATLTVNKVPSSGKIVIGQIHAYESQKPMVKLEYQYKTKTETGNLVIKVRMHPDDDESRVITLATGIKLDREFNYLIHLSPGGALGVSAAGYQWDSQISATWRNKPLYFKAGVYVQDNTGYTSEGGQVTFSKLDIDHDK
AZV29476	6	8	222	MIDLATWNLSVPVGSPPYTVETSKLVNGFKDQYFHSDTGTLFFWSPVTGSKTENAIYPRTELRETYSNGTLRNWYYPDADNLLRATLSVNKVPSSGKIVIGQIHAYESQKPMLKLEYQYKDKTETGNLVIKLRTHPDQDESRVITLATGIKLNREFNYLIHLSPGGALGVSAAGYQWDSQISATWRNKPLYFKAGVYVQDNTGYTSEGGQVTFSKLDIDHDK
AZQ63823	6	10	303	MKSIQNTIGIFAILLFNLSCNPTNSDPVVPSIDNIKQNTVEEEEEKEQEEDNVSNEIETISWKNWYLSVPIDKGDGKATSIGYESIINDQLTEEQRKYFYVNEDGSYTLWTKFTGFTTSGLSELGERYCRTELREYWQGNQDTKDNWSMSTGVHILESTLQVNFVEGNGRTIVAQVHGKESEGIDGNPATIKIRWNNGMIQADYYTKPNDGDEWSSKYDDKLDLGRVDNEVFTFKIKIEEGKFYAALICEEKGLDVDYTEIYDYVGNGYIHENYFKTGNYYGWNDDYEKAAQVKLYKVVTEHR
AZQ62755	6	23	319	MKYSTTIKSFFKIAFLLWMTLAGIGFSCGCNQIEDEKTPVVEEEIEADNPDDTTSDDKETEEEEESSDNEEEEENNEESNFPYPFEILNLQNWKLNAFTGTLNTPVYEDQISNLSTYENENWFFTEDGQSVAFKCYGGYPTSSGSGNPRTELREMTANGSSTLNWDGTKGTNRMEWKVKVDQLPSSGKACFGQIHGRSSDFDDVIRIQFQGDDNQSEGGVRLKIMGWVTEENDDKEGDYLDGDWKLDEEYHFELIFEDSNVWVNQIDESGEKKEIYRFEGCASDYNYFKAGIYLQSMQNKPFDLNDYGQVSISYLNISH
AZQ38988	6	8	260	MFRTRTLVLAGITAAVSTVTFTLSAHADAPTPNERAADRCTHPAEALDLTNWKLTLPTGDDEDPTEITQPELATFSADPWFRVESDCAAVRFRAAVNGVTTGGSSYPRAELREMTDDGEDEAEWSTTDGTHTLAVREAFMALPRERPYVVGAQVHGGDDDVTVFRLEGSSLYITEGDDRHHHLVTDDYELGTEFEAKFVAKDGEIDVYYNGRRQTTISYDGDTNYFKAGAYTQANCGNSEPCGDGNHGEVRISRIKVTHS
AZP61433	6	8	223	MPDLSTWNLTIPQGRPAITISTSQLQRDYRSDYFQRTADGIRFWVPVNGSHTRNSEFPRSELRETLSSGRPYNWRYARADNWLEATLSIEAVPSTRRMIIGQIHSDGSNSGQAAPLVKLLYQLRLDQGRVQALVRERPDDGGTRAYTLMDGIPLGQSFSYRIGVSRSGLLSVSVNGSALEQQLDPQWAYQGLYFKAGLYLQDNRGPSSEGGRATFSELRVSHQ
AZN57653	6	8	223	MPDLSTWNLTIPQGRPAITISTSQLQRDYRSDYFQRTADGIRFWVPVNGSHTRNSEFPRSELRETLSSGRPYNWRYARADNWLEATLSIEAVPSTRRMIIGQIHSDGSNSGQAAPLVKLLYQLRLDQGRVQALVRERPDDGGTRAYTLMDGIPLGQSFSYRIGVSRSGLLSVSVNGSALEQQLDPQWAYQGLYFKAGLYLQDNRGPSSEGGRATFSELRVSHQ
AZN52864	6	8	223	MPDLSTWNLTIPQGRPAITISTSQLQRDYRSDYFQRTADGIRFWVPVNGSHTRNSEFPRSELRETLSSGRPYNWRYARADNWLEATLSIEAVPSTRRMIIGQIHSDGSNSGQAAPLVKLLYQLRLDQGRVQALVRERPDDGGTRAYTLMDGIPLGQSFSYRIGVSRSGLLSVSVNGSALEQQLDPQWAYQGLYFKAGLYLQDNRGPSSEGGRATFSELRVSHQ
AZN45528	6	8	223	MPDLSTWNLTIPQGRPAITISTSQLQRDYRSDYFQRTADGIRFWVPVNGSHTRNSEFPRSELRETLSSGRPYNWRYARADNWLEATLSIEAVPSTRRMIIGQIHSDGSNSGQAAPLVKLLYQLRLDQGRVQALVRERPDDGGTRAYTLMDGIPLGQSFSYRIGVSRSGLLSVSVNGSALEQQLDPQWAYQGLYFKAGLYLQDNRGPSSEGGRATFSELRVSHQ
AZN14208	6	8	223	MPDLSTWNLTIPQGRPAITISTSQLQRDYRSDYFQRTADGIRFWVPVNGSHTRNSEFPRSELRETLSSGRPYNWRYARADNWLEATLSIEAVPSTRRMIIGQIHSDGSNSGQAAPLVKLLYQLRLDQGRVQALVRERPDDGGTRAYTLMDGIPLGQSFSYRIGVSRSGLLSVSVNGSALEQQLDPQWAYQGLYFKAGLYLQDNRGPSSEGGRATFSELRVSHQ
AZN07186	6	8	223	MPDLSTWNLTIPQGRPAITISTSQLQRDYRSDYFQRTADGIRFWVPVNGSHTRNSEFPRSELRETLSSGRPYNWRYARADNWLEATLSIEAVPSTRRMIIGQIHSDGSNSGQAAPLVKLLYQLRLDQGRVQALVRERPDDGGTRAYTLMDGIPLGQSFSYRIGVSRSGLLSVSVNGSALEQQLDPQWAYQGLYFKAGLYLQDNRGPSSEGGRATFSELRVSHQ
AZM99441	6	8	223	MPDLSTWNLTIPQGRPAITISTSQLQRDYRSDYFQRTADGIRFWVPVNGSHTRNSEFPRSELRETLSSGRPYNWRYARADNWLEATLSIEAVPSTRRMIIGQIHSDGSNSGQAAPLVKLLYQLRLDQGRVQALVRERPDDGGTRAYTLMDGIPLGQSFSYRIGVSRSGLLSVSVNGSALEQQLDPQWAYQGLYFKAGLYLQDNRGPSSEGGRATFSELRVSHQ
AZM60123	6	7	261	MPRTRTVVLAGVTAAVSAAVFTLSAQAAAPAADERAAAADCAYPSEVLDLSDWKLTLPTGEEEDPTEITQPELASFSAAPWFRVEPGCEAVRFRAAVNGVTTGGSSYPRAELREMTDGGTDEAAWSTTEGTHTLVVREAFMALPEERPYLVGAQVHGGDDDVTVFRLEGSSLYVTEGDERHHHLVTDDYVLGTEFEARFVAEDGEIDVYYNGRLETTIRHEGETNYFKAGAYTQANCGNSEPCDDGNYGEVRVSRIEVTHS
AZG87335	6	8	222	MIDLATWNLSVPVGSPATIIETPKLVKGYRDGYFQSGDTLFFWAPVTGSTTENAKYPRSELRETTSDGRVFNWAYSSADNFLRATLEVDQVPSSGKIVIGQIHCYQSTEPLLKVEYQYKEKLQTGNIVAKFRRTPDSEIEVITIAQGVPLDKQFNYTINLSPSGDLTVNAFDAVWYAKLDSAWASKLFYFKAGVYTQDNTGYTTEGGSATFYKLAIAHEKKN
AZG84696	6	9	223	MVDLGSWNLSIPVGSPPKTIETAQLVKGYDGKYFKSKTDAIVFWSPVTGSKTENAKYSRSELRETWADGSLHNWVYPDADNYLNAKLEVDQVPSSGKIVIGQIHAYESTEPLLKVEFQYKEDTKTGDIVAKVRNRYDDDESKVYTIVEGVKLNETFNYVINLSKGGKLSVSAKDKDWSTRISETWRDKPLYFKAGVYTQDNTGYTSEGGKATFYNLDIDHNQS
AZF50902	6	8	221	MIDLSTWNLSIPVGSPPTTIETPKLLNGFNDQYFQAEGSDVQFWTPVTGTRTENAIYPRSELRETYSDGRLRNWTYPEADNFLRATLTVNQVPSTGKVVIGQIHAYDSQKPLIKLEYQFKEKTQTGNIVAKVRMRPDESESRVIIVASNVPLEKTFTYVINLNKAGLLSVYAADSEWNERIGAAWADKPLYFKAGVYVQDNSGDSKEGAKVTFAKLDIDHE
AZF07796	6	9	221	MIDLSTWNLSIPVGSPPTTIETSKLLSGFNDQYFQAEGSDVQFWTPVTGTRTENAIYPRSELRETYADGRLRNWTYPEADNFLRATLTVHQVPSSGKIVIGQIHAYDSQKPLIKLEYQFKEKTQTGNIVAKVRMRPDEAESQVITVASNVPLEKSFTYVINLNKAGLLSVYAADSEWNERIGAAWGDKPLYFKAGVYVQDNSGDSNEGARVTFAKLDIDHE
AZF02387	6	8	221	MIDLSTWNLSIPVGSPPTTIETPKLLSGFNDQYFQAEGSDVQFWTPVTGTRTENAIYPRSELRETYADGRLRNWTYPEADNFLRATLTVNQVPSSGKIVIGQIHAYDSQKPLIKLEYQFKEKTQTGNIVAKVRMRPDESESRVILVASNVPLEKTFTYVINLNKAGLLSVYAADSEWNDRIGAAWGDKPLYFKAGVYVQDNSGDSKEGARVTFAKLDIDHE
AZE97086	6	8	221	MIDLSTWNLSIPVGSPPTTIETPKLLSGFNDQYFQAEGSDVQFWTPVTGTRTENAIYPRSELRETYADGRLRNWTYPEADNFLRATLTVNQVPSSGKIVIGQIHAYDSQKPLIKLEYQFKEKTQTGNIVAKVRMRPDESESRVILVASNVPLEKTFTYVINLNKAGLLSVYAAHSEWNERIGAAWGDKPLYFKAGVYVQDNSGDSKEGARVTFAKLDIDHE
AZE91732	6	8	221	MIDLSTWNLSIPVGSPPTTIETPKLLSGFNDQYFQAEGSDVQFWTPVTGTRTENAIYPRSELRETYADGRLRNWTYPQADNFLRATLTVNQVPSSGKIVIGQIHAYDSQKPLIKLEYQFKEKTQTGNIVAKVRMRPDESESRVILVASNVPLEKTFTYVINLNKAGLLSVYAADSEWNERIGAAWGDKPLYFKAGVYVQDNSGDSKEGARVTFAKLDIDHE
AZE86307	6	8	221	MIDLSTWNLSIPVGSPPTTIETPKLLSGFNDQYFQAEGSDVQFWTPVTGTRTENAIYPRSELRETYADGRLRNWTYPEADNFLRATLTVNQVPSSGKIVIGQIHAYDSQKPLIKLEYQFKEKTQTGNIVAKVRMRPDESESRVILVASNVPLEKTFTYVINLNKAGLLSVYAADSEWNERIGAAWGDKPLYFKAGVYVQDNSGDSKEGARVTFAKLDIDHE
AZE81025	6	8	221	MIDLSTWNLSIPVGSPPTTIDTPRLLSGFNDQYFQAEGSDVQFWTPVTGTRTENAIYPRSELRETYADGRLRNWTYPEADNFLRATLAVNQVPSSGKIVIGQIHAYDSQKPLIKLEYQFKEKTQTGNIVAKVRMRPDEAESRVIIVASNVPLEKSFTYVINLNKAGLLSVYAADSEWNERIGAAWGDKPLYFKAGVYVQDNSGDSQEGARVTFAKLDIDHE
AZE75400	6	8	221	MIDLSTWNLSIPVGSPPTTIDTPRLLSGFNDQYFQAEGSDVQFWTPVTGTRTENAIYPRSELRETYADGRLRNWTYPEADNFLRATLAVNQVPSSGKIVIGQIHAYDSQKPLIKLEYQFKEKTQTGNIVAKVRMRPDEAESRVIIVASNVPLEKSFTYVINLNKAGLLSVYAADSEWNERIGAAWGDKPLYFKAGVYVQDNSGDSQEGARVTFAKLDIDHE
AZE69796	6	8	221	MIDLSTWNLSIPVGSPPTTIDTPRLLSGFNDQYFQAEGSDVQFWTPVTGTRTENAIYPRSELRETYADGRLRNWTYPEADNFLRATLAVNQVPSSGKIVIGQIHAYDSQKPLIKLEYQFKEKTQTGNIVAKVRMRPDEAESRVIIVASNVPLEKSFTYVINLNKAGLLSVYAADSEWNERIGAAWGDKPLYFKAGVYVQDNSGDSQEGARVTFAKLDIDHE
AZE63803	6	8	221	MIDLSTWNLSIPVGSPPTTIDTPRLLSGFNDQYFQAEGSDVQFWTPVTGTRTENAIYPRSELRETYADGRLRNWTYPEADNFLRATLAVNQVPSSGKIVIGQIHAYDSQKPLIKLEYQFKEKTQTGNIVAKVRMRPDEAESRVIIVASNVPLEKSFTYVINLNKAGLLSVYAADSEWNERIGAAWGDKPLYFKAGVYVQDNSGDSQEGARVTFAKLDIDHE
AZE57958	6	8	221	MIDLSTWNLSIPVGSPPTTIDTPRLLSGFNDQYFQAEGSDVQFWTPVTGTRTENAIYPRSELRETYADGRLRNWTYPEADNFLRATLAVNQVPSSGKIVIGQIHAYDSQKPLIKLEYQFKEKTQTGNIVAKVRMRPDEAESRVIIVASNVPLEKSFTYVINLNKAGLLSVYAADSEWNERIGAAWGDKPLYFKAGVYVQDNTGDTNEGARVTFAKLDIDHE
AZE51684	6	9	223	MIDLATWNLSIPEGSPPATIDTPRLVDGFKDQYFHSDTGTLFFWSPVTGSRTANAIYPRSELRETYANGTLKNWTYPEADNLLYATLAVNQVPSSGKIVIGQIHAYNSTKPLVKVEYQYKTTTQSGNIVAKVRMHPDDTDSRVIIVAENVPLDREFSYLIHLSPGGALGVSAAGYQWDTQLSSTWRDKPLYFKAGVYVQDNTGYTSEGGKVTFYKLDIDHNET
AZE14040	6	9	223	MIDLATWNLSIPEGSPPATIDTPKLVDGFKDQYFHSDTGTLFFWSPVTGSRTANAIYPRSELRETYANGTLKNWTYPEADNLLYATLAVNQVPSTGKIVIGQIHAYNSTKPLVKVEYQYKTTTQSGNIVAKVRMHPDDADSRVIIVAENVPLDREFSYLIHLSPGGALGVSAAGYQWDTQISSTWRDKPLYFKAGVYVQDNTGYTTEGGKVTFYKLDIDHNET
AZE07859	6	9	223	MIDLATWNLSIPEGSPPATIDTPKLVDGFKDQYFHSDTGTLFFWSPVTGSRTANAIYPRSELRETYANGTLKNWTYPEADNLLYATLAVNQVPSTGKIVIGQIHAYNSTKPLVKVEYQYKTTTQSGNIVAKVRMHPDDADSRVIIVAENVPLDREFSYLIHLSPGGALGVSAAGYQWDTQISSTWRDKPLYFKAGVYVQDNTGYTTEGGKVTFYKLDIDHNET
AZD32321	6	9	223	MIDLATWNLSIPEGSPPATIDTPKLVDGFKDQYFHSDTGTLFFWSPVTGSRTANAIYPRSELRETYANGTLKNWTYPEADNLLYATLAVNQVPSTGKIVIGQIHAYNSTKPLVKVEYQYKTTTQSGNIVAKVRMHPDDADSRVIIVAENVPLDREFSYLIHLSPGGALGVSAAGYQWDTQISSTWRDKPLYFKAGVYVQDNTGYTTEGGKVTFYKLDIDHNET
AZD11040	6	9	223	MIDLATWNLSIPEGSPPTTIDTPRLVDGFKDQYFHSDTGTLFFWSPVTGSRTANAIYPRSELRETYSNGTLKNWTYPEADNLLYATLAVNQVPSTGKIVIGQIHAYNSTKPLVKVEYQYKTTTQSGNIVAKVRMHPDDAESRVIIVAENVPLNREFSYLIHLSPGGALGVSAAGYQWDTQLSSTWRDKPLYFKAGVYVQDNTGYTTEGGKVTFYKLDIDHNEI
AZC25553	6	20	223	MIDLATWNLSVPVGSPPATIDTPALVKGFKNQYFHSDSGTLFFWSPVTGSKTENAIYPRTELRETYANGTLRNWTYPEADNLLQATLAVNQVPSSGKIVIGQIHAYNSTRPLVKLEYQYKANQGRGNIVAKVRMRPGDTRSRVIGIAKNVPMDRRFSYLIHLSPGGVLGVSAAGYQWNTQLSATWRDKPLYFKAGVYVQDNTGYTSEGGKVTFSKLDIDHNKS
AZC21268	6	20	223	MIDLATWNLSVPVGSPPATIDTPTLVKGFKNQYFHADSGTLFFWSPVTGSKTENAIYPRTELRETYANGTLRNWTYPEADNLLQATLAVNQVPSSGKIVIGQIHAYNSTRPLVKLEYQYKASQGRGNIVAKVRMRPDDTRSRVIGIAKNVPMDRRFSYLIHLSPGGVLGISAAGYRWDARLGAAWRDKPLYFKAGVYVQDNSGYTSEGGKVTFSKLDIDHNKS
AZC18672	6	7	210	MNNFGSIIAHGTLYLYPERPPQDLLWIDQNGHTNYWCSVQGGTSGTSKTPRTESRQTLPDSPVSFNWPRGSARHAMSGRVRVEAAPSSGKVIVGQIHALNAPNPFLMVIWWNGVVRIETRSTPGGLARTVLKKPVALGQAFDYSVEVDAQGELSIALDTLSANMPVGKSWDRYPFYFKAGSYVIDNEGPATEGGWVVYESFDVYNGALQA
AZB04303	6	19	239	MKNRFRNLIITGLLIISGSIDAQKNYSTVPADKFNLNAFNLQLPVEKNNSITIIKGAQIANFSSENFYFSPQDNSIRFFCTSDGKTTQGSHYPRTELRQTDEWHFDKQHILQVKMAVLTQPSTGKIIIGQIHGNSKGTEALKIWWNNGDLQVGYKKEINDKEQRITLLKNVALGQIFNYTIQQSNLEIQVKINQKIVTFDLGNSWKSESVYFKAGNYLQDNKQPVTSGMTAVYQISITK
AZA89666	6	7	240	MQNRFKNIAKAGLFVLCSNFSYAQKTYIPVPQSQFDLSDFNLQLPIEKNNSITIIKGADIPKFSSENFYFSPEDTSIRLFCSSDGKTTQGSHYPRTELRQISEWHFENQHHLQVKMAVLKQPGTGKIIIGQIHGNSKGTEAVKIWWNNGNLQVGFKKEVDDKEQRITLLKNIPLGQVFEYSIEQNNLNIQVKINQQTTVFSLGNSWKHESVYFKAGNYLQDNKFPVTSGTVAIYQIKTNS
AZA83917	6	19	239	MKNRFRNLIITGLLIISGSIDAQKNYSTVPADKFNLNAFNLQLPVEKNNSITIIKGAQIANFSSENFYFSPQDNSIRFFCTSDGKTTQGSHYPRTELRQTDEWHFDKQHILQVKMAVLTQPSTGKIIIGQIHGNSKGTEALKIWWNNGDLQVGYKKEINDKEQRITLLKNVALGQIFNYTIQQSNLEIQVKINQKIVTFDLGNSWKSESVYFKAGNYLQDNKQPVTSGMTAVYQISITK
AYZ80287	6	8	223	MPDLSTWNLTIPQGRPAITISTSQLQRDYRSDYFQRTADGIRFWVPVNGSHTRNSEFPRSELRETLSSGRPYNWRYARADNWLEATLRIEAVPSTRRMIIGQIHSDGSNSGQAAPLVKLLYQLRLDQGRVQALVRERPDDGGTRAYTLMDGIPLGQSFSYRIGVSRSGLLSVSVNGSALEQQLDPQWVYQGLYFKAGLYLQDNRGPSSEGGRATFSELRVSHQ
AYY38263	6	8	223	MPDLSTWNLTIPQGRPAITISTSQLQRDYRSDYFQRTADGIRFWVPVNGSHTRNSEFPRSELRETLSSGRPYNWRYARADNWLEATLRIEAVPSTRRMIIGQIHSDGSNSGQAAPLVKLLYQLRLDQGRVQALVRERPDDGGTRAYTLMDGIPLGQSFSYRIGVSRSGLLSVSVNGSALEQQLDPQWVYQGLYFKAGLYLQDNRGPSSEGGRATFSELRVSHQ
AYW63491	6	9	231	MIDLSTWNLTIPTEPTPQVITTQQLNNGYQSQYFQQGNDGGLVFWVPIDGSHTEDSTYPRTELRETQADGSLDNWYYWQADNELRVTMSVEKVPSKNKVIIGQIHSKSPQTDDGEPLVKLQYYYKPEEGLGRVEALVRNHPDDSYSRNVSILEQVRLGERFNYSLRVTSSGELAVRARSQDGEEDAYYQPLGSAWNDQLLYFKAGAYVNDNAGDSGEGSRVTIYHLNTAHR
AYW42177	6	8	223	MPDLSTWNLTIPQGRPAITISTSQLQRDYRSDYFQRTADGIRFWVPVNGSHTRNSEFPRSELRETLSSGRPYNWRYARADNWLEATLRIEAVPSTRRMIIGQIHSDGSNSGQAAPLVKLLYQLRLDQGRVQALVRERPDDGGTRAYTLMDGIPLGQSFSYRIGVSRSGLLSVSVNGSALEQQLDPQWVYQGLYFKAGLYLQDNRGPSSEGGRATFSELRVSHQ
AYV82652	6	20	279	MMLNEKKKKCYFYSLMAGVLIVTLIIIISVTLTSKKSPINNPVVPARLPDVFPNTILNLTNWELQLPVQGGDSILMIEPDQFNNYSSQYFYVGDDFGVILWTPSNGATTIGTLDPRTELREINPDGDWFLPGTHILTGKTRVLALPSQDGIVIAQLHGEIDSTNPQLCKLIWLIDNTIIAQVKSDLDPNGPEISLNFGHYELGEIISYTLTMKDLLLNVTIVATTTQKNILSQFATFENPFWFNQTFYFKAGLYLLDHTPSNYISGTIELYDVNVIHSI
AYV80989	6	8	285	MGSTPVSSGLTMFRKRALAYCICGLVCFIVIVIVVVVTRKDNHTTEVCESYYNVSNWIDKIDLTNWELQLPVAGGLSIEIIPGEELMAGYQSEYFYKKNGILTFWCPSNGATTEHSLDPRSELREIGAGENWTLSGRHMLTASCAVLVLPVANGIVIGQIHGSSESQQPQLCKIYWKTDNTLIAQVKSDDDPTGPEIDLFLGNYCLGQPIKYTLLLVDFVLKIDVYSEKDGQQIVYSVETSFLNSYWSDWGETYYFKAGNYLQDHINNDNGTVQFYNLSVQHSSG
AYQ80380	6	8	223	MPDLSTWNLTIPQGRPAITISTSQLQRDYRSDYFQRTADGIRFWVPVNGSHTRNSEFPRSELRETLSSGRPYNWRYARADNWLEATLSIEAVPSTRRMIIGQIHSDGSNSGQAAPLVKLLYQLRLDQGRVQALVRERPDDGGTRAYTLMDGIPLGQSFSYRIGVSRSGLLSVSVNGSALEQQLDPQWAYQGLYFKAGLYLQDNRGPSSEGGRATFSELRVSHQ
AYN10278	6	7	224	MAVDISHLTIATPVAVSSTNPVALELNGAEAIARFPSIVTVLSDGSIQFSAPTKGASSKSTHRTRCEWTETQDWTLASAQDHWNRQTMTLTKVNSAQKVVIAQMHVRGDDGPPVKVFWNKGNITLGFRRTFNQTDPVNSTVLKGVPLGATFHISIHTTSEGVVTVTAECNGVSASSGDLQLDSTWASHLFEFHGGVYNQVDYTDATPAEDGSICIISELSLIHR
AYL81339	6	20	222	MIDLATWNLSVPVGDPATIIETPKLLKGYRDGYFQSGDTLFFWAPVTGSTTENAKYPRSELRETTSDGRVFNWAYSSADNFLRATLEVDQVPSTGKIVIGQIHCYQSTEPLLKVEYQYKEKLKTGNIVAKFRRTPDSEIEVITIAQGVPLDQQFSYTINLSPSGDLTVSAFDAVWYAKLDSAWSSKLFYFKAGVYTQDNTGYTTEGGSATFYKLAIAHDKKS
AYL33554	6	8	223	MPDLSTWNLTIPQGRPAITISTSQLQRDYRSDYFQRTADGIRFWVPVNGSHTRNSEFPRSELRETLSSGRPYNWRYARADNWLEATLRIEAVPSTRRMIIGQIHSDGSNSGQAAPLVKLLYQLRLDQGRVQALVRERPDDGGTRAYTLMDGIPLGQSFSYRIGVSRSGLLSVSVNGSALEQQLDPQWVYQGLYFKAGLYLQDNRGPSSEGGRATFSELRVSHQ
AYL15574	6	20	222	MIDLATWNLSVPVGDPATIIETPKLLKGYRDGYFQSGDTLFFWAPVTGSTTENAKYPRSELRETTSDGRVFNWAYSSADNFLRATLEVDQVPSTGKIVIGQIHCYQSTEPLLKVEYQYKEKLKTGNIVAKFRRTPDSEIEVITIAQGVPLDQQFSYTINLSPSGDLTVSAFDAVWYAKLDSAWSSKLFYFKAGVYTQDNTGYTTEGGSATFYKLAIAHDKKS
AYG44633	6	8	224	MSVDIRNLTLAVPVAVSSTNLVATELTGAEAIARYPSYVAVLGDGSVQLCAPTKGASSKSTRRTRCEWSEPQYWALGSALNHWNRQEMTLTKVNSAQKVVIAQMHVRGDDSPPVKVFWKKGDITLGFRRSYNQADPVNSTVLKGVPLGAKFNVSIHATAQGLVTVTASCNGVTGGSGNLQFDSTWASRVFEFHGGVYNQVDYTDATAADDGSICIISELSLIHA
AYG10279	6	8	221	MIDLSTWNLSIPVGTPPATIDTPKLLSGFNGKYFQAEGSSVQFWSPVTGTRTENAIYPRSELRETYADGRLRNWTYPEADNYLRATLAINQVPSSGKIVIGQIHAYDSQKPLVKVEYQYKEKTQTGNIVAKVRMRPDDSKGRVIIVAENVPLQRNFTYVIHLNKAGLLSIEAANGQWNERLGAAWGKKPLYFKAGVYVQDNSGDSKEGGKVTFAKLDIDHN
AYF88998	6	21	223	MIDLSTWNLTLPVGVPAVTIETPLLVGGYRDYYFQNDGATVRFWVPVNGSTTANAVYPRSELRETYADGKLRNWTYPSADNLLSANLAVSQVPSTGKLVIGQIHAYGSTSPMLKLEYQFKTKTQTANIVAKVRNSPDDETSVVIPLLSGIPLNQRFSYVIDLTPNGLLSVMVNGSLWSQQLSTAWAPKPLYFKAGVYAQDNEGYETEAGAATFYSLKIEHRAP
AYF86156	6	8	228	MIDLSTWNLTVPATSSNTLITTDRLNNGYESQYFRRNSDGSISFWVPVNGSRTEDASYPRTELRETQADGTLSYWYQASADNYLSAVLSVDQVPSQNKIVIGQIHSKDEPGSQNDPLLKIQYHYLRGNGRIEALLRKRPGDAEVENIVLAENVDLGERFGYDLRLTPTGRLGIVVTSKGDDGNLYRQLSGYWSNQQLYFKAGAYIQDNYGATNEGGRVTFYWLNGLHR
AYF70756	6	8	223	MPDLSTWNLTIPQGRPAITISTSQLQRDYRSDYFQRTADGIRFWVPVNGSHTRNSEFPRSELRETLSSGRPYNWRYARADNWLEATLSIEAVPSTRRMIIGQIHSDGSNSGQAAPLVKLLYQLRLDQGRVQALVRERPDDGGTRAYTLMDGIPLGQSFSYRIGVSRSGLLSVSVNGSALEQQLDPQWAYQGLYFKAGLYLQDNRGPSSEGGRATFSELRVSHQ
AXT62818	6	23	311	MKINSLRTCSILLSSIRVLLFLCLSILISCSSSEEDNMPVTEPVSDGDPVDEDTTEEEEPTEKESVVWKNWYLSVPLNRGNGKATSIYYETIENDGLTADQKKYFYKNQDGSYTFFTEFTGYTTSGESALDASKYCRTELREYWRGNQSTSDNWSMAEGTHLLESTLKVNYCEGRKQTYIAQIHGIKNEALGLKNSPATIKAQWFDGNIVIEYYQKPTSGEWTSEGDGKVTIGRVDNEKFTIHLKVEDGKFIYKLVCPNKNLDTGYITLYDYVGNGYTYENYFKTGNYFKWNSDYTQSAEVILYSAKTTHN
AXT58890	6	4	313	MKISKLRYIPVVVLFIFSLTNCSSDNDEPENQEQDGGDTTDGDVTDGDGETTSDIPYEVLELKNWKITLPRDFNNDGIADEVYLDKSRNDFEGDPSFKTYKDEFFFAKNKNVLFSCPSLKDIPTTGNSSNTRSELREMPSDESGEKGWDANDNSIKTLDFKVKIVQTSSTKKFAFAQIHDFKQDVWDDILRVQIQSDKPNAVEGDTGRIYLLGDVIEGRATDGFPIDFRNSNYADRYIKDDYVLGEWLTIKITIQNSILKIYLEDMNMPIRTYTNITCKSNYYKAGVYNQSVNLDSNGNGIAEFSEINISENF
AXT52753	6	25	294	MKKSTISKFCYSLLTLIFVYSFASCSNDLAEELSSETEEIKDNIDQKLSTGNFTWKNWYLSVPINRGNGKATSIYYKDLEAANFTNDESYYVKKNSNGSYTFKTKFTGYTTSGEYGLDKKKYCRTELREYWRGNQSTSDNWSMNSGYHKMESKLKVESIGGNKRTFVAQIHGYGGNSPATVKVAWDKGKIKLEYYVKPTNGRTDWTSKDIVKKDLGYVGHDIFTIYLEIKDGRLRTKLYCSALGINTGYVTQYDYDANGYTYDNYFKTGNYFNWNKDYNATSTVRIYGVKTTHY
AXQ47649	6	8	224	MTVNISNLTITTPIAVSSTNPVALELNGAVAIAEFPSVVKVLSDGSVQFTAPTKGASSKSTHRTRCEWSETQNWTLASAPDHWNRQTMTLTKVNLAQKVVISQMHVRGDDSPPVKVFWNKGNITIGFRTSYNQTNPVNSTLLQGVPLGTKFDVIIHATSAGMVKVTARCNGVSKSSSELQLDDTWDTHLFEFHGGVYNQVDYTDATPADDGSVCIISDLSLSHG
AXP05749	6	9	222	MVDLATWNLSIPEGSPPKTIETPRLVDGFKDKYFNSEGSTVYFWSPVTGTKTENAIYPRSELRETYKDGTLRNWLYPDADNKLSATLVVNQVPSSGKIVIGQIHAKDSSKPMVKLEYQYKDASNTGDIVAKVRMRPDDDEGRVITVANGVKLNQAFNYRLHLDRTGDLGITAAGRSWYTTVSAKWKVKPLYFKAGVYVQDNSGYTSEGGKVTFSKLDIDHNT
AXP05747	6	8	221	MIDLATWNLSIPEGSPPTTIETSQLVQGFQNQYFHADSGTVFFWAPVTGATTANAIYPRSELRETYSNGTLRNWLYSAADNKLAATLAVSQVPSSGKVVIGQIHTKDSTSPLVKLEYQYKTYSSTGNIVAKVRMRPDDESGQVITIATGIKLNQSFSYLIHLSPAGVLTINGAGYQWSSPISSTWSDKPLYFKAGVYVQDNTGYPTEGGTVTFSLLDIDHL
AXP03979	6	19	218	MIDLTVWNITLPVQTPAQVVATKAMPALKNKYFDNNGQRIVFWAPVTGSHTGKSEYPRSELRETSKDGKLRNWRYNSGINTLKGTLAVNQVPSEGRVVVAQIHAKDAPTPLLKLVYRYAKGTGNIDVEYRVKPKDKKSPAIYTVPNVPLNKAFSYSLQMDKQGKLSVLINNVGKQVKLDSSWYGYDFYFKAGVYTLDNKGYSNEGGKVTYTRLDVSHK
AXN56963	6	18	256	MRLHRKHGLAATMLATTVFVAAQLGGIGSATAADPCDYPAQQVDLTDWKVTLPTGSGNSPTEIKQPDLEDFSVAPWFQVNSKCTGIQFRAAVDGVTTSGSGYPRSELREMTDGGTERAAWSSTSGTHTMTFRTAVNHLPEDKPHVVVGQIHDGDDDVTVFRVEGSNLYITKGNDTHHKLVTSNYKLHQVFEGKFVVSDGEIKVYYNGVLQTTIDHAKSGNYFKAGAYTQANCGNSSPCSSSNYGQATLYKLQVKHS
AXK54320	6	8	223	MIDLATWNLSVPVGSPPATIDTPALVKGFKDQYFHSDSGTLFFWSPVTGSKTENAIYPRTELRETYSNGNLRNWTYPEADNLLYATLAVKQVPSSGKIVVGQIHAYNSTKPLVKVEYQYKTRQGSGNVVAKVRMRPDDDEGRVITIARNVPMDREFSYLIHLSPGGALGISAAGYQWDGQLSATWRDKPLYFKAGVYVQDNSGYTSEGGKVTFSKLDIDHNKI
AXK37567	6	8	268	MAAALPAAAVLTALAAPAYVQAADPQNGPTATAATSDEGGGKGKGRAELPSEVLDLGNWKLTLPVGGDEDPTEIVQPELDGYSKDPYFTTAESGEAVRFRAPVNGVTTGGSSYPRTELREMESDGEDEIEWSSTSGRHTLEVREAFTHLPEDKPHVVGAQIHGGDDDVTVLRLEGTKLYITEGDTAHHHLITDDYELGTVFELKYVVEEGEIKVYFNGELEATLDHSDSSNYFKTGAYTQANCENSSPCDDGNYGEVEVHDVSVTHED
AXJ07392	6	8	222	MIDLATWNLSVPVGSPPYTVETSKLVNGFKDQYFHSDTGTLFFWSPVTGSKTENAIYPRTELRETYSNGTLRNWYYPDADNLLRATLSVNKVPSSGKIVIGQIHAYESQKPMLKLEYQYKDKTETGNLVIKLRTHPDQDESRVITLATGIKLNREFNYLIHLSPGGALGVSAAGYQWDSQISATWRNKPLYFKAGVYVQDNTGYTSEGGQVTFSKLDIDHDK
AXH55967	6	9	222	MIDLATWNLSVPVGSPATIIETPKLVKGYRDGYFQSGDTLFFWAPVTGSTTENAKYPRSELRETTSDGRVFNWAYSSADNFLRATLEVDQVPSTGKIVIGQIHCYQSTEPLLKVEYQYKEKLQTGNIVAKFRRTPDSEIEVITIAQGVPLNKQFNYTINLSPSGDLTVNAFDAVWYAKLDSAWASKLFYFKAGVYTQDNTGYTTEGGSATFYKLAIAHEKKN
AXB47854	6	9	381	MKRTLGVVLAVVALGVPGTLTAVAAGSPLQIAGVTASADDGNVPANTLDNDLGTRWSAEGDGVWIQYDLGTAQTVGSVSLAWHKGDTRKNTFDIKLSSDGTSWKTALAGKVSSGTTLAPQNYDFADASARYVRVVGHGNTGNDWTSITEAAVLGADGNGGTCAYPADVLDLENWYIGLPIGADEKPKNVEQPELATYSIDPWFTATPDCEAVQFRAAVNGVTTSGSSYPRSELREMKGSSKASWSSTSGTHTMTIDQAITAQPKEKPDVVAGQIHGGDDDVSVFRLEGKKLYVTKGDTSDHKLVDDNYVLGTRFQAKFEVSGGKIKAYYNGVLQTTISDSFTGGYFKAGAYTQANCEKSSPCSSSNYGEVKIYALNVTHSG
AXB47853	6	19	258	MRTIKLFAGAFAGAATLALVPVATAQENSPACTRPAQVLDLRNWKITLPVDDPDQPGAQPLEVQQPQLKRYGLDPWFVPTAACDGVRFRSAVNGVTTPNSSYPRSELHEMTRGGTQPVSWSPTSGTHTMEIDQAITHLPNDKPHVVAGQIHDGQDDVTVFRLEGEKLYVTNGDDPNFALLDDHYVLGTRFQAKFEVSGGKIKAYYNGVHKVTLPATFDGAYFKAGAYTQANCAKSVPCDPGNFGQVIIHRLAVTHRPS
AXB42364	6	8	249	MKRWATTLVPLVLATGLSAPAAAAPASAACQYPAEVLDLANWYIGLPIGDDEKPLNVEQPELATYAVDPWFTPTEACDGVQFRAAVNGVTTSGSNYPRSELREMDGSEKAAWPAKSGTHTMTIDQAITAVPADKPHVVAGQIHDSEDDVSVFRLEGRKLYVTDGDTSDHHLITDDYELGTRFEAKFVVSDGEIKAYYNGELQTTLPASFSGGYFKAGAYTQANCDKSAPCDDGNYGEVEVYGLTVTHED
AXA63439	6	8	222	MVDLATWNLSIPEGSPPKTIETPRLVDGFQDKYFNSEGSTVYFWSPVTGTKTENAIYPRSELRETYRDGTLRNWVYPDADNQLRASLVVNQVPSSGKIVIGQIHAKDSSKPMVKLEYQYKEDSATGNIVAKVRMRPDDSEGRVITVATGVKLNRSFSYRIHLDRTGDLGITAAGNSWYTTVGAAWRDKPLYFKAGVYVQDNTGYTSEGGKVTFSVLDIDHNT
AXA63438	6	8	223	MIDLATWNLSIPEGAPPATIQTSQLVQGFKSQYFNSETGTVFFWAPVTGATTANAIYPRSELRETNSDGTLRNWLYPSADNTLRATVTVNQVPSTGKIVIGQIHTKDSTSPMVKLEYQYKTYSSTGNIVAKVRMRPDDETGQVITIATGVTLNRSFSYMIHLSPKGALGITAAGYNWRTTVDPSWKVKPLYFKAGVYVQDNTGYVTEGGKVTFSLLEIKHTTL
AXA57727	6	8	222	MVDLATWNLSIPEGSPPKTIETPRLVDGFQDKYFNSEGSTVYFWSPVTGTKTENAIYPRSELRETYRDGTLRNWVYPDADNQLRASLVVNQVPSSGKIVIGQIHAKDSSKPMVKLEYQYKEDSATGNIVAKVRMRPDDSEGRVITVATGVKLNRSFSYRIHLDRTGDLGITAAGNSWYTTVGAAWRDKPLYFKAGVYVQDNTGYTSEGGKVTFSVLDIDHNT
AXA57726	6	8	223	MIDLATWNLSIPEGAPPATIQTSQLVQGFKSQYFNSETGTVFFWAPVTGATTANAIYPRSELRETNSDGTLRNWLYPSADNTLRATVTVNQVPSTGKIVIGQIHTKDSTSPMVKLEYQYKTYSSTGNIVAKVRMRPDDETGQVITIATGVTLNRSFSYMIHLSPKGALGITAAGYNWRTTVDPSWKVKPLYFKAGVYVQDNTGYVTEGGKVTFSLLEIKHTTL
AXA25677	6	8	224	MAVNISRLTITTPVATSPTNPVALELSGAEAIAQFPEIVTALPDGSIRFTAPTKGASSKSTHRTRCEWSESTNWTLASAANHRNHQQMKLTKVNSAQKVVISQMHVRGDDSPPVKVFWNKGNITMGFRTTYNQVTPVNTTVLKGVPLGAKFTVAIDVTTQGQVTVSAQCTGVSGSSGALQLDDTWDSRLFEFHGGVYNQVDYTDSTSAEDGSICVISSLSLAHS
AWZ83892	6	8	223	MPDLSTWNLTIPQGRPAITISTSQLQRDYRSDYFQRTADGIRFWVPVNGSHTRNSEFPRSELRETLSSGRPYNWRYARADNWLEATLSIEAVPSTRRMIIGQIHSDGSNSGQAAPLVKLLYQLRLDQGRVQALVRERPDDGGTRAYTLMDGIPLGQSFSYRIGVSRSGLLSVSVNGSALEQQLDPQWAYQGLYFKAGLYLQDNRGPSSEGGRATFSELRVSHQ
AWY55326	6	9	267	MPSMGGGGNGMPVAGAIGSGGQGGVGTPASTGGGASASGVAASSGPAPGNGPGAVNLNGFGSLQLPSGSNGHVDTIGAGQLKRYDSDFFKHNGDGSLTFSVPPGGGAHTAHSNFPRSELAEGSSWKMGDGKSTLSATLSVDKLPPNGDVVIGQIHQRVDSGKPRPPVELHYDKGNIVASIMDSNSLSAGRHDVVIAKDVKPGEKFSYSMSMEPNGELNISAAGQSKTVKMDPSFDNANLYFKAGNYCQDPAGGSQVSFNGLDIDHQH
AWM94776	6	8	222	MIDLATWNLSVPVGNPPYTVDTPKLVNGFKDQYFHSDTGTLFFWSPVTGSKTENAKYPRTELRETYSNGTLKNWLYPDADNSLRATLAVNQVPSTGKIVIGQIHAYESQKPMVKLEYQYKTSTQSGNIVAKVRMRPDDDDGRVITIATGVKLDREFSYLIHLSPGGALGISAAGYQWDTDISKTWRDKPLYFKAGVYVQDHTGYTSEGGKVTFSKLDIDHDK
AWF66649	6	8	223	MPDLSTWNLTIPQGRPAITISTSQLQRDYRSDYFQRTADGIRFWVPVNGSHTRNSEFPRSELRETLSSGRPYNWRYARADNWLEATLSIEAVPSTRRMIIGQIHSDGSNSGQAAPLVKLLYQLRLDQGRVQALVRERPDDGGTRAYTLMDGIPLGQSFSYRIGVSRSGLLSVSVNGSALEQQLDPQWAYQGLYFKAGLYLQDNRGPSSEGGRATFSELRVSHQ
AWF61111	6	8	223	MPDLSTWNLTIPQGRPAITISTSQLQRDYRSDYFQRTADGIRFWVPVNGSHTRNSEFPRSELRETLSSGRPYNWRYARADNWLEATLSIEAVPSTRRMIIGQIHSDGSNSGQAAPLVKLLYQLRLDQGRVQALVRERPDDGGTRAYTLMDGIPLGQSFSYRIGVSRSGLLSVSVNGSALEQQLDPQWAYQGLYFKAGLYLQDNRGPSSEGGRATFSELRVSHQ
AWE97181	6	8	223	MPDLSTWNLTIPQGRPAITISTSQLQRDYRSDYFQRTADGIRFWVPVNGSHTRNSEFPRSELRETLSSGRPYNWRYARADNWLEATLRIEAVPSTRRMIIGQIHSDGSNSGQAAPLVKLLYQLRLDQGRVQALVRERPDDGGTRAYTLMDGIPLGQSFSYRIGVSRSGLLSVSVNGSALEQQLDPQWVYQGLYFKAGLYLQDNRGPSSEGGRATFSELRVSHQ
AWA41914	6	9	222	MIDLATWNLSVPVGSPPYTVETSKLVNGFKDQYFHSDTGTLFFWSPVTGSKTENAIYPRTELRETYSNGTLRNWYYPDADNLLRATLSVNKVPSSGKIVIGQIHAYESQKPMLKLEYQYKEKTETGNLVIKLRTHPDQDESRVITLATGIKLNREFNYLIHLSPGGALGVSAAGYQWDSQISATWRNKPLYFKAGVYVQDNTGYTSEGGQVTFSKLDIDHDK
AVX91647	6	9	222	MIDLATWNLSVPVGSPPYTVETSKLVNGFKDQYFHSDTGTLFFWSPVTGSKTENAIYPRTELRETFSNGSLRNWYYPDADNTLRATLAVNKVPSSGKIVIGQIHAYESQKPMVKLEYQYKTKTETGNLVIKVRMHPDDDESRVITLATGIKLDREFNYLIHLSPGGALGVSAAGYQWDSQISATWRNKPLYFKAGVYVQDNTGYTSEGGQVTFSKLDIDHDK
AVX24946	6	9	223	MVDLGSWNLSIPVGSPPKTIETAQLVKGYDGKYFKSKTDAIVFWSPVTGSKTENAKYSRSELRETWADGSLHNWVYPDADNYLNAKLEVDQVPSSGKIVIGQIHAYESTEPLLKVEFQYKEDTKTGDIVAKVRNRYDDDESKVYTIVEGVKLNETFNYVINLSKGGKLSVSAKDKDWSTRISETWRDKPLYFKAGVYTQDNTGYTSEGGKATFYNLDIDHNQS
AVX22271	6	8	222	MIDLATWNLSVPVGSPATIIETPKLVKGYRDGYFQSGDTLFFWAPVTGSTTENAKYPRSELRETTSDGRVFNWAYSSADNFLRATLEVDQVPSSGKIVIGQIHCYQSTEPLLKVEYQYKEKLQTGNIVAKFRRTPDSEIEVITIAQGVPLDKQFNYTINLSPSGDLTVNAFDAVWYAKLDSAWASKLFYFKAGVYTQDNTGYTTEGGSATFYKLAIAHEKKN
AVU78757	6	8	218	MIDLTVWNITLPVQTPAQVVATKAMPTLQNKYFNRSGERIVFWAPVTGSHTGKSDYPRSELRETTKDGKLRNWRYNSGVNTLKGTLAVNQVPSQGRVVVAQIHAKDAPTPLLKLVYRYAKGTGNIDVEYRVKPKDKKSPVIYTVPKVALNKTFSYSLQMDKQGKLTVLINNVGKQVKLDRAWHGYNFYFKAGVYTLDNVGSSSEGGKVTYTKLDVSHK
AVU78170	6	9	222	MVDLATWNLSIPEGSPPKTIETPRLVDGFKNKYFNSEGSTVYFWSPVTGTKTENAIYPRSELRETYKNGTLRNWLYPDADNKLSATLVVNQVPSTGKIVIGQIHAKDSSKPMVKLEYQYKDDSKTGNIVAKVRMRPDDDEGRVITVASGVKLNQSFSYRLHLDRTGDLGITAAGRSWYTTMSAKWKVKPLYFKAGVYVQDNTGYTSEGGKVTFSKLDIDHNT
AVU78168	6	9	221	MIDLATWNLSIPEGSPPTTIETSQLVQGFQNQYFHADSGTVFFWAPVTGAKTANAIYPRSELRETYSNGTQRNWLYSAADNKLAATLTVNQVPSTGKLVIGQIHAKDSTSPMVKLEYQYKTYSSTGNIVAKVRMRPDDESGQVITIATGIKLNQSFSYLIHLSPAGVLTINGAGYQWSSPISSTWSDKPLYFKAGVYVQDNTGYPTEGGTVTFSLLDIDHI
AVI86885	6	10	223	MIDLGSYQLSIPVGSPPKTITTAQLVKGYDGKYFKSKSDSIVFWSPVTGTKTENAKYSRSELRETWSDGTLRNWVYPDADNYLNAKLEVDQVPSSGKIVIGQIHAYESTEPLLKVEYQYKEDTKTGDIVAKVRNRYDDDDSKVYTIVEGVKLNQTFNYVIHLSKGGKLTVSINDTDWSKSISKTWRDKPLYFKAGVYTQDNTGYTSEGGKATFYNLDIDHNKS
AVI84287	6	20	222	MIDLATWNLSVPVGDPATIIETPKLLKGYRDGYFQSGDTLFFWAPVTGSTTENAKYPRSELRETTSDGRVFNWAYSSADNFLRATLEVDQVPSTGKIVIGQIHCYQSTEPLLKVEYQYKEKLKTGNIVAKFRRTPDSEIEVITIAQGVPLDQQFSYTINLSPSGDLTVSAFDAVWYAKLDSAWSSKLFYFKAGVYTQDNTGYTTEGGSATFYKLAIAHDKKS
AVH39260	6	7	224	MTVDISNLIIATPVAVSSSNPVALELNGAEAIASYPSIVKVLSDGSIQFSAPTKGASSKSTHRTRCEWTETEEWTLASAQDHWNYQTMTLTKVNAAQKVVIAQMHVRGDDSPPVKVFWNKGNITLGFRRTYNQVDPVNSTLLKGVPLGGRFIVSIHTTSAGVVNVTAKYNGVSGSSGNLQLDSTWAPRVFEFHGGIYNQVDYTDTTPADDGSVCIISELSLIHR
AVD90968	6	8	224	MAVDISHLTIATPVAVSSTNPVALELNGAEAIARFPSIVTVLSDGSIQFSAPTKGASSKSTRRTRCEWTETQDWTLASAQDHWNRQTMTLTKVNSAQKVVIAQMHVRGDDGPPVKVFWNKGNITLGFRRTFNQTDPVNSTVLKGVPLGATFHISIHTTSEGVVTVTAECNGVSASSGDLQLDSTWASRLFEFHGGVYNQVDYTDATPAEDGSICIISELSLIHR
AUZ58784	6	7	224	MAVDISHLTIATPVAVSSTNPVALELNGAEAIARFPSIVTVLSDGSIQFSAPTKGASSKSTHRTRCEWTETQDWTLASAQDHWNRQTMTLTKVNSAQKVVIAQMHVRGDDGPPVKVFWNKGNITLGFRRTFNQTDPVNSTVLKGVPLGATFNISIHTTSEGVVTVTAECNGVSASSGDLQLDSTWASRLFEFHGGVYNQVDYTDATPAEDGSICIISELSLIHR
AUZ48574	6	8	221	MIDLSTWNLSIPVGSPPTTIETPKLLSGFNDQYFQAEGSDVQFWTPVTGTRTENAIYPRSELRETYADGRLRNWTYPEADNFLRATLTVNQVPSSGKIVIGQIHAYDSQKPLIKLEYQFKEKTQTGNIVAKVRMRPDESESRVITVASNVPLEKSFTYVINLNKAGLLSVNAADSEWNDRIGAAWGDKPLYFKAGVYVQDNSGDSKEGARVTFAKLDIDHE
AUS05186	6	23	299	MKTKAFLKHTFSILLTVVFMMSCSANNDTDSTVTEEKEEEATPEEVDPPVEEPTNIAWKNWYLSVPINRGDGSATSIQPDAIINNDLTSSESQYFYKNDDGSYTLYTKFTGFTTSGLSPLGGKYCRTELREYWRGNQDTKDNWSMATGIHILESTMHVDFVEGNGRTIVAQIHGKSSEGIPGDPATVKIRWNNGMIQIDYYTKPENDDPWTSKYDAKLDFGRVDNEKFTFKIKIENGKMYCALVCDAKDLNIDYQEIYDYVGNGYIHENYFKTGNYFGWHDDYEKAAQVVLHEVVTKHE
AUO49239	6	8	223	MIDLATWNLSIPEGAPPATIETSQLVQGFKNQYFSSETGTVFFWAPVTGATTANAIYPRSELRETNSDGTLRNWLYPSADNTLRATVTVNQVPSTGKIVIGQIHTKDSTSPMVKLEYQYKTYSSTGNIVAKVRMRPDDATGQVITIATGITLNRSFSYMIHLSPKGALGITAAGYNWRTTVDPSWKVKPLYFKAGVYVQDNTGYVTEGGKVTFSLLEIKHTTL
AUO46083	6	8	218	MIDVTVWSVTLPVQTPAQVVATKAMPTLKNKYFDNNGQRIIFWAPVTGSHTGNSKYPRSELRETSRDGKHRNWRYNSGTNTLKGELSVNQVPSEGRVVVAQIHAKDAPTPLLKLVYRYEKGTGNIDVEYRVKPKDKKSPVIYTVPKVPLNKSFSYTLQMDKQGQLSVLIGKSGKQVKLDKSWQGYNFYFKAGVYTLDNKGYSNEGGKVTYTKLSVSHK
AUM72272	6	9	222	MVDLATWNLSIPEGSPPKTIETPRLVDGFRDKYFNSEGSTVYFWSPVTGTKTENAIYPRSELRETYKDGTLRNWLYPDADNKLSATLVVNQVPSSGKIVIGQIHAKDSSKPMVKLEYQYKDASSTGDIVAKVRMRPDDDKGRVITVASGVKLNQAFNYRLHLDRTGDLGITAAGRSWYTTISSTWRVKPLYFKAGVYVQDNSGYTSEGGKVTFSKLDIDHNT
AUM72270	6	8	221	MIDLATWNLSIPEGSPPTTIQTSQLVQGFQDQYFHADSGTLFFWAPVTGATTANAIYPRSELRETYSDGTLRNWLYSAADNKLAATLAVSQVPSSGKVVIGQIHAKDSTSPLVKLEYQYKTYSSTGNIVAKVRMRPDDESGQVITIATGIKLNQSFSYLIHLSPAGVLTINGAGYQWSSPISSTWSDKPLYFKAGVYVQDNTGYPTEGGTVTFSLLDIDHI
AUM70704	6	7	218	MIDLTVWNVTLPVQTPAQVVATKAMPTLKNKYFDNNGQRIVFWAPVTGSHTGKSEYPRSELRETSKDGKLRNWRYNSGINTLKGTLAVNQVPSEGRVVVAQIHAKDADTPLLKLVYRYAKGTGNIDVEYRVKPKDKKSPVIYTAPNVPLNKDFSYSLQMDKQGKLSVLINNVGKQVKLDSSWYGYDFYFKAGVYTLDNVGYASEGGKVTYTKLDVSHK
AUG43645	6	9	223	MIDLATWNLSIPEGSPPATIDTPKLVDGFKDQYFHSDTGTLFFWSPVTGSRTANAIYPRSELRETYANGTLKNWTYPEADNLLYATLAVNQVPSTGKIVIGQIHAYNSTKPLVKVEYQYKTTTQSGNIVAKVRMHPDDADSRVIIVAENVPLDREFSYLIHLSPGGALGVSAAGYQWDTQISSTWRDKPLYFKAGVYVQDNTGYTTEGGKVTFYKLDIDHNET
AUG10409	6	8	221	MIDLSTWNLSIPVGSPPATIDTPKLLSGFKDQYFQAEGSNVQFWTPVTGTRTENAVYPRSELRETYADGRLRNWTYPDADNFLRATLAVNQVPSSGKIVIGQIHAYDSQKPLIKLEYQFKEKTQTGNIVAKVRMRPDEDEGRVIIVAANVPLEKSFTYVINLNKAGLLSVYAADGEWNERIGAAWGAKPLYFKAGAYVQDNSGDSKEGARVTFAKLDIDHD
AUG04764	6	9	223	MIDLATWNLSIPEGSPPATIDTPRLVDGFKDQYFHSDTGTLFFWSPVTGSRTANAIYPRSELRETYSNGTLKNWTYPEADNLLYATLAVNQVPSTGKIVIGQIHAYNSTKPLVKVEYQYKTTTQSGNIVAKVRMHPDDTDSRVIIVAENVPLDREFSYLIHLSPGGALGVSAAGYQWDTQLSSTWRDKPLYFKAGVYVQDNTGYTTEGGKVTFYKLDIDHNET
AUF97024	6	8	210	MHAFGNITANGKVYLYPAELPRDLLWVDQNGHTNYWCSVQAGTSGSSKNPRTEGRQTLPGTAVSFNWLPGSARHSMSGRVRVEQAPSSGKVIIGQIHAVNALNPFLMVIWWNGYVRIEIRDVPLGVTRTLLKKQMPLGQVFDYCIQVDERSQLTATLDELSAGAPVNSKWSKYPFYFKAGAYVIDNKGDASEGGWVVYEALDVIDGVLPA
AUA15420	6	7	260	MRCMRIVVLAGITAAASTALALPAQAGIPARDATTTAAPCEYPADVLDLTNWKVTLPTGDDEDPTEITQPELATFSAKPWFQADEDCGAVRFRAAVDGVTTGGSSYPRAELREMTDDGEEEASWSTDEGTHTLVVTEAFTALPEDKPHLVGAQIHGGDDDVTVFRLEGSKLYITDGDDTHHHLVTDDYELGTEFEAKFVVRDGKIDVYYNGERETTISHDDDSNYFKAGAYTQANCGNSDPCDADNYGEVHISGIKVTHS
ATZ47112	6	7	286	MSSKFTIPQLLVLLPFLGLAIAAPAQKTTTKATSTTATISGTATATSTSAALGTGLPSGNLKPTCAPGGNIDLSKWTLQLPSGTKGHPDSVTGSKLAGCSGYTSKDYFYTNTDGSIVMKVPGGVSTGCVTTANSKHCRTELREASPSSWSPSSASNKLSATLQVVTADDSAHGTVIGQIHIDDSVSSKPVCELFYNSKGVLSMGVEQTRAGGNEIVTEVGSVTIGSKFSYVIAYEGGKLSVAINGGAAKTLDTYQLDSPKSYFKAGNYNQGNSKSEVHFFAIDVQH
ATV18844	6	20	222	MIDLATWNLSVPVGDPATIIETPKLLKGYRDGYFQSGDTLFFWAPVTGSTTENAKYPRSELRETTSDGRVFNWAYSSADNFLRATLEVDQVPSTGKIVIGQIHCYQSTEPLLKVEYQYKEKLKTGNIVAKFRRTPDSEIEVITIAQGVPLDQQFSYTINLSPSGDLTVSAFDAVWYAKLDSAWSSKLFYFKAGVYTQDNTGYTTEGGSATFYKLAIAHDKKS
ATN10179	6	8	221	MIDLSTWNLSIPVGSPPTTIETPRLMSGFNDQYFQAEGSDVQFWTPVTGSRTENAIYPRSELRETYADGRLRNWTYPEADNFLRATLTVNQVPSSGKIVIGQIHAYDSQKPLIKLEYQFKEKTQTGNIVAKVRMRPDEAESRVIIVASNVPLEKSFTYVINLNKAGLLSVYAADSEWNERIGAAWGDKPLYFKAGVYVQDNSGDTNEGARVTFAKLDIDHE
ATL81219	6	8	260	MRCMRIVVLAGITAAASTALALPAQAGIPARDATTTAAPCEYPADVLDLTNWKVTLPTGDDEDPTEITQPELATFSAKPWFQADQDCGAVRFRAAVDGVTTGGSSYPRAELREMTDDGEEEASWSTDEGTHTLVVTEAFTALPEDKPHLVGAQIHGGDDDATVFRLEGSKLYITDGDDTHHHLVTDDYELGTEFEAKFVVRDGKIDVYYNGERETTISHDDDSNYFKAGAYTQANCGNSDPCDADNYGEVHISGIKVTHS
ATJ01131	6	13	299	MNRLFTLTLLSFFFMNAQCKSDAVEPSQEEEEIIEDVDNELTEKDTTDTTNEDTVIVTPDYDLPYVILNLNNWKLNAFEGELDNLEYVDRISDLANYSNEHWFYSSAEDWVTFKCYAGFPTSSGSGNPRTELRELESDGKTNSYWDGTKGSHQMEWEVNVEHLPSSGKLCFGQIHGPSDSYDDVIRVQFQGDKNQSEGDVRLKIMGWVTEENGDFSGDFIEGDWALDTVYRFRLIFENENLILYSILGEEQIEIYRFEGCGSTENYFKAGLYMQSMQNKPYNLEDYGQVSMSYLSVTHQ
ATH83054	6	21	238	MHVLPGCKVRKPPAVVINMIDLNTWNLTIPEQVPARTIETRLVKADYRSPYFYRSGTTLLFWAPVTGTSTSNSPYPRSELRETFADGKQRNWLYKEGNHRLAASLAVTQVPSSGKIVIGQVHSKDNPTPYIKLQYQLVQGVGYVNLELRRKPGDIKSPVVMTYRSMPLNTRFNYAIDISRKGDLKVSIDGLTYTDKIDPAWASKRFYFKAGVYTLDNQGPPSEGGRAVFHQLRATHVK
ATH82510	6	11	370	MNNDLVATSSKRSYAAVIGAAVTGSLLSFASHAELRPELAPGGNFALENWSLTLPVDEEGGNQGRAQTLYPDRLSGPQGYTSSYFRTDTDGAMTFWAPANGALSARADYARAELRQMIDPSSNAVNWDSQGRAHLDARLRVLQVPVGNGLVAVGQIHAYEAMPLVTLYYQYDMDAQTGRLFARVKQSPEGAEEAKRYNLAEGIQLGQAFVYRLGMARNRDGVAEVAVTINGSQVLQVPLDPAWDSRTFYFKAGAFLNSRSDNSEDGALVKFYRLATSHPAARLHITQLSALPPASVGTPYSVQLESRGGVGGTTWRLVSGFPPAGLTLSSDGVLSGEPQNATSIPDDFTAQIRDANGNTVSKKFSIVINP
ATH82080	6		229	MLDLTTWNLSVPTDPAPTTISTTRLNNGYQSGYFRRNADGSVTFWAPVTGSPTADAKYPRSELRETQSDGSLSNWQHGSSDSYLSAVLTVDSVPSKNKVVIGQIHSKDEPGSENDPLIKLQYHYRNGIGRLELLLREKPGDRQVQNILLAENVQPGERFGYDLRLTPTGKLGVAVVSKDDDKGSLYRQLHPSWAKQQLYFKAGAYIQDNEGPSKEGGRVTFYHLNTAHR
ATH04442	6	8	223	MPDLSTWNLTIPQGRPAITISTSQLQRDYRSDYFQRTADGIRFWVPVNGSHTRNSEFPRSELRETLSSGRPYNWRYARADNWLEATLRIEAVPSTRRMIIGQIHSDGSNSGQAAPLVKLLYQLRLDQGRVQALVRERPDDGGTRAYTLMDGIPLGQSFSYRIGVSRSGLLSVSVNGSALEQQLDPQWVYQGLYFKAGLYLQDNRGPSSEGGRATFSELRVSHQ
ATE80594	6	8	224	MTVDISNYTIATPLPISDTNPIALELIGWRALLECPEVVSMLPDGSLQMTAPTLGASSKSTLRTRCEWKEPGYWLFASAADHWNRQEMRVTKVNSLQKVVISQIHVQGSERPPVKVFWNKGRITMGFRSSYLQEDPVNTTILEDVPLGALFKINIHANSSGAVSVSASCNGVKSTSAIMRLDNTWDTKTLAFHGGVYNQIDYSDTTDPQDGSVCIISDLSITHL
ATE75311	6	9	222	MIDLATWNLSVPVGSPPYTVETAKLVDGFKDQYFHSDTGTLFFWSPVTGSKTENAIYPRTELRETYSNGTLKNWYYPDADNTLRATLSVSQVPSSGKIVIGQIHAFNSQKPMVKVEYQYKDYSATGNIVAKVRMHPDDDTARVITIATGVKLNQEFSYLIHLSPGGALGISAAGYQWDTDISTMWRDKPLYFKAGVYVQDNTGYTTEGGEVTFSKLDIDHDT
ATB31635	6	7	389	MLKSSAHQKASSRTSGFITSMLVAAASLGSMSAAAQTRLTIPDANISASGSDINLPVNANDGSLSTRWSADASGGAQWLQYNLGGCYKIACANLAWYNGDSRKYNLTLQTSNDGRTWSDVFNGTNSGTTAMLKPYAFGDKSARYVRLQSTGSNVNNWVSLSEMEIWTNGTGNCSSYALDPKKSPGENFDLSGYKLQTLDGALQFKQVSPINTYTDKYFYTDSSTGAMTFYVPSGAGSTTNSHYPRSELRTNATWRMGGTRTLAVSMKVLQQPATKQIIIGQIHGEQSGGSELLKLRWTNGDILMGVKTNFGDSEQRILIKSGVAIGENIDYVIKLAGSTVTVTVNGTSKSFTYNTASWSNVDLYFKLGAYSQDSSADGTYAKVAVTALK
ASV35405	6	8	221	MIDLSTWNLSIPVGSPPATIDTPKLMNGFKDQYFQAEGSNVQFWTPVTGTRTENAVYPRSELRETYADGRLRNWTYPDADNFLRATLAVNQVPSSGKIVIGQIHAYDSQKPLIKLEYQFKEKTQTGNIVAKVRMRPDEDEGRVIIVASNVPLEKSFTYVINLNKAGLLSVYAADGEWNERIGAAWGAKPLYFKAGAYVQDNSGDSKEGARVTFAKLDIDHD
ASE20880	6	8	223	MIDLATWNLSVPVGSPPATIDTPTLVKGFKDQYFHSDTGTLFFWSPVTGSKTENAIYPRTELRETYSNGTLRNWTYPEADNLLYATLAVNQVPSSGKIVIGQIHAYNSTKPLVKVEYQYKTSKGSGNIVAKVRLHPDDEEGRVITIAENVPMDREFSYLIHLSPGGALGVSAAGYQWDSQLSATWRDKPLYFKAGVYVQDNTGYTSEGGKVTFSKLDIDHNKT
ASD79431	6	9	267	MPSMGGGGNGMPVAGAIGSGGQGGVGTPASTGGGASASGVAASSGPAPGNGPGAVNLNGFGSLQLPSGSNGHVDTIGAGQLKRYDSDFFKHNGDGSLTFSVPPGGGAHTAHSNFPRSELAEGSSWKMGDGKSTLSATLSVDKLPPNGDVVIGQIHQRVDSGKPRPPVELHYDKGNIVASIMDSNSLSAGRHDVVIAKDVKPGEKFSYSMSMEPNGELNISAAGQSKTVKMDPSFDNANLYFKAGNYCQDPAGGSQVSFNGLDIDHQH
ARV76517	6		226	MVFHCPISGYKTSTNTSYTRTELREMLRRGDTSISTQGVNENNWVFGSAPSSARNAAGGVDGALRATLAVNHVTTTGDNSQVGRVIVGQIHANDDEPLRLYYRKLPGNSKGSVYIAHEPKGGSDTWYDMIGSRSSSASNPADGIALNEKFSYEIKVVGNTLTVTISRPGKADVTQVVDMGSSGYDTSDQYHCFKAGVYNQNNTGSGSDYVEATFYALENSHTGYAD
ARV14241	6	23	280	MTSCSSEKTIVEEIVEEEEEVIEEEVVVVDEDTNFVWKNWYLSVPIDRADGSKKATSIYSDEIISGSLSSEEKKYFYKNADDSYTFYTKFTGFTTSGGAALDAGKYCRTELREYWKGVKDTDDNWYMSSGTHEMESTIKVNYCEGNGQTYVAQIHGKQSATLSGSPATVKVQWKNGDIVIEYYEKPANGVWTSDYDEKITIGKVDNEKFTIKLRVKGGKLEYGLICETKSINIEYTFLYDYVSNGYNFDNYFKTGNYFKWNDDYTKASEVVLYGVKTAHY
ARU88353	6	8	229	MFDLSTWNLSIPTPPTPTEISAARIQSGYSSQYFRNDGNQTVVFWVPVTGSRTEDASYPRSELRETYRDGTLHNWYYKDADNYLSAVLAVNVVPSKNKVIVGQIHSKDQPGSENDPLIKLQYRYKDGTGRLELLYRAQPGSSTVTNILLAENVDLNERFSYQLRITSTGRLGVTVKSSGDNGSFYKQLSSSWSRQLLYYKAGAYIQDNEGYSIEGGRVTFYSLNTLHRK
ARS51341	6	21	220	MIDLNTWNLTIPEQVPARTIETRLVKADYRSPYFYRSGTTLLFWAPVTGTSTSNSPYPRSELRETFADGKQRNWLYKEGNHRLAASLAVTQVPSSGKIVIGQVHSKDNPTPYIKLQYQLVQGVGYVNLELRRKPGDIKSPVVMTYRSMPLNTRFNYAIDISRKGDLKVSIDGLTYTDKIDPAWARKRFYFKAGVYTLDNQGPPSEGGRAVFHQLRATHDK
ARS49092	6		229	MLDLTTWNLSVPTDPAPTTISTTRLNNGYQSGYFRRNADGSVTFWAPVTGSPTADAKYPRSELRETQSDGSLSNWQHGSSDSYLSAVLTVDSVPSKNKVVIGQIHSKDEPGSENDPLIKLQYHYRNGIGRLELLLREKPGDRQVQNILLAENVQLGERFGYDLRLTPTGKLGVAVVSKDDDKGSLYRQLHPSWAKQQLYFKAGAYIQDNEGPSKEGGRVTFYHLNTAHR
ARN45203	6	8	223	MPDLSTWNLTIPQGRPAITISTSQLQRDYRSDYFQRTADGIRFWVPVNGSHTRNSEFPRSELRETLSSGRPYNWRYARADNWLEATLRIEAVPSTRRMIIGQIHSDGSNSGQAAPLVKLLYQLRLDQGRVQALVRERPDDGGTRAYTLMDGIPLGQSFSYRIGVSRSGLLSVSVNGSALEQQLDPQWVYQGLYFKAGLYLQDNRGPSSEGGRATFSELRVSHQ
ARN40774	6	10	231	MIDLSTWNLTIPTEPTPQVITTQQLNNGYQSQYFQQGNDGGLVFWVPIDGSHTEDSTYPRTELRETQADGSLDNWYYWQADNELRVTMSVEKVPSKNKVIIGQIHSKSPQTDDGEPLVKLQYYYKPEEGLGRVEALVRNHPDDSYSRNVSILEQVRLGERFNYSLRVTSSGELAVRARSQEGEEDAYYQTLGSAWNDQLLYFKAGAYVNDNAGDSGEGSRVTIYHLNTAHR
ARD11800	6	9	222	MIDLATWNLSVPVGSPATIIETPKLVKGYRDGYFQSGDTLFFWAPVTGSTTENAKYPRSELRETTSDGRVFNWAYSSADNFLRATLEVDQVPSTGKIVIGQIHCYQSTEPLLKVEYQYKEKLQTGNIVAKFRRTPDSEIEVINIAQGVPLNKQFNYTINLSPSGDLTVNAFDAVWYAKLDSAWASKLFYFKAGVYTQDNTGYTTEGGSATFYKLAIAHEKKN
ARB28145	6	8	221	MIDLSTWNLSIPVGSPPATINTPKLMSGFKDQYFQAEGSNVQFWTPVTGTRTENAIYPRSELRETYADGRLRNWAYPDADNFLRATLTVNQVPSTGKVVIGQIHAYDSQKPLIKLEYQFKEKTQTGNIVVKVRMHPDDGEGRVITVASNVPLEKSFTYVINLNKAGLLSVYAADGEWNERIGAAWGARQLYFKAGVYVQDNSGNSKEGARVTFAKLDIDHE
ARA83805	6	9	222	MIDLATWNLSVPVGSPATIIETPKLVKGYRDGYFQSGDTLFFWAPVTGSTTENAKYPRSELRETTSDGRVFNWAYSSADNFLRATLEVDQVPSTGKIVIGQIHCYQSTEPLLKVEYQYKEKLQTGNIVAKFRRTPDSEIEVITIAQGVPLNKQFNYTINLSPSGDLTVNAFDAVWYAKLDSAWASKLFYFKAGVYTQDNTGYTTEGGSATFYKLAIAHEKKN
AQZ36169	6	7	221	MSIPTEPAPTTITTERLNNGYTSRYFRRNADGSVTFWVPVTGSTTADARYPRSELRETQHDGRLDNWLHASSDSYLSAVLQVDQVPSRNKVVIGQIHSTDVPGSQNDPLLKLQYHYRRGVGRVELLLRARPGDSDVQNILLAENIQLGERFGYDLRVTPSGRIGISVASTDGDNGSLYRQLSSSWSKQYLYFKAGAYIQDNYGPDSEGGRVTFYHLNSLHR
AQZ33190	6	9	226	MIDLSTWNLTIPVGVPAAVISTPVLAGGYQDHYFQSKEGKLFFWAPVNGTTTANSTYPRSELRETFADGALRNWPYSAADNVLTATARITQVPSNGLIAFSQIHSKNGTSPPVMLGYQSLSPTGYGNVVISFRGNPASANATKIVLSSKIKLNQDFSYEVFLAKNGRLTIGLVEPGGAVKTWSGVLNSSWASHNLYFKAGVYTLDNNGNETSAGAAVFSALKVEHR
AQY68958	6	8	221	MIDLSTWNLSIPVGSPPATIDTPKLMSGFNDQYFQAEGSNVQFWTPVTGTRTENAIYPRSELRETYADGRLRNWTYPEADNYLRATLAVNQVPSSGKIVIGQIHAYDSQKPLIKVEYQFKEKTQTGNIVAKVRMRPDDDESRVIIVASNVPLEKSFTYVINLNKAGLLSVEAADGQWNERIGAAWGSKPLYFKAGAYVQDNSGDSKEGAKVTFAKLDIDHE
AQX66334	6	20	222	MIDLATWNLSVPVGDPATIIETPKLLKGYRDGYFQSGDTLFFWAPVTGSTTENAKYPRSELRETTSDGRVFNWAYSSADNFLRATLEVDQVPSTGKIVIGQIHCYQSTEPLLKVEYQYKEKLKTGNIVAKFRRTPDSEIEVITIAQGVPLDQQFSYTINLSPSGDLTVSAFDAVWYAKLDSAWSSKLFYFKAGVYTQDNTGYTTEGGSATFYKLAIAHDKKS
AQX59141	6	20	222	MIDLATWNLSVPVGDPATIIETPKLLKGYRDGYFQSGDTLFFWAPVTGSTTENAKYPRSELRETTSDGRVFNWAYSSADNFLRATLEVDQVPSTGKIVIGQIHCYQSTEPLLKVEYQYKEKLKTGNIVAKFRRTPDSEIEVITIAQGVPLDQQFSYTINLSPSGDLTVSAFDAVWYAKLDSAWSSKLFYFKAGVYTQDNTGYTTEGGSATFYKLAIAHDKKS
AQW47087	6	17	266	MQKNSSARRTPRRALVFIAAPALAAGALASVQSASAAPADAAACPAPAAAIGLSAGWKLQLPTPNSSGSPQEIKQPALSTYGKAPWFTTTSGCDAILMRAAVNGATTSNTGYPRSELREMTADGSATTSWSSTKGTHTMVVDEAITHLPADKPHVMAGQIHDETSDVTSFRLEGTSLYVTSYNTTHYKLVTSNYKLGDRFEGKFVAHDGKVDVYYNGTLQATVTAKFGSGYFKAGDYTQANCNNSKPCDNSNYGEVALYGVTVKHS
AQT12569	6	8	223	MIDLATWNLSVPVGSPPATIDTPTLVKGFKDQYFHSDTGTLFFWSPVTGSKTENAIYPRTELRETYSNGTLRNWTYPEADNLLYATLAVNQVPSSGKIVIGQIHAYNSTKPLVKVEYQYKTSKGSGNIVAKVRLHPDDEEGRVITIAENVPMDREFSYLIHLSPGGALGVSAAGYQWDSQLSATWRDKPLYFKAGVYVQDNTGYTSEGGKVTFSKLDIDHNKT
AQQ69248	6		363	MINQQSKQKIFHLAAWGSLGILLSACQSGPEQKPAKPTNIEKAAVVVPGSLVDLNNWKITLPMDSNGDGKIDEVGPPNIMRLYEPRFFYGNEKGELVFTAPNKAITTANSTNTRSELRQMIDPVKSKTKAPGNNFVLGSHPKANEYGAIGGRLSATLAVNHVAVEAAHPNKKPAFSVVVGQIHAGKDASILDAGFGYGNEPLKIYYKKWPGHEYGSVFWTYERNLEKDNPNRTDIAYPVWGNTWESAENPGDKGIKLDESFSYTVDVVDNVMQLTFEAANKPRVEYTIDLANNVNAYGEVDPLDNPAGYSGDWFYFKAGAYNQCSSKDQEGMWYAGCAGSGIWKQDHAKGHYAQASFTSIELD
AQL36931	6	20	222	MIDLATWNLSVPVGDPATIIETPKLLKGYRDGYFQSGDTLFFWAPVTGSTTENAKYPRSELRETTSDGRVFNWAYSSADNFLRATLEVDQVPSTGKIVIGQIHCYQSTEPLLKVEYQYKEKLKTGNIVAKFRRTPDSEIEVITIAQGVPLDQQFSYTINLSPSGDLTVSAFDAVWYAKLDSAWSSKLFYFKAGVYTQDNTGYTTEGGSATFYKLAIAHDKKS
AQA10556	6	7	260	MRCMRIVVLAGITAAASTALALPAQAGIPARDATTTAAPCEYPADVLDLTNWKVTLPTGDDEDPTEITQPELATFSAKPWFKADEDCGAVRFRAAVDGVTTGGSSYPRAELREMTDDGEEEASWSTDEGTHTLVVTEAFTALPEDKPHLVGAQIHGGDDDVTVFRLEGSKLYITDGDDTHHHLVTDDYELGTEFEAKFVVRDGKIDVYYNGERETTISHDDDSNYFKAGAYTQANCGNSDPCDADNYGEVHISGIKVTHS
APY12577	6	8	290	MKKKFIILLPLLVMVLAFNCSSSQDENENTTEEEQTEQEEETTEENIVWKNWYLSVPLNNGSGSATSIFYQDIIDDNLGPQTSKYFYKNDDGSYTMYTKFTGYTTSGYSQLGDKYCRTELREFWRGNQTTTDNWSMATGTHILETTLKVDYVEGNGRTIVAQVHGKETTGLEGAPATIKIRWNSGTIQIDYYTKPDEGEPWTSAFDDKLDIAKVDNEVFTFKIKIENGKFYYGLVCEAKDINIDYTFVYDYVGNGYGHENYFKTGNYFGWHDDYEKAAQVTLYKVVTEHN
APV42993	6	9	222	MIDLATWNLSIPEGSPPATIETPRLAQGFKGQYFSSEAATLSFWAPVTGSRTANAIYPRSELRETYSDGRLRNWQYSAADNILRANLSVNQVPSSGKIVIGQIHNKDSNSPMVKLEYQYKTSASTGNIVAKVRMRADDEEGQVITIATGVPLGRNFSYQLHLSPKGALGISAAGNNWRTTIDPSWKTKPLYFKAGAYVQDNTGYPSEGGKVTFRMLEVQHNN
APQ03504	6	20	222	MIDLATWNLSVPVGDPATIIETPKLLKGYRDGYFQSGDTLFFWAPVTGSTTENAKYPRSELRETTSDGRVFNWAYSSADNFLRATLEVDQVPSTGKIVIGQIHCYQSTEPLLKVEYQYKEKLKTGNIVAKFRRTPDSEIEVITIAQGVPLDQQFSYTINLSPSGDLTVSAFDAVWYAKLDSAWSSKLFYFKAGVYTQDNTGYTTEGGSATFYKLAIAHDKKS
APP97751	6	20	222	MIDLATWNLSVPVGDPATIIETPKLLKGYRDGYFQSGDTLFFWAPVTGSTTENAKYPRSELRETTSDGRVFNWAYSSADNFLRATLEVDQVPSTGKIVIGQIHCYQSTEPLLKVEYQYKEKLKTGNIVAKFRRTPDSEIEVITIAQGVPLDQQFSYTINLSPSGDLTVSAFDAVWYAKLDSAWSSKLFYFKAGVYTQDNTGYTTEGGSATFYKLAIAHDKKS
APO83057	6	8	224	MAVYIDNLIITTPVPKSATNPVALELTGAQALATLPEVIARLSDGSIRMTAPTKGASSKSTHRTRCEWKEPAYWALNSGARHRNHQTMTLQKVNFAQKVVIAQMHVKDDDNPPIKVFWNKGKITVGFRTDFNQTATSSSTVLADVPLGARFDVNIDVTNNGACTVSASCNGRIGSTSPLQLGATWATRTLKFHGGVYNQVDYTDDTPAEDGSVCVISQLELSHA
APE98393	6	8	224	MAVDISKLTIATPIAVSSTNPVALEVNGAEAIARFPSIVKVLSDGSIQFSAPTKGASSKSTHRTRCEWTETEDWTLASAQDHWNRQTMTLTKVNAAQKVVIAQMHVRGDDSPPVKVFWNKGNITLGFRRTYNQTDPVNSTVLKGVPLGEKFNISIHTTADGVVNVTAKCNGVSGTSGDLQLDSTWASRLFEFHGGVYNQVDYTAATPADEGSICIISELSLIHR
APB58065	6	10	234	MLSMIDLSTWNLTIPTEPTPQVITTQQLNNGYQSRYFQQGNDGGLVFWVPIDGSHTEDSTYPRTELRETQADGSLDNWYYWQADNELRVTMSVEKVPSKNKVIIGQIHSKSPQTDDGEPLVKLQYYYKPEEGLGRVEALVRNHPDDSYSRNVSILEQVRLGERFNYSLRVTSSGELAVRARSQDGEEDAYYQTLGSAWNDQLLYFKAGAYVNDNAGDSGEGSRVTIYHLNTAHR
APA66084	6	24	305	MKKHFCSLLSLGIVLNVLSCSSSDNTVIEQEETTEVLVEETEINEEEEPEEEPEIENEESLIVWENWYLSVPIDNGDGKATSIFYEDIVNEQLTDEESEYFYKNDDGTYTMFTRFTGFTTSGTSELGDKYCRTELREFWQGNQSTDDNWYMDEGTHILETTLNVDFVEGNGRTIIAQIHGKETEGLEGSPATVKIRWNSGTIQLDYYTVPNDNEPWTSTYDNKIDVADVDNEIFTFKLKIEDGKCYYALECEAKDISIDYTLMYDYVGNGYAYQNYFKTGNYFGWHDDYEQTAQVTLRKVVTDHY
AOZ12658	6	20	223	MIDLATWNLSVPVGSTPTTIDTPRLLKGFKNVYFHADSGTLFFWAPVTGSTTVNAIYPRSELRETRADGSLRNWLYPSANHFLNATLAVNQVPSSGKVVIGQIHAFQSQQPLLKLEYQYKTSKLSGNLVAKVRIRPNDTTIKTVTVAENVPLQKSFTYVINLTPDGTLNVKGANKVWNTPISATWRDKPLYFKAGAYVQDNTGNSKEGGQVTFSKLDIDHNAP
AOX34006	6	10	234	MLSMIDLSTWNLTIPTEPTPQVITTQQLNNGYQSRYFQQGNDGGLVFWVPIDGSHTEDSTYPRTELRETQADGSLDNWYYWQADNELRVTMSVEKVPSKNKVIIGQIHSKSPQTDDGEPLVKLQYYYKPEEGLGRVEALVRNHPDDSYSRNVSILEQVRLGERFNYSLRVTSSGELAVRARSQDGEEDAYYQTLGSAWNDQLLYFKAGAYVNDNAGDSGEGSRVTIYHLNTAHR
AOX08740	6	7	224	MAVDISHLTIATPVAVSSTNPVALELNGAEAIARFPSIVTVLSDGSIQFSAPTKGASSKSTHRTRCEWTETQDWTLASAQDHWNRQTMTLTKVNSAQKVVIAQMHVRGDDGPPVKVFWNKGNITLGFRRTFNQTDPVNSPILKGVPLGATFHISIHTTSEGVVTVTAECNGVSASSGDLQLDSTWASRLFEFHGGVYNQVDYTDATPAEDGSICIISELSLIHR
AOU76491	6	7	271	MTEIRSSRTGARARRSLAAAVPLAVVVAALLAPGSAQATGTQSGAGGQRAALPSEVLELGNWKLTLPIGEEEDPTEIFQPELDDYVKDPYFKVADSGDAVRFRAPVNGVTTGGSSNPRTELREMESDGEDEIEWSSTSGRHTLTVREAFTHLPEDKPHVVGAQIHGGDDDVTALRLEGSKLYVTEGDTTHHHLITDDYELGTVFEFGYVVEDGEIEVYFNGELETTLESSDSSNYFKAGAYTQARCENSSPCSEDNYGEVEMHEVSVTHED
AOS76130	6	9	221	MIDLSTWNLSIPVGSPPTTIETPRLMSGFNDQYFQAEGSDVQFWTPVTGSRTENAIYPRSELRETYADGRLRNWTYPEADNFLRATLTVNQVPSSGKIVIGQIHAYDSQKPLIKLEYQFKEKTQTGNIVAKVRMRPDEAESQVIIVASNVPLQKSFTYVINLNKAGLLSVYAADSEWNERIGAAWGDKPLYFKAGVYVQDNSGDTNEGARVTFAKLDIDHE
AOS42384	6	8	218	MIDLTVWNITLPVQTPAQVVATKAMPTLKNKYFDNNGQRIVFWAPVTGSHTGKSEYPRSELRETGKDGKLRNWRYNSGTNTLKGELSVNQVPSEGRVVVAQIHAKDAPTPLLKLVYRYEKGTGNIDVEYRIKPKDKKSPVIYTVPKVPLNKSFSYTLQMDKQGQLSVLIGNSGKQVKLDKSWQGYDFYFKAGVYTLDNKGYSNEGGKVTYTKLDVSHK
AOS40713	6	8	221	MIDLSTWNLSIPEGSPPATIETSQLVQGFQDQYFHSDSGTVFFWAPVTGATTTNAIYPRSELRETYSNGTLRNWLYPAADNKLAATLAVSQVPSTGKVVIGQIHAKDSTSPMVKLEYQYKTYSSTGNIVAKVRMRPDDETGQVITIATGIKLNQSFSYLIHLSPAGVLTINGAGYQWSSPISSTWSDKPLYFKAGVYVQDNTGYPTEGGTVTFSLLDIDHI
AOS40712	6	8	223	MIDLNTWNLSIPEGSPATTIETPRLAQGFKDEYFHSDTGTLFFWAPVTGTKTANAIYPRSELRETYSDGTLRNWLYPAADNTLRAAVSVNQVPSSGKIVIGQIHTKDSTSPMVKLEYQYKTYSSTGNIVAKVRIRPDDETGQVITIATGVKLNQSFTYMIHLSPKGALGISAAGYNWRTTVDPTWKVKPLYFKAGVYVQDNTGYTTEGGKVTFSLLEIKHATL
AOS40711	6	9	222	MVDLATWNLSIPEGSPPKTIETPRLVDGFQDKYFNSEGSTVYFWSPVTGTKTENAIYPRSELRETYKDGTLRNWLYPDADNQLRAKLVVSQVPSSGKIVIGQIHAKDSSKPLVKLEYQYKDATSTGDIVAKVRMRPDDDEGRVITVASGVKLNQSFSYRIHLDRTGDLGITAAGRSWYTTISSTWRVKPLYFKAGVYVQDNTGYTSEGGKVTFSVLDIDHNT
AON50200	6	8	223	MPDLSTWNLTIPQGRPAITISTSQLQRDYRSDYFQRTADGIRFWVPVNGSHTRNSEFPRSELRETLSSGRPYNWRYARADNWLEATLSIEAVPSTRRMIIGQIHSDGSNSGQAAPLVKLLYQLRLDQGRVQALVRERPDDGGTRAYTLMDGIPLGQSFSYRIGVSRSGLLSVSVNGSALEQQLDPQWAYQGLYFKAGLYLQDNRGPSSEGGRATFSELRVSHQ
AON44189	6	8	223	MPDLSTWNLTIPQGRPAITISTSQLQRDYRSDYFQRTADGIRFWVPVNGSHTRNSEFPRSELRETLSSGRPYNWRYARADNWLEATLSIEAVPSTRRMIIGQIHSDGSNSGQAAPLVKLLYQLRLDQGRVQALVRERPDDGGTRAYTLMDGIPLGQSFSYRIGVSRSGLLSVSVNGSALEQQLDPQWAYQGLYFKAGLYLQDNRGPSSEGGRATFSELRVSHQ
AON38205	6	8	223	MPDLSTWNLTIPQGRPAITISTSQLQRDYRSDYFQRTADGIRFWVPVNGSHTRNSEFPRSELRETLSSGRPYNWRYARADNWLEATLSIEAVPSTRRMIIGQIHSDGSNSGQAAPLVKLLYQLRLDQGRVQALVRERPDDGGTRAYTLMDGIPLGQSFSYRIGVSRSGLLSVSVNGSALEQQLDPQWAYQGLYFKAGLYLQDNRGPSSEGGRATFSELRVSHQ
AON32203	6	8	223	MPDLSTWNLTIPQGRPAITISTSQLQRDYRSDYFQRTADGIRFWVPVNGSHTRNSEFPRSELRETLSSGRPYNWRYARADNWLEATLSIEAVPSTRRMIIGQIHSDGSNSGQAAPLVKLLYQLRLDQGRVQALVRERPDDGGTRAYTLMDGIPLGQSFSYRIGVSRSGLLSVSVNGSALEQQLDPQWAYQGLYFKAGLYLQDNRGPSSEGGRATFSELRVSHQ
AON23466	6	8	223	MPDLSTWNLTIPQGRPAITISTSQLQRDYRSDYFQRTADGIRFWVPVNGSHTRNSEFPRSELRETLSSGRPYNWRYARADNWLEATLSIEAVPSTRRMIIGQIHSDGSNSGQAAPLVKLLYQLRLDQGRVQALVRERPDDGGTRAYTLMDGIPLGQSFSYRIGVSRSGLLSVSVNGSALEQQLDPQWAYQGLYFKAGLYLQDNRGPSSEGGRATFSELRVSHQ
AON20208	6	8	223	MPDLSTWNLTIPQGRPAITISTSQLQRDYRSDYFQRTADGIRFWVPVNGSHTRNSEFPRSELRETLSSGRPYNWRYARADNWLEATLSIEAVPSTRRMIIGQIHSDGSNSGQAAPLVKLLYQLRLDQGRVQALVRERPDDGGTRAYTLMDGIPLGQSFSYRIGVSRSGLLSVSVNGSALEQQLDPQWAYQGLYFKAGLYLQDNRGPSSEGGRATFSELRVSHQ
AON14223	6	8	223	MPDLSTWNLTIPQGRPAITISTSQLQRDYRSDYFQRTADGIRFWVPVNGSHTRNSEFPRSELRETLSSGRPYNWRYARADNWLEATLSIEAVPSTRRMIIGQIHSDGSNSGQAAPLVKLLYQLRLDQGRVQALVRERPDDGGTRAYTLMDGIPLGQSFSYRIGVSRSGLLSVSVNGSALEQQLDPQWAYQGLYFKAGLYLQDNRGPSSEGGRATFSELRVSHQ
AON08235	6	8	223	MPDLSTWNLTIPQGRPAITISTSQLQRDYRSDYFQRTADGIRFWVPVNGSHTRNSEFPRSELRETLSSGRPYNWRYARADNWLEATLSIEAVPSTRRMIIGQIHSDGSNSGQAAPLVKLLYQLRLDQGRVQALVRERPDDGGTRAYTLMDGIPLGQSFSYRIGVSRSGLLSVSVNGSALEQQLDPQWAYQGLYFKAGLYLQDNRGPSSEGGRATFSELRVSHQ
AOE82875	6	9	223	MIDLSTWNLTLPVGVPAVTIETPLLVGGYRDYYFQNDSTTVRFWVPVNGTTTANAIYPRSELRETWADGTLRNWTYPSADNLLSANLAVSQVPSTGKLVIGQIHAYGSSSPMLKLEYQFKTKTQTANIVAKVRNSPNDETSVVIPLLSSIPLNQRFSYVIDLSPQGLLSVMVNGSLWSQQLSTAWAPKPLYFKAGVYAQDNEGYETEAGAATFYSLKIEHRAP
AOE62688	6	8	223	MIDLNTWNLSIPEGSPAMTIETPRLAQGFKDQYFNAETGTVFFWAPVTGSKTENAIYPRSELRETYSDGTLRNWLYSAADNILRATLTVNQVPSSGKVVIGQIHTKNSTSPMVKLEYQYKAYSATGNIVAKVRMRPDDETGQVIVVATGVRLDRSFSYMIHLSPKGALGISAAGYNWRTTIDPSWKDKPLYFKAGVYVQDNTGYPTEGGKVSFSLLEIKHTTS
AOE61196	6	8	218	MIDLTVWNITLPIQTPALTVATKAVPTLRNQYFTHTGDKIVFWAPVTGSHTGKSKYPRSELRETSKDGKLRNWRFNSGVNTLKGTLAVNQVPSAGRVVVAQIHAKDAPAPLLKLVYRFTKGVGNLDVEYRVKPKDAKSPVMFTVPNVALNKVFTYTLQMDKQGKVTVLINNLGKQVKLDPSWYGYNFYFKAGVYTLDNVGYATEGGKVTYSKLDVSHK
AOE56791	6	20	222	MIDLATWNLSVPVGDPATIIETPKLLKGYRDGYFQSGDTLFFWAPVTGSTTENAKYPRSELRETTSDGRVFNWAYSSADNFLRATLEVDQVPSTGKIVIGQIHCYQSTEPLLKVEYQYKEKLKTGNIVAKFRRTPDSEIEVITIAQGVPLDQQFSYTINLSPSGDLTVSAFDAVWYAKLDSAWSSKLFYFKAGVYTQDNTGYTTEGGSATFYKLAIAHDKKS
ANW96284	6		354	MMIERKNKILVQLLASFCCLLLLSNCANSKKESNQKKVKAASYPSDVIPFMDEWKLLCGDGTRSEELTNFEHKDFFYVANDGATDWVVYKTPNSGITSKTSSNTRTELGQKKLWKTETGGKLTGTLKVMHVSTSGDARVAASYSVVVGQIHGMEGHENEPLKIFYKKFPGHTKGSVFWNYEINTEGSNSKRWDYSSAVWGNDISVVGTSPNSYPKEPSDGIKIGEEFSYEVNVYQGIMYLTFTSKGHKTVKFKKSLIKSDFSKKSDIPEQIHSLYAAIGRDGVEQENAYANQLQIFKQGAYNQTNGKDPEKNIVWSTGAETYDGDIAKQYANGCYAEVWFRNGTLGEGSLPNDQ
ANS65043	6	7	256	MPSTRTCLPVGITAALTTVVLTLPAQAAERPAAARCAYPSEVLDLTDWKLTLPTGEEEDPAEITQPELAGFSAAPWFRAEDGCGAVGFRAAVNGVTTGGSSYPRAELREMTDGGEDEAAWSTTDGTHTLVVREAFTALPAERPWVVGAQVHGGDDDVTVFRLEGSRLYITDGDDRHHHLVTDDYELGTEFEARFVARNGKIKAYYNGGLETTISHDGDTNYFKAGAYTQANCGNSDPCTDGNFGEVRISAIDVNHS
ANJ58822	6		222	MIDLATWNLSVPVGNPPYTVDTPKLVNGFKDKYFNSDSGTLFFWTPVTGTRTENASYPRTELRETYSNGELRNWLYPDADNSLRATLAINQVPSSGKIVIGQIHAYKSQKPMVKVEYQYKTETQTGNIVAKVRMRPDDGDSRVITIATGVKLNQQFAYMIHLSPHGALGISAAGYKWDTDISKTWSVKPLYFKAGVYVQDHTGYTSEGGEVTFTKLDIDHDK
ANI62925	6	9	222	MIDLATWNLSVPVGSPPYTVETTKLVDGFKDQYFHSDTGTLFFWSPVTGSKTENAIYPRTELRETYSNGTLKNWYYPDADNTLRATLSVSQVPSSGKIVIGQIHAYKSQKPLVKVEYQYKTSTSTGNIVAKVRMHPDDDTARVITIATGVKLNQEFSYLIHLSPGGALGISAAGYQWDTDISTMWRDKPLYFKAGVYVQDNTGYTTEGGEVTFSHLDIDHNT
ANI57106	6	9	222	MIDLATWNLSVPVGSPPYTVETSKLVNGFKDQYFHSDTGTLFFWSPVTGSKTENAIYPRTELRETYSNGTLRNWYYPDADNLLRATLSVNKVPSSGKIVIGQIHAYESQKPMLKLEYQYKEKTETGNLVIKLRTHPDQDESRVITLATGIKLNREFNYLIHLSPGGALGVSAAGYQWDSQISATWRNKPLYFKAGVYVQDNTGYTSEGGQVTFSKLDIDHDK
ANI35176	6	7	224	MAVDISHLTIATPVAVSSTNPVALELNGAEAIARFPSIVTVLSDGSIQFSAPTKGASSKSTHRTRCEWTETQDWTLASAQDHWNRQTMTLTKVNSAQKVVIAQMHVRGDDGPPVKVFWNKGNITLGFRRTFNQTDPVNSTVLKGVPLGATFHISIHTTSEGVVTVTAECNGVSASSGDSQLDSTWASHLFEFHGGVYNQVDYTDATPAEDGSICIISELSLIHR
ANI14530	6	8	230	MLDISTWNLSVPTDPRPTEVTTQQIARGYQSHFFTRNSARMTFWVPVTGSHTSDSVFPRSELRETLPDGSIYNWYYRAADNELRATLTVEQVPSKNKVIIGQIHSKSPYSNDGEPLVKLQYHYIPGQESGRIEALVRNHPDDSAVVNVPLLNGVQLGERVTYSLRVTSSGNLGIRARSADGAENYYSKALSSTWSKQLLYFKAGAYIADNYGPSDEGARVTFYHINIAHR
ANI03002	6	7	224	MAVDISHLTIATPVAVSSTNPVALELNGAEAIARFPSIVTVLSDGSIQFSAPTKGASSKSTHRTRCEWTETQDWTLASAQDHWNRQTMTLTKVNSAQKVVIAQMHVRGDDGPPVKVFWNKGNITLGFRRTFNQTDPVNSTVLKGVPLGATFHISIHTTSEGVVTVTAECNGVSASSGDLQLDSTWASHLFEFHGGVYNQVDYTDATPAEDGSICIISELSLIHR
ANI00459	6	8	222	MIDLATWNLSVPVGSPPYTVETSKLVNGFKDQYFHSDTGTLFFWSPVTGSKTENAIYPRTELRETYSNGTLRNWYYPDADNLLRATLAVNKVPSSGKIVIGQIHAYESQKPLIKLEYQYKTKTETGNLVIKVRMHPDDDEGRVITLATGIKLDREFNYLIHLSPGGALGVSAAGYQWDSQISATWRDKPLYFKAGVYVQDNTGYTSEGGQVTFSKLDIDHDK
ANC80613	6	7	224	MAVDISHLTIATPVAVSSTNPVALELNGAEAIARFPSIVTVLSDGSIQFSAPTKGASSKSTHRTRCEWTETQDWTLASAQDHWNRQTMTLTKVNSAQKVVIAQMHVRGDDGPPVKVFWNKGNITLGFRRTFNQTDPVNSTVLKGVPLGATFHISIHTTSEGVVTVTAECNGVSASSGDLQLDSTWASHLFEFHGGVYNQVDYTDATPAEDGSICIISELSLIHR
ANA74495	6	8	223	MPDLSTWNLTIPQGRPAITISTSQLQRDYRSDYFQRTADGIRFWVPVNGSHTRNSEFPRSELRETLSSGRPYNWRYARADNWLEATLSIEAVPSTRRMIIGQIHSDGSNSGQAAPLVKLLYQLRLDQGRVQALVRERPDDGGTRAYTLMDGIPLGQSFSYRIGVSRSGLLSVSVNGSALEQQLDPQWAYQGLYFKAGLYLQDNRGPSSEGGRATFSELRVSHQ
AMZ73906	6	8	222	MIDLNTWNLSIPEGSPAITIETPRLAQGFKDEYFHSDTGTLFFWVPVTGTKTANAIYPRSELRETYSDGTLRNWLYPAADNILRATVTVNQVPSTGKIVIGQIHTKDSTSPMVKLEYQYKTYSSTGNIVAKVRLRPDDETGQVITIATGVKLDRSFSYMIHLSPKGALGISAAGYNWRTTVDPSWKVKPLYFKAGAYVQDNTGYTTEGGKVTFSLLEIKHNI
AMZ73905	6	8	222	MVDLATWNLSIPEGSPPKTIETPRLLDGFQDKYFNSEGSTVYFWSPVTGTKTENAIYPRSELRETYKDGTLRNWLYPAADNKLSATLVVNQVPSTGKIVIGQIHAKDSSKPMVKLEYQYKDDSKTGNIVAKVRMRPDDDEGRVITVASGVKLSQSFSYRLHLDRTGDLGITAAGRSWYTTISSTWRVKPLYFKAGVYVQDNSGYTSEGGKVTFSKLDIDHNT
AMZ69857	6	8	218	MIDLTVWNITLPVQTPAQVVATKAMPTLKNKYFDNNGQRIVFWAPVTGSHTGKSEYPRSELRETSKDGKLRNWRYNSGTNTLKGTLAVNQVPSEGRVVVAQIHAKDAPTPLLKLVYRYAKGTGNIDVEYRVKPKDKKSPVIYTVPNVPLNKTFSYSLQMDKQGKLSVLIGNSGKQVKLDPSWYGYNFYFKAGVYTLDNKGYSNEGGKVTYTKLDVSHK
AMW81032	6	8	221	MIDLSTWNLSIPVGSPPSTIDTPKLLSGFKDQYFQAEGSSVQFWTPVTGTRTENAVYPRSELRETYADGRLRNWLYSDADNYLRATLAVNQVPSSGKIVIGQIHAYDSQKPLIKVEYQYKEKTQTGNIVAKVRMRPDESEGRVIIVAENVPLDRDFTYVIHLNKAGLLSVDAANGQWNERIGAAWGKQPLYFKAGAYVQDNSGNSKEGARVTFAKLDIDHE
AMT91241	6	9	222	MIDLATWNLSVPVGSPPYTVETSKLVDGFKDQYFHSDTGTLFFWSPVTGSKTENAIYPRTELRETYSNGTLRNWYYPDADNLLRATLAVNKVPSSGKIVIGQIHAYESQRPMVKLEYQYKEKTQTGNLVIKVRMRPDDAESRVITLATGVKLDREFNYLIHLSPGGALGVSAAGYQWDSQISATWRDKPLYFKAGVYVQDNTGYTSEGGQVTFTKLDIDHDK
AMT88838	6	8	224	MAVNISNLTLSTPVPVSATNPVALELNGAEAIAQFPSIVTVLPDGSLQLSAPTKGASSKSTHRTRCEWKESFYWSLASAADHLNYQEMTVTKVNSAQKVVISQMHVKNDDSPVIKVFWQKGNITMGFRQSFNQPTPVNTTVLKGVPLGAKFKVTIRANSAGVARVTVDYNGVVGTSGDLQLDSTWNSQVFNFHGGVYNQIDYTDATPPEDGSICIISDLLISHT
AMS19012	6	8	221	MIDLSTWNLSIPVGSPPTTIDTPRLLSGFNDQYFQAEGSDVQFWTPVTGTRTENAIYPRSELRETYADGRLRNWTYPEADNFLRATLAVNQVPSSGKIVIGQIHAYDSQKPLIKLEYQFKEKTQTGNIVAKVRMRPDEAESRVIIVASNVPLEKSFTYVINLNKAGLLSVFAADSEWNERIGAAWGDKPLYFKAGVYVQDNSGDSQEGARVTFAKLDIDHE
AMS15549	6	9	223	MIDLATWNLSIPEGSPPATIDTPRLVEGFKDQYFHSDTGTLFFWSPVTGSRTANAIYPRSELRETYSNGTLKNWTYPEADNLLYATLAVNQVPSTGKIVIGQIHAYNSTKPLVKVEYQYKTTTQSGNIVAKVRMHPDDTDSRVIIVAENVPLDREFSYLIHLSPGGALGVSAAGYQWDTQLSSTWRDKPLYFKAGVYVQDNTGYTTEGGKVTFYKLDIDHNPT
AMR66503	6	8	226	MIDLNTWNLTIPVGEPATTIATPLLVGGYQDDYFKNIDGALFFWAPVDGTTTPNAKYPRSELRETHADGKLRNWKYQAADNYLRATLKVTQVPSSGKVIIGQIHNVEGDDPPIKLQYEYSTSTKTGSVAAIYRLKPGISTSKAIVLRNVPLGASFSYSIALSKSGTLAVYAKTPSTDTLKWTAKLDPAWAAQTMYFKAGSYVQDNTGNNTEAGAVTFTKLSIEHTP
AMR66184	6	8	221	MIDLGHWDLSIPEGDPVVVITSPRLVAGYSDQYFKPDGSSIRFWAPVSGTSTNLSDYPRTELREAYADGTPRNWKYTEGTATLSARMEVNQLPSVGAVIIGQIHAKDNPYPFLKLSYRMDRGVGYLDVTLRRKPSDASSPVVLTYKSMPLDTAFDYSFKVSPNGRLDVEVAGLQYSTTINTAWAKKAFYFKAGNYIPDNQGPATEGGRVTVHALQVGHQAK
AMQ83359	6	9	222	MIDLATWNLSVPVGSPPYTVETSKLVNGFKDQYFHSDTGTLFFWSPVTGSKTENAIYPRTELRETYSNGTLRNWYYPDADNLLRATLSVNKVPSSGKIVIGQIHAYESQKPMLKLEYQYKEKTETGNLVIKLRTHPDQDESRVITLATGIKLNREFNYLIHLSPGGALGVSAAGYQWDSQISATWRNKPLYFKAGVYVQDNTGYTSEGGQVTFSKLDIDHDK
AMO77326	6	8	230	MLDISTWNLSVPTDPRPTEVTTQQIARGYQSHFFTRNSARMTFWVPVTGSHTSDSVFPRSELRETLPDGSIYNWYYRAADNELRATLTVEQVPSKNKVIIGQIHSKSPYSNDGEPLVKLQYHYIPGQESGRIEALVRNHPDDSAVVNVPLLNGVQLGERVTYSLRVTSSGNLGIRARSADGAENYYSKALSSTWSKQLLYFKAGAYIADNYGPSDEGARVTFYHINIAHR
AMK30451	6	7	224	MAVNIDTLIITTPLAKSASDPLALEVTGAQALATLPQVVRRLDNGAVRMTAPTKGASSKSTHRTRCEWKEATYWAMNSANRHFSHQRMVLEQVNSAQKVVIAQMHVKDDDSPAIKVFWNKGRITLGFRRDFDQVTPINSEVLANVPLHTPFDITLEVSAAGAALVSATCNGRTGSTGLLQMAKTWNSRTFNFHGGVYNQVDFSDRTAPEDASVCVISQLELHHR
AMB83806	6	8	223	MIDLTTWNLSVPVGTPPETIDTPKLVEGFKNQYFHSDTGTLFFWSPVTGSKTQNAIYPRSELRETYADGSVHNWLYGEANNYLRAALAVNQVPSSGKIVIGQIHSYNSTKPMLKVEYQYSDSRQTGIIVVKIRSNPDDSEGRVIQIADNVALDKSFTYLIHLSPGGALSVHAAGAAWYTQVGNTWRDKPLYFKAGVYVQDNTGYTSEGGMVTFYKLIIEHQKS
ALZ10562	6	8	223	MPDLSTWNLTIPQGRPAITISTSQLQRDYRSDYFQRTADGIRFWVPVNGSHTRNSEFPRSELRETLSSGRPYNWRYARADNWLEATLRIEAVPSTRRMIIGQIHSDGSNSGQAAPLVKLLYQLRLDQGRVQALVRERPDDGGTRAYTLMDGIPLGQSFSYRIGVSRSGLLSVSVNGSALEQQLDPQWVYQGLYFKAGLYLQDNRGPSSEGGRATFSELRVSHQ
ALY54907	6	8	231	MIDLSTWNLTIPTEPTPQVITTQQLNNGYQSRYFQQGNDGGLVFWVPIDGSHTEDSTYPRTELRETQADGSLDNWYYWQADNELRVTMSVEKVPSKNKVIIGQIHSKSPQTDDGEPLVKLQYYYKPEEGLGRVEALVRNHPDDSFSRNVSILEQVRLGERFNYSLRVTSSGELAVRARSQDGEEDAYYQTLGSAWNDQLLYFKAGAYVNDNAGDSGEGSRVTIYHLNTAHR
ALY38032	6	8	223	MPDLSTWNLTIPQGRPAITISTSQLQRDYRSDYFQRTADGIRFWVPVNGSHTRNSEFPRSELRETLSSGRPYNWRYARADNWLEATLRIEAVPSTRRMIIGQIHSDGSNSGQAAPLVKLLYQLRLDQGRVQALVRERPDDGGTRAYTLMDGIPLGQSFSYRIGVSRSGLLSVSVNGSALEQQLDLQWAYQGLYFKAGLYLQDNRGPSSEGGRATFSELRVSHQ
ALV77105	6	8	223	MPDLSTWNLTIPQGRPAITISTSQLQRDYRSDYFQRTADGIRFWVPVNGSHTRNSEFPRSELRETLSSGRPYNWRYARADNWLEATLRIEAVPSTRRMIIGQIHSDGSNSGQAAPLVKLLYQLRLDQGRVQALVRERPDDGGTRAYTLMDGIPLGQSFSYRIGVSRSGLLSVSVNGSALEQQLDPQWVYQGLYFKAGLYLQDNRGPSSEGGRATFSELRVSHQ
ALU61394	6	8	222	MIDLATWNLSVPVGSPATIIETPKLVKGYRDGYFQSGDTLFFWAPVTGSTTENAKYPRSELRETTSDGRVFNWAYSSADNFLRATLEVDQVPSSGKIVIGQIHCYQSTEPLLKVEYQYKEKLQTGNIVAKFRRTPDSEIEVITIAQGVPLDKQFNYTINLSPSGDLTVNAFDAVWYAKLDSAWASKLFYFKAGVYTQDNTGYTTEGGSATFYKLAIAHEKKN
ALU58812	6	9	223	MVDLGSWNLSIPVGSPPKTIETAQLVKGYDGKYFKSKTDAIVFWSPVTGSKTENAKYSRSELRETWADGSLHNWVYPDADNYLNAKLEVDQVPSSGKIVIGQIHAYESTEPLLKVEFQYKEDTKTGDIVAKVRNRYDDDESKVYTIVEGVKLNETFNYVINLSKGGKLSVSAKDKDWSTRISETWRDKPLYFKAGVYTQDNTGYTSEGGKATFYNLDIDHNQS
ALQ06228	6	9	222	MVDLATWNLSIPEGSPPKTIETPRLVDGFQDKYFNSEGSTVYFWSPVTGTKTENAIYPRSELRETYKDGTLRNWLYPDADNQLRAKLVVSQVPSSGKIVIGQIHAKDSSKPLVKLEYQYKDATSTGDIVAKVRMRPDDDEGRVITVASGVKLNQSFSYRIHLDRTGDLGITAAGRSWYTTISSTWRVKPLYFKAGVYVQDNTGYTSEGGKVTFSVLDIDHNT
ALQ06227	6	8	223	MIDLNTWNLSIPEGSPATTIETPRLAQGFKDEYFHSDTGTLFFWAPVTGTKTANAIYPRSELRETYSDGTLRNWLYPAADNTLRAAVSVNQVPSSGKIVIGQIHTKDSTSPMVKLEYQYKTYSSTGNIVAKVRIRPDDETGQVITIATGVKLNQSFTYMIHLSPKGALGISAAGYNWRTTVDPTWKVKPLYFKAGVYVQDNTGYTTEGGKVTFSLLEIKHATL
ALQ06226	6	8	221	MIDLSTWNLSIPEGSPPATIETSQLVQGFQDQYFHSDSGTVFFWAPVTGATTTNAIYPRSELRETYSNGTLRNWLYPAADNKLAATLAVSQVPSTGKVVIGQIHAKDSTSPMVKLEYQYKTYSSTGNIVAKVRMRPDDETGQVITIATGIKLNQSFSYLIHLSPAGVLTINGAGYQWSSPINSTWSDKPLYFKAGVYVQDNTGYPTEGGTVTFSLLDIDHI
ALQ04418	6	8	218	MIDLTVWNITLPVQTPAQVVATKAMPTLKNKYFDNNGQRIVFWAPVTGSHTGKSEYPRSELRETGKDGKLRNWRYNSGTNTLKGELSVNQVPSEGRVVVAQIHAKDAPTPLLKLVYRYEKGTGNIDVEYRIKPKDKKSPVIYTVPKVPLNKSFSYTLQMDKQGQLSVLIGNSGKQVKLDKSWQGYDFYFKAGVYTLDNKGYSNEGGKVTYTKLDVSHK
ALN21059	6	20	227	MIELAMWNLSIPVGVPATTIETRVLAGGYQDHYFQSRDGAIFFWSPVNGTTTESATYPRSELRETYADGSLRNWTYPGADHVLSARLSVSQVPSTGKIVIGQIHAHKSSMPLLKLEYQYKTKTANGNIVAKIRMTPDAEIQTVTVASGIALDQAFSYVINLKHDGTLAIQLDRNNWSTRLDSSWATKALYFKAGVYTQDNTGYETEAGAARFDQLNIEHRALLSTAP
ALI09433	6	8	218	MIDLTVWNITLPVQTPAQVVATKAMPTLKNKYFDNNGQRIVFWAPVTGSHTGKSEYPRSELRETGKDGKLRNWRYNSGTNTLKGTLAVNQVPSEGRVVVAQIHAKDAPTPLLKLVYRYAKGTGNIDVEYRVKPKDKKSPVIYTVPNVPLNKAFSYSLQMDKQGQLSVLIGNTGKQVKLDSSWYSYNFYFKAGVYTLDNKGYSNEGGKVTYTKLDVSHK
ALI07832	6	8	222	MIDLATWNLSIPEGSPPATISTPLLVQGFKDQYFNSETGTLFFWAPVTGAKTENAIYPRSELRETYSNGTLRNWLYSAADNKLAATLTVSQVPSSGKIVIGQIHAKDSTSPMVKLEYQYKTYSSTGNIVAKVRIRPDDESGQVITIATGIKLNQSFSYLIHLSPAGVLTINGAGYQWNTNISNTWSDKPLYFKAGVYVQDNTGYVTEGGKVTFSMLDIDHNL
ALI07831	6	8	222	MVDLATWNLSIPEGSPPKTIETPRLVDGFKDKYFNSEGSTVYFWSPVTGTKTENAIYPRSELRETYKDGTLRNWVYPDADNKLSATLVVNQVPSSGKIVIGQIHAKDSSKPMVKLEYQYKDDGKTGDIVAKVRMRPDDDEGRVITVASGVKLAQSFSYRLHLDRTGDLGITAAGRSWYTTISSKWKVKPLYFKAGVYVQDNSGYTSEGGKVTFSKLDIDHNT
ALE49700	6	8	223	MPDLSTWNLTIPQGRPAITISTSQLQRDYRSDYFQRTADGIRFWVPVNGSHTRNSEFPRSELRETLSSGRPYNWRYARADNWLEATLRIEAVPSTRRMIIGQIHSDGSNSGQAAPLVKLLYQLRLDQGRVQALVRERPDDGGTRAYTLMDGIPLGQSFSYRIGVSRSGLLSVSVNGSALEQQLDPQWVYQGLYFKAGLYLQDNRGPSSEGGRATFSELRVSHQ
AKV09682	6	9	224	MTVDISNFTIATPLPISDTNPIALELIGWRALIECPDVISMLDDGSLQMTAPTLGASSKSTHRTRCEWKEPGYWLFSSAADHWNRQEMRLTKVNSLQKVVIGQIHVKGSERPPVKVFWNKGKITMGFRSSYLQDDPVNSTVLENVPLGALFKINIHANSSGAVSVSASCNGVKSTSAIMRLDNTWDTKTLAFHGGVYNQIDYSDTTDPLDGSVCIISDLSITHG
AKU15153	6	18	259	MSRNYVLTMAAAAALFAGGATASAAPVEAAEPRVAATTADCQYPADVLDLTNWYEGLPIGEDEDPKDVMQPELATYGIDPWFTATDDCTGVQFRAAVNGVTTSGSSYPRSELREMDGSDKASWSSTEGTHTMVINEAITHVPEGRPNVVAGQIHDADDDVSVFRLEGTKLYITSPDDSHHKLVTSDYQLGTKFEAKFVVSGGEIKAYYNGQLQTTQTQDFDGAYFKAGAYTQANCENADPCADDNYGEVKIYGLTVSHS
AKT30354	6	20	222	MIDLATWNLSVPVGDPATIIETPKLLKGYRDGYFQSGDTLFFWAPVTGSTTENAKYPRSELRETTSDGRVFNWAYSSADNFLRATLEVDQVPSTGKIVIGQIHCYQSTEPLLKVEYQYKEKLKTGNIVAKFRRTPDSEIEVITIAQGVPLDQQFSYTINLSPSGDLTVSAFDAVWYAKLDSAWSSKLFYFKAGVYTQDNTGYTTEGGSATFYKLAIAHDKKS
AKS07666	6	8	221	MIDLSTWNLSIPVGSPPATIETSKLMSGFKDQYFQAEGSSVQFWTPVTGTRTENAVYPRSELRETYADGRLRNWTYADADNFLRATLAINQVPSTGKIVIGQIHAYDSQKPLIKLEYQFKEKTQTGNIVAKVRMRPDDGEGRVITVASNVPLEKSFTYVINLNKAGLLSVYAADGEWNERIGAAWGSKPLYFKAGAYVQDNSGNTKEGARVTFAKLDIDHD
AKJ99183	6	8	218	MIDLTVWNITLPVQTPALTVATKAMPTLQSPYFNRNGERIVFWAPVTGSHTGKSDFPRSELRETGKDGKLRNWRYNSGLNTLNGTLSVNQVPSEGRVVVAQIHAKDAPAPLLKLVYRYAKGTGNLDVEYRVKPKDVKSPVLFSVPNMALNKAFTYALQMDKQGTLTVLINSLGKQVKLNPSWYAYDFYFKAGVYTLDNVGYASEGGKVTYTRLDVGHK
AKJ97182	6	8	222	MIDLNTWNLSIPEGSPAITIETPRLAQGFKDEYFNAETGTLFFWAPVTGTKTANAIYPRSELRETYSDGTLRNWLYSAADNSLKATLMVNQVPSTGKIVIGQIHTKDSTSPMVKLEYQYKTKTSTGNIVAKVRMRPDDEEGQVVIIATGVKLDSRFSYQIHLNQKGALGITAAGYNWRTTIDPTWKDKPLYFKAGVYVQDNTGYTTEGGKVTFSLLAVDHKI
AKJ97181	6	8	222	MVDLATWNLSIPEGSPPKTIETPRLVDGFKNKYFNSDGSTVYFWAPVTGAKTENAIYPRSELRETYKDGTLRNWLYPDADNFLNATLTVSQVPSSGKVVIGQIHTKDSNKPMVKLEYQYKEATDTGDIVAKVRMRPDDKNARVITVATGVKLGRAFSYRIHLDRTGDLGITAAGRSWYTTISATWRVRPLYFKAGVYVQDNTGYTSEGGKVTFSKLDIDHNT
AKF50727	6	8	222	MIDLATWNLSVPVGSPATIIETPKLVKGYRDGYFQSGDTLFFWAPVTGSTTENAKYPRSELRETTSDGRVFNWAYSSADNFLRATLEVDQVPSSGKIVIGQIHCYQSTEPLLKVEYQYKEKLQTGNIVAKFRRTPDSEIEVITIAQGVPLDKQFNYTINLSPSGDLTVNAFDAVWYAKLDSAWASKLFYFKAGVYTQDNTGYTTEGGSATFYKLAIAHEKKN
AKF49360	6	9	223	MVDLGSWNLSIPVGSPPKTIETAQLVKGYDGKYFKSKTDAIVFWSPVTGSKTENAKYSRSELRETWADGSLHNWVYPDADNYLNAKLEVDQVPSSGKIVIGQIHAYESTEPLLKVEFQYKEDTKTGDIVAKVRNRYDDDESKVYTIVEGVKLNETFNYVINLSKGGKLSVSAKDKDWSTRISETWRDKPLYFKAGVYTQDNTGYTSEGGKATFYNLDIDHNQS
AKC81803	6	23	265	MAARGALDPAKAPGSNFDLSHWKLSLPVNDAGDTTGKATEISTAKLTGGYSNPPFFRTGNDGAMVFECPAEGAIVAGMRGPNAHPRTELRELLNPSDSKVNWTGEGVHMLSARCRVNAVAAGGKVCIGQIHGRIIDVPLLMIFYDNTTSPARVTANLKYRVDKAKVRGSSDHRFQFANVELGADMDYTILVTNGSVAVTVNGVTQSQGFYANDARWKDVDLYFKAGAYYTANGGKTTAAQVAFYTLVSSHPDGNDRKVPPASSAH
AKA83130	6	8	221	MIDLSTWNLSIPVGSPPTTIDTPRLLSGFNDQYFQAEGSDVQFWTPVTGTRTENAIYPRSELRETYADGRLRNWTYPEADNFLRATLAVNQVPSSGKIVIGQIHAYDSQKPLIKLEYQFKEKTQTGNIVAKVRMRPDEAESRVIIVASNVPLEKSFTYVINLNKAGLLSVFAADSEWNERIGAAWGDKPLYFKAGVYVQDNSGDSKEGARVTFAKLDIDHE
AJZ93928	6	8	221	MIDLSTWNLSIPVGSPPATIDTPKLMNGFNDQYFQAEGSNVQFWTPVTGTRTENAVYPRSELRETYADGRLRNWTYPDADNFLRATLAVNQVPSTGKIVIGQIHAYDSQKPLIKLEYQFKEKTQTGNIVAKVRMRPDEDEGRVIIVASNVPLEKSFTYVINLNKAGLLSVYAADGEWNERIGAAWGAKPLYFKAGAYVQDNSGDSKEGARVTFAKLDIDHD
AJW98138	6	8	347	MSVGIQNNYAVNSTAYPSGSGAADGSGSANSLQQSIMQLIQQMLIELMQMLQDPNGNGASSGGGGGGANGGGSGGGGAPAMPSMGGGGNGMPVAGAIGSGGQGGVGTPASTGGGASASGVAASSGPAPGNGPGAVNLNGFGSLQLPSGSNGHVDTIGAGQLKRYDSDFFKHNGDGSLTFSVPPGGGAHTAHSNFPRSELAEGSSWKMGDGKSTLSATLSVDKLPPNGDVVIGQIHQRVDSGKPRPPVELHYDKGNIVASIMDSNSLSAGRHDVVIAKDVKPGEKFSYSMSMEPNGELNISAAGQSKTVKMDPSFDNANLYFKAGNYCQDPAGGSQVSFNGLDIDHQH
AJP54815	6	8	221	MIDLSTWNLSIPVGSPPATIDTPKLMNGFNDQYFQAEGSNVQFWTPVTGTRTENAVYPRSELRETYADGRLRNWTYPDADNFLRATLAVNQVPSTGKIVIGQIHAYDSQKPLIKLEYQFKEKTQTGNIVAKVRMRPDEDEGRVIIVASNVPLEKSFTYVINLNKAGLLSVYAADGEWNERIGAAWGAKPLYFKAGAYVQDNSGDSKEGARVTFAKLDIDHD
AJO81155	6	9	223	MIDLATWNLSIPVGSPPATIDTPKLVSGFKDQYFHSDTGTLFFWSPVTGSRTANAIYPRSELRETYADGTLRNWTYPEADNLLYATLAVNQVPSSGKVVIGQIHAYNSTKPLVKVEYQYKTSTQYGNIVAKVRMRPDDAESRVITVAENVPLDREFSYLIHLSPGGALGISAAGYQWDTQISATWSDKPLYFKAGVYVQDNTGYTSEGGQVTFYKLDIDHNQT
AJE82176	6	7	271	MTEIRSSRTGARARRSLAAAVPLAVVVAALLAPGSAQATGTQSGAGGQRAALPSEVLELGNWKLTLPIGEEEDPTEIFQPELDDYVKDPYFKVADSGDAVRFRAPVNGVTTGGSSNPRTELREMESDGEDEIEWSSTSGRHTLTVREAFTHLPEDKPHVVGAQIHGGDDDVTALRLEGSKLYVTEGDTTHHHLITDDYELGTVFEFGYVVEDGEIEVYFNGELETTLESSDSSNYFKAGAYTQARCENSSPCSEDNYGEVEMHEVSVTHED
AJE21138	6	7	258	MVDLSHWNLTIPVGATIIQTRQLQTYESKWFARNTDGSITFYAPSSGAGIRSTPNSIYPRSELRETLPDGADKEANWRLGSARVHRLSATLTVDALAASKKAIIGQFHGASTKPPFKLQITGSTIYVQYRPQYNGEEKKDPILTGYKLGNRLAYSAAVTSDGELTVTVNGEVRKYQFDVASYRSDRWYAKAGMYSQQEIGGAGAGKATFHSLSMTHSDRTEASEVVQQAESQERHRQNPGALVPVRGSAGRPSGELQL
AJA16559	6	7	224	MAVDISHLTIATPVAVSSTNPVALELNGAEAIARFPSIVTVLSDGSIQFSAPTKGASSKSTHRTRCEWTETQDWTLASAQDHWNRQTMTLTKVNSAQKVVIAQMHVRGDDGPPVKVFWNKGNITLGFRRTFNQTDPVNSPILKGVPLGATFHISIHTTSEGVVTVTAECNGVSASSGDLQLDSTWASRLFEFHGGVYNQVDYTDATPAEDGSICIISELSLIHR
AIZ32874	6	8	225	MTVNINNLTLTTPLPTSAKNPVALEMKGSEAIAKYPSIIKVLDDGSVQLSAPTKGASSKSTRRTRCEWSESTNWTLASATEHLNRQTMRLTKVNSAHKVVVSQMHVRGDDGPPVKVFWNKGSLTLGFRRTYSQATPTNMTVLENVPLGAEFTVTLQATAQGQITVTAKCNGASGSCGPLQFDKTWSSQRFEFHGGVYNQVDQTETTPADDGSICIISTLSLTHRL
AIN57832	6	8	230	MTVNIDNLIITTPVAKSSSNPVALELTGVQALASLPQVISRLADGAVRMNAPTKGAASKSTHRTRCEWKEAVYWTLASAGRHVNHQRMVLERVNSAQKVVIAQMHVKDDDSPAIKVFWNKGKITLGFRQDFNQVTPTSSTVLADVPLGMPFDITIEVTATGAATVSAACTGRTGSSGMLKMAASWSGRTFNFHGGVYNQVDFSDSTPPTDASTCVISQLDLFHRQVDTFI
AIC23326	6	9	223	MIDLATWNLSIPEGSPPATIDTPKLVDGFKDQYFHSDTGTLFFWSPVTGSRTANAIYPRSELRETYANGTLKNWTYPEADNLLYATLAVNQVPSTGKIVIGQIHAYNSTKPLVKVEYQYKTTTQSGNIVAKVRMHPDDADSRVIIVAENVPLDREFSYLIHLSPGGALGVSAAGYQWDTQISSTWRDKPLYFKAGVYVQDNTGYTTEGGKVTFYKLDIDHNET
AIB44381	6	9	221	MIDLSTWNLSIPVGSPPTTIETPRLMSGFNDQYFQAEGSDVQFWTPVTGSRTENAIYPRSELRETYADGRLRNWTYPEADNFLRATLTVNQVPSSGKIVIGQIHAYDSQKPLIKLEYQFKEKTQTGNIVAKVRMRPDEAESQVIIVASNVPLQKSFTYVINLNKAGLLSVYAADSEWNERIGAAWGDKPLYFKAGVYVQDNSGDTNEGARVTFAKLDIDHE
AIB39049	6	8	221	MIDLSTWNLSIPVGSPPATIDTPKLMNGFNDQYFQAEGSNVQFWTPVTGTRTENAVYPRSELRETYADGRLRNWTYPDADNFLRATLAVNQVPSTGKIVIGQIHAYDSQKPLIKLEYQFKEKTQTGNIVAKVRMRPDEDEGRVIIVASNVPLEKSFTYVINLNKAGLLSVYAADGEWNERIGAAWGAKPLYFKAGAYVQDNSGDSKEGARVTFAKLDIDHD
AHZ78178	6	8	224	MSVDISNLTIAVPVAESSISTVAVELTGSEAIALYPNYVTVLSDGSVQLSAPTKGASSKSTRRTRCEWSEPEYWSLGGALDHWNRQEMTLTKVNWAQKVVIAQMHVYGDDSPPVKVFWKKGNITLGFRRTYNQADPVNSTVLKGVPLGSKFEVSIHATSAGVVTVTAKYNGVTGSSGDLQFDSTWASRLFEFHGGVYNQVDYSDTTPADDGSICIISDLSLIHA
AHW72370	6	8	223	MPDLSTWNLTIPQGRPAITISTSQLQRDYRSDYFQRTADGIRFWVPVNGSHTRNSEFPRSELRETLSSGRPYNWRYARADNWLEATLRIEAVPSTRRMIIGQIHSDGSNSGQAAPLVKLLYQLRLDQGRVQALVRERPDDGGTRAYTLMDGIPLGQSFSYRIGVSRSGLLSVSVNGSALEQQLDPQWVYQGLYFKAGLYLQDNRGPSSEGGRATFSELRVSHQ
AHL36406	6	8	222	MIDLNTWNLSIPEGSPAMTIETPRLAQGFKDDYFHSDTGTLFFWAPVTGTKTANAIYPRSELRETYSDGTLRNWLYPAADNILRAAVTVNQVPSSGKIVIGQIHTKDSTSPMVKLEYQYKTYSSTGNIVAKVRMRPDDETGQVITIATGVKLDRSFTYMIHLSPKGALGISAAGYNWRTTIDPSWKVKPLYFKAGVYVQDNTGYTTEGGKVTFSLLEINHNI
AHL36405	6	8	221	MIDLSTWNLSIPEGSPPATIETSQLVQGFQDTYFHSDSGTVFFWAPVTGATTANAIYPRSELRETYSNGTLRNWLYPAADNKLAATLAVSQVPSTGKLVIGQIHAKDSTSPMVKLEYQYKTYSSTGNIVAKVRMRPDDETGQVITIATGIKLNQSFSYLIHLSPAGVLTINGAGYQWSSPISSTWSDKPLYFKAGVYVQDNTGYPTEGGNVTFSLLDIDHI
AHL34422	6	20	221	MIDLSSWNLTIPEGAPAKVIETPRLVKGYSDKYFRSGNTLFFWAPVTGSTTSKSEFPRSELRETYRDGRLRNWTYPEAEHRLSASLIVNQMPSEGRIVIGQIHIYQGKGPLLKVEYLYDPPKKTGRVVVNYRLKPNSADRTVVIAEGVDLKQKLSYEVRLSPAGYLKVSAQGNQWGKQLSSSWKNKLLYFKAGAYALDNTGYKSEGAQVTFSRLEVGHRTR
AHL33455	6	8	218	MIDLTVWNLTLPIQTPALTVATKAVPTLRNAYFTNTGDKIVFWAPVTGSHTGKSEYPRSELRETSKDGKLRNWRYNSGINSLKGTLSVNQVPSVGRVVVAQIHAKDAPAPLLKLVYRFAKGSGNLDVEYRVKPKDAKSPVIFTVPNVALNKVFTYSLQMDKQGQLSVLINNAGKQVKLDPSWYGYNFYFKAGVYTLDNVGYSTEGGKVTYTKLDVSHK
AHH98365	6	6	247	MQWILAPVLVFGTLTPLPVAAPQPACGHPAQVLDLKSWKLTLPTGSKGHPTEVKQPALATYEAAPWFTPDAQCDGVRFRAAVNGVTTSGSGYPRSELREMSPDGSREASWSTTSGTSTLEVDEAVTHLPRTKDHVVTAQIHDRDEDVTVFRLEGSKLYVTKGDDTHYRLVTSDYRLGTRFRARFVAGGGQVRAYYNDHLVATTSVDSSGDYFKAGVYTQANCGNSEPCSADNYGEVTVYGLRVSHQG
AHH49946	6	8	223	MPDLSTWNLTIPQGRPAITISTSQLQRDYRSDYFQRTADGIRFWVPVNGSHTRNSEFPRSELRETLSSGRPYNWRYARADNWLEATLRIEAVPSTRRMIIGQIHSDGSNSGQAAPLVKLLYQLRLDQGRVQALVRERPDDGGTRAYTLMDGIPLGQSFSYRIGVSRSGLLSVSVNGSALEQQLDPQWVYQGLYFKAGLYLQDNRGPSSEGGRATFSELRVSHQ
AHG43042	6	9	223	MIDLGSWNLSIPVDSPPKTIETSQLVKGYDGKYFKSKSDSIVFWSPVTGTKTENAKYSRTELRETWPDGSLHNWLYTDADNYLNAKLEVDQVPSTGKVVIGQIHAYESTEPLLKVEYQYDEDTKAGDIVAKVRNRYDDDDSKVYTIVKGVKLNETFKYVINLTKGGNLRVSVNDTDWSKRISKTWSDKPLYFKAGVYTQDNKGYTSEGGKATFYNLDIDHNKN
AHF68441	6	7	222	MIDLATWNLSVPVGTPATTIDTPKLMGGYEDGYFRSGNTLFFWAPVTGSTTENAKYPRTELRETTADGRAHNWAYPSADNFLRASLTVNQVPSSGKIVIGQIHCYGSTEPLLKVEYQFKEKLQTGNIVAKFRRSPGAEIEVIMIAQGVPLNERFDYSIHLTPGGSLTVNAYDHIWNASLDSTWSTKLFYFKAGVYTQDNTGYTTEGGAATFYKLTIAHDKKA
AHF65584	6	8	223	MIDLGSWNLSIPVGSPPKTVETSQLRQGYDGKYFESHSGYIFFWSPVTGSRTENAKYPRSELRETWSDGTLHNWLYPDADNFLNATLEVNQVPSSGKIVIGQIHAYDSTEPMLKVEYQYKKKTQTGNIVVKVRKRFDDDESKVIKIVEGVPLNEKFKYIIHLSPGGELSVSAKDVNWSTSISSSWKTKPLYFKAGVYTQDNSGYSNEGGKATFYNLDIDHNKI
AHC88692	6	8	224	MSVDISNLTIAVPVAESSISTVAVELTGSEAIALYPNYVTVLSDGSVQLSAPTKGASSKSTRRTRCEWSEPEYWSLGGALDHWNRQEMTLTKVNWAQKVVIAQMHVYGDDSPPVKVFWKKGNITLGFRRTYNQADPVNSTVLKGVPLGSKFEVSIHATSAGVVTVTAKYNGVTGSSGDLQFDSTWASRLFEFHGGVYNQVDYSDTTPADDGSICIISDLSLIHA
AHC83316	6	8	224	MSVDISNLTIAVPVAESSISTVAVELTGSEAIALYPNYVTVLSDGSVQLSAPTKGASSKSTRRTRCEWSEPEYWSLGGALDHWNRQEMTLTKVNWAQKVVIAQMHVYGDDSPPVKVFWKKGNITLGFRRTYNQADPVNSTVLKGVPLGSKFEVSIHATSAGVVTVTAKYNGVTGSSGDLQFDSTWASRLFEFHGGVYNQVDYSDTTPADDGSICIISDLSLIHA
AHA26483	6	8	223	MPDLSTWNLTIPQGRPAITISTSQLQRDYRSDYFQRTADGIRFWVPVNGSHTRNSEFPRSELRETLSSGRPYNWRYARADNWLEATLRIEAVPSTRRMIIGQIHSDGSNSGQAAPLVKLLYQLRLDQGRVQALVRERPDDGGTRAYTLMDGIPLGQSFSYRIGVSRSGLLSVSVNGSALEQQLDPQWVYQGLYFKAGLYLQDNRGPSSEGGRATFSELRVSHQ
AGZ44762	6	7	398	MKRRSRLLAVLTTSVVVGTLGVLGITNALAATSGPITGLGGKCVDVASASSANGTAVQLYDCNGSGAQSWTVGNTDNTVQALGKCLDVAAASTANGAKVQLYDCNGSAAQKWTASAGTLVNTGSGKCLDATGQSSANGTQLQIWSCTGTANQAWSLPGGGSTPPPSSGLNPAVAPGGNFNLGIWQLQLPVGSPGSPTTIPSSQLKGANGYVNPTYFFTDKTDGSMTFWAPEKGVTTPNSKYARSELREMNANGSAADWKLAGSHKLNATLRIPNVTKNVCVGQIHLGSGGPSTKPLVELYYRPNGDIYLGTENSPDGGQTLHKVGNVPLGTKWSYTIAVSGGNKINLTVNGSTTSYSIPSSFNPYGMYFKAGSYNQSSSDSTTNGAKVKFYVLNVTHG
AGP59804	6	7	257	MRIVVLAGITVAATTAALALPAQADIPARHHGPAAQCEYPADVLDLTNWKLTLPTGEDEDPTDVTQPELATFSAKPWFQVTGDCDAVRFRSSVNGVTTGGSSYPRAELREMTDEGEEEASWSTGEGTHTLVVKEAFTALPKEKPHLVGAQIHGGDDDVTVFRLEGSKLYITDGDDAHHHLVTDDYELGTEFEAKFVARNGKIDAYYNGERETTISSDGDTNYFKAGAYTQANCDNSDPCDDDNYGEVHISSLKVTHS
AGN79526	6	7	224	MTVDINDLTIATPVAVSPSNPVALELSGAEAIARFPSVVKVLSDGSIQLSAPTKGASSKSTHRTRCEWTETEDWTLGSAQDHWNRQTMTLTKVNAAQKVVIAQMHVRGDDSPTVKVFWNKGNITLGFRRTYNQTDPVNSTVLKGVPLGGRFDVSLYTTSAGVVNVTAKCNGVSGTSGDLQLDSTWSSQLFEFHGGIYNQVDYTDATPADDGSVCIISELSLIHR
AGL87462	6	8	223	MIDLATWNLSVPVGSPPATIDTPTLVKGFKDQYFHSDTGTLFFWSPVTGSKTENAIYPRTELRETYSNGTLRNWTYPEADNLLYATLAVNQVPSSGKIVIGQIHAYNSTKPLVKVEYQYKTSKGSGNIVAKVRLHPDDEEGRVITIAENVPMDREFSYLIHLSPGGALGVSAAGYQWDSQLSATWRDKPLYFKAGVYVQDNTGYTSEGGKVTFSKLDIDHNKT
AGL85223	6	8	224	MPVDISTLDIATPLPTSASTPLALELNGNLALAQCPSVISRLADGSIQLCAPTWGAASKSTHRTRCEWKESRYWALSSAADHWSRQQMTLTKVNSAQKVVVAQMHVRDDVNPAVKVFWDKGTLTYALRQSFNGADPRPLPLLGGVPLDALFQLSIHCTYAGLITIGASCNGQQASSPPHALDSTWDGQVFDFHGGIYNQIDFTPSTPAEDGSACIISQLSLSHA
AGK17539	6	21	240	MIDLSHWNLTIPVDAEIIQTEDLQTYASPWFIRNADGSITFFAPSSGDGIKSTKNSTYPRSELRETLPNGDDDEANWSLDSAPVHQLSATLTVDSLPASGKAIIGQFHGESNHPPFKLQVARLAGSADTFKINVQHRPKLNGKELRPSFSRPFKLGEEFSYDVQVTSTGKLSVTIDDETVSGQFDIRSYKNDKWYAKAGIYSQEMVSGKGAGRATFYAIDMTHGDKAGDRPEQSRRELQR
AGK17538	6	7	237	MIDLSQWNLTIPVGAMIIQTRQLQTYESKWFVRNADGSITFYAPSSGAGIRSTANSIYPRSELRETLLNGADKEANWHLGSAKIHRLSATLTVDSLAASKKAIIGQFHGTSTKPPFKLQISGGTIYVQYRPQYNGEEKKDPIFEGYRLGNRLAYSATVTHDGELTVTVNGKVGKYRFDVASYRSDRWYAKAGMYSQEEIGGRGAGKATFHALSMTHSDGLGAAPGALWQAESGVGYR
AGK13250	6	21	240	MIDLSHWNLTIPVDAEIIQTEDLQTYASPWFIRNADGSITFFAPSSGDGIKSTKNSTYPRSELRETLPNGDDDEANWSLDSAPVHQLSATLTVDSLPASGKAIIGQFHGESNHPPFKLQVARLAGSADTFKINVQHRPKLNGKELRPSFSRPFKLGEEFSYDVQVTSTGKLSVTIDDETVSGQFDIRSYKNDKWYAKAGIYSQEMVSGKGAGRATFYAIDMTHGDKAGDRPEQSRRELQR
AGK13249	6	7	237	MIDLSQWNLTIPVGAMIIQTRQLQTYESKWFVRNADGSITFYAPSSGAGIRSTANSIYPRSELRETLLNGADKEANWHLGSAKIHRLSATLTVDSLAASKKAIIGQFHGTSTKPPFKLQISGGTIYVQYRPQYNGEEKKDPIFEGYRLGNRLAYSATVTHDGELTVTVNGKVGKYRFDVASYRSDRWYAKAGMYSQEEIGGRGAGKATFHALSMTHSDGLGAAPGALWQAESGVGYR
AGI24407	6	8	224	MNVNIDNLNIALPVAKSASDPVALEIPGLQAQAQYPELVLRLPDGSLQLTAPTRGASSKSPHRTRCEWKEPIHWSLSSATEHVNHQLMKVTQVNSAQKVVVAQVHVKNDDSPLLKVFWQEGKLTLGFRQNFNQTAPVNSTVLDNVPLGADFDILVLVTSSLMLSVQASCNGRTSSLLPMPLDASWAVQTFNFHGGVYNPVDYSDATLPTDASVCVIKDLQIWHI
AGE27824	6	20	221	MIDLSTWNLSIPVGSPPSTIDTPKLMNGFKDQYFQAEGSNVQFWTPVTGTRTDNAIYPRSELRETYADGRLRNWNYPDADNFLRATLEVNQVPSSGKVVIGQIHAYDSQKPLIKLEYQFKEKTQSGNIVAKVRMRPDDGESRVITVATNVPMDKSFTYVINLNKAGLLSVEAADGQWNDRIGAAWGAKPLYFKAGVYVQDNSGDSKEGARVTFAKLDIDHQ
AFO49733	6	7	224	MAVDISHLTIATPVAASSTNPVALELNGAEAIARFPGIVTVLSDGSIQFSAPTKGASSKSTHRTRCEWTETQDWTLASAQDHWNRQTMTLTKVNSAQKVVIAQMHVRGDDGPPVKVFWNKGNITLGFRRTFNQTDPVNSTVLKGVPLGATFHISIHTTSEGVVTVTAECNGVSASSGDLQLDSTWASYLFEFHGGVYNQVDYTDATPAEDGSICIISELSLIHR
AFK71821	6	7	224	MAVDISHLTIATPVAVSSTNPVALELNGAEAIARFPSIVTVLSDGSIQFSAPTKGASSKSTHRTRCEWTETQDWTLASAQDHWNRQTMTLTKVNSAQKVVIAQMHVRGDDGPPVKVFWNKGNITLGFRRTFNQTDPVNSTVLKGVPLGATFHISIHTTSEGVVTVTAECNGVSASSGDLQLDSTWASHLFEFHGGVYNQVDYTDATPAEDGSICIISELSLIHR
AFJ55899	6	9	221	MIDLSTWNLSIPVGSPPTTIETPRLMSGFNDQYFQAEGSDVQFWTPVTGSRTENAIYPRSELRETYADGRLRNWTYPEADNFLRATLTVNQVPSSGKIVIGQIHAYDSQKPLIKLEYQFKEKTQTGNIVAKVRMRPDEAESQVIIVASNVPLQKSFTYVINLNKAGLLSVYAADSEWNERIGAAWGDKPLYFKAGVYVQDNSGDTNEGARVTFAKLDIDHE
AEV65451	6	8	223	MIDLATWNLSIPEGAPPATIETSQLVQGFKNQYFSSETGTVFFWAPVTGATTANAIYPRSELRETNSDGTLRNWLYPSADNTLRATVTVNQVPSTGKIVIGQIHTKDSTSPMVKLEYQYKTYSSTGNIVAKVRMRPDDATGQVITIATGITLNRSFSYMIHLSPKGALGITAAGYNWRTTVDPSWKVKPLYFKAGVYVQDNTGYVTEGGKVTFSLLEIKHTTL
AEV62220	6	8	218	MIDVTVWSVTLPVQTPAQVVATKAMPTLKNKYFDNNGQRIIFWAPVTGSHTGNSKYPRSELRETSRDGKHRNWRYNSGTNTLKGELSVNQVPSEGRVVVAQIHAKDAPTPLLKLVYRYEKGTGNIDVEYRVKPKDKKSPVIYTVPKVPLNKSFSYTLQMDKQGQLSVLIGKSGKQVKLDKSWQGYNFYFKAGVYTLDNKGYSNEGGKVTYTKLSVSHK
AEO76347	6	8	223	MPDLSTWNLTIPQGRPAITISTSQLQRDYRSDYFQRTADGIRFWVPVNGSHTRNSEFPRSELRETLSSGRPYNWRYARADNWLEATLRIEAVPSTRRMIIGQIHSDGSNSGQAAPLVKLLYQLRLDQGRVQALVRERPDDGGTRAYTLMDGIPLGQSFSYRIGVSRSGLLSVSVNGSALEQQLDPQWVYQGLYFKAGLYLQDNRGPSSEGGRATFSELRVSHQ
AEO68682	6	8	250	MLSLFHALVWWVACVVAALNPLCAPGGNFDMRYWNLQLPIGSKGHPTTISSADLQGCCGYQNWDYFFTEHSDGALVMKVPGSPSSAGCVTTAHSLHCSTELRELDPANGKPSSWDPNQAVNRLFARLACSQPGDGAGTVVGQIHIDDSVSTKPVAELYYDADGNLTVGVERNRTGGNQVRFPAGHVPVGQTFTYEIRYESNVLSVIIDGGCPQVFPTFQLDAPRSYFKVGNYLQGSTASDVHFFEIQVTH
AEM84498	6	6	266	MQKNPGARRTPRRALVFIAAPALAAGALASVQSASAAPADAAACPAPAAAIGLSTGWKLQLPTPDSSGSPQEIKQPALSTYNKAPWFTATSGCDAILLRAAVNGATTSNTGYPRSELREMTADGSATSSWSSTTGTHTMVVDEAITHLPAGKPHVMAGQIHDESSDVTSFRLEGTSLYVTSYNTTHYKLVTSSYKLGDRFEGKFVAHDGKVDVYYNGTLQATVTAKFGSGYFKAGDYTQANCNNSSPCDNSNYGEVALYGVTVKHA
AEJ62011	6	7	332	MNRLLYIFLLLSTGFLLSAQGSKEQPLLSPADIADLSTWKLQLPVASESGTSVKEVYPEELKKGYQDEFFYLDPDSKAVVFRSPIKGFTTPNTTYTRCELRELIDGVHETTNWGFTGTHVMTVTESVEKLPTSGRIIVAQIHSIYPNGDNGPATIKVVYDGTTKEIETRVKVEASLSAGEKKFYFSNVELGQQFEVTLKIIDGVFYAYISSEGRTKAFSYDLLGTDPNWTTYLNYFKVGCYVQDDKEDYVGEEGIVKIYALTTFHSDKSEPIALKALKIEPEEVKVEAGSILQLSPVFIPIETTEKDVRFEIVKGRDVASVDRKGNVIYCVP
AEB56529	6	19	227	MIELAMWNLSIPVGVPATTIETRVLAGGYQDHYFQSRDGAIFFWSPVNGTTTESATYPRSELRETYADGSLRNWTYPGADHVLSARLSVSQVPSTGKIVIGQIHAHKSSMPLLKLEYQYKTKTATGNIVAKIRMTPDAEIQTVTVASGIALDQAFSYVINLKHDGTLAIQLDRNNWSTRLDSSWATKALYFKAGVYTQDNTGYETEAGAARFDQLNIEHRALLSTAP
AEA71752	6	9	222	MVDLATWNLSIPEGSPPKTIETPRLVDGFQDKYFNSEGSTVYFWSPVTGTKTENAIYPRSELRETYKDGTLRNWLYPDADNQLRAKLVVSQVPSSGKIVIGQIHAKDSSKPLVKLEYQYKDATSTGDIVAKVRMRPDDDEGRVITVASGVKLNQSFSYRIHLDRTGDLGITAAGRSWYTTISSTWRVKPLYFKAGVYVQDNTGYTSEGGKVTFSVLDIDHNT
AEA71751	6	8	223	MIDLNTWNLSIPEGSPATTIETPRLAQGFKDEYFHSDTGTLFFWAPVTGTKTANAIYPRSELRETYSDGTLRNWLYPAADNTLRAAVSVNQVPSSGKIVIGQIHTKDSTSPMVKLEYQYKTYSSTGNIVAKVRIRPDDETGQVITIATGVKLNQSFTYMIHLSPKGALGISAAGYNWRTTVDPTWKVKPLYFKAGVYVQDNTGYTTEGGKVTFSLLEIKHATL
AEA71750	6	8	221	MIDLSTWNLSIPEGSPPATIETSQLVQGFQDQYFHSDSGTVFFWAPVTGATTTNAIYPRSELRETYSNGTLRNWLYPAADNKLAATLAVSQVPSTGKVVIGQIHAKDSTSPMVKLEYQYKTYSSTGNIVAKVRMRPDDETGQVITIATGIKLNQSFSYLIHLSPAGVLTINGAGYQWSSPISSTWSDKPLYFKAGVYVQDNTGYPTEGGTVTFSLLDIDHI
AEA60823	6	9	261	MPVAGALGSGGQGGVGTPASTGGGASASASASGFAASSGPTPGNGPGAVNLNGFGSLQLPSGSNGHVDTIGAGQLKRYDSDFFKHNGDGTLTFSVPPGGGAHTAYSNFPRSELAEGRSWKMGDGKSTLSATLSVDKLPPSGDVVIGQIHQRVDSGKPRPPVELHYDKGNIVASVMDSNSLSAGRHDVVIAKDVKPGEKFSYSMSMAPNGELNISAAGQSKAVKMDPSFDNANLYFKAGNYCQDPAGGSQVSFNGLDIDHQH
ADV50194	6	8	315	MLKSLGLTFFKFFIAIAILGANLNCSDKGSPLEEDTTAAEEMETPEEEVDTPEDPIVPEDDTTPEETSGTAKIPADLMANCAQWKITYPDGAEDKTLCDEDNNEYFYVNDDKNGIVFKAPIRSTNNTTTNSTYIRSELRERTEDGTADIYWTTTGTHVVYVKQAFTHLPINKSHVVGTQIHGDKEAGIDDAMVLRLEGSHLFLSFNGGVLRSDLTIKTDYTLGTSHEVIFEVKDGKHYCYYSEDGDLKANYENGTATQYLVLDESNAVLMDLDYDQSYFKIGNYTQSNSEKEGSDTDDPLNYGEVVVYDFFAKHL
ADR59636	6	7	224	MAVDISHLTIATPVAVSSTNPVALELNGAEAIARFPSIVTVLSDGSIQFSAPTKGASSKSTHRTRCEWTETQDWTLASAQDHWNRQTMTLTKVNSAQKVVIAQMHVRGDDGPPVKVFWNKGNITLGFRRTFNQTDPVNSPILKGVPLGATFHISIHTTSEGVVTVTAECNGVSASSGDLQLDSTWASRLFEFHGGVYNQVDYTDATPAEDGSICIISELSLIHR
ADP78246	6	16	297	MRPARGVLGVVLGMATLTACLPAPRLPPSQQGAAPRPVAPAGGPLPAALAPQAPAPSPAAGGVGAAAAGSSTAPVPAQILDLSKWKLTLPVTSAPGADSTNGREAAQISRPALRTFSMAPYFTPTGDNKGVHFRAPVNGATTPGSSYPRSELREMSADRVPAAWSSTTGTNTMSIREAITHLPTRKPEMVAGQIHDANGYVAMIRLDGSRLYVEHDGQNVGDLNTHYVLGTVFRIRMVAAGGLVSVYYNDKAPVTFPLREGGLYFKAGCYTQSNLSKGEPPDAYGEVALYDLRVSHS
ADI04722	6	8	260	MPRMRMIVLAAISVAASTAALVLPAHADTSTRHGATAARCTYPADVLDLTNWKVTLPTGDDEDPTEITQPELATFSAKPWFRVNEGCDAVRFRAAVDGVTTGGSSYPRAELREMTDGGEEEASWSTIEGTHTLVVNEAFLALPSDKPHLVGAQVHGGDDDVTVFRLEGRKLYITDGDDSRHHLVTDDYALGTEFEAKFVARGGKIDVYYNGHRETTISYDGDTNYFKAGAYTQANCGNSDPCDRDNYGEVQISSIKVTHS
ADD43002	6	7	258	MRRFNRTTTVVLGSATLVGALAIAIPATSALAEDDCTYPAQVLDLKSWKVTLPVGEDEEPTEIKQPELAEFEMDPWFTPLEDCSGVQFRSAVDGVTTGGSKYPRSELREMNEDGSDETEWSGESGTHTMVIDEAITQVPNDKPDVVAGQIHGGDDDVSVFRLEGTKLYVTDGDTSDHHLITDDYELGTRFEAKFVVSDGEIKAYYNGELQTTLPADFDAGYFKAGAYTQANCDSPSDPCDETNYGEVHIYDIQVTHED
ACO79344	6	7	237	MIDLSQWNLTIPVGAMIIQTRQLQTYESKWFVRNADGSITFYAPSSGAGIRSTANSIYPRSELRETLLNGADKEANWHLGSAKIHRLSATLTVDSLAASKKAIIGQFHGTSTKPPFKLQISGGTIYVQYRPQYNGEEKKDPIFEGYRLGNRLAYSATVTHDGELTVTVNGKVGKYRFDVASYRSDRWYAKAGMYSQEEIGGRGAGKATFHALSMTHSDGLGAAPGALWQAESGVGYR
ACO78583	6	21	240	MIDLSHWNLTIPVDAEIIQTEDLQTYASPWFIRNADGSITFFAPSSGDGIKSTKNSTYPRSELRETLPNGDDDEANWSLDSAPVHQLSATLTVDSLPASGKAIIGQFHGESNHPPFKLQVARLAGSADTFKINVQHRPKLNGKELRPSFSRPFKLGEEFSYDVQVTSTGKLSVTIDDETVSGQFDIRSYKNDKWYAKAGIYSQEMVSGKGAGRATFYAIDMTHGDKAGDRPEQSRRELQR
ACN56743	6	18	259	MSLTRKRSLATTGVAALSALAALTLPLTTAGTATAAAPCDYPAQQLNLTNWKVTLPTGSSGSPTEVKQPALATFSSSPWFTVNSKCTGVQFRSAVNAVTTPNSSYGRAELREMTDNGTENASWSATSGTHTMTFREAFNKLPNDKPHVVGAQIHDGDDDVTVFRLEGTSLYITKGDDTHHKLVTSNYQLHTVFEGKFVVSGGQIKVYYNGVLQTTIPHTASGNYFKAGGYTQANCGNSSPCSSSNYGQVTIYKLLVTHS
ABY98030	6	8	224	MAVDISKLTIATPIAVSSTNPVALEVNGAEAIARFPSIVKVLSDGSIQFSAPTKGASSKSTHRTRCEWTETEDWTLASAQDHWNRQTMTLTKVNAAQKVVIAQMHVRGDDSPPVKVFWNKGNITLGFRRTYNQTDPVNSTVLKGVPLGEKFNISIHTTADGVVNVTAKCNGVSGTSGDLQLDSTWASRLFEFHGGVYNQVDYTAATPADEGSICIISELSLIHR
ABS59291	6	18	258	MTRTRKRTLATTGVAALSALAALTLPLVTGGTATAAAPCDYPAQQLNLTNWKVTLPTGSSGSPTEVKQPALATFSSRPWFTVNSKCTGVQFRSAVNAVTTPNSSYGRAELREMTDNGTKNASWSATSGTHTMTLREAFNKLPNDKPHVVGAQIHDGDDVTVFRLEGTSLYITKGDNTHHKLVTSNYQLNTVFEGKFVVSGGQIKVYYNGVLQTTIAHTASGNYFKAGGYTQANCGNSSPCSSSNYGQVTIYKLQVTHS
ABQ78129	6	7	224	MAVDISHLTIATPVAVSSTNPVALELNGAEAIARFPSIVTVLSDGSIQFSAPTKGASSKSTHRTRCEWTETQDWTLASAQDHWNRQTMTLTKVNSAQKVVIAQMHVRGDDGPPVKVFWNKGNITLGFRRTFNQTDPVNSTVLKGVPLGATFHISIHTTSEGVVTVTAECNGVSASSGDLQLDSTWASHLFEFHGGVYNQVDYTDATPAEDGSICIISELSLIHR
ABP84863	6		229	MLDLTTWNLSVPTDPAPTTISTTRLNNGYQSGYFRRNADGSVTFWAPVTGSPTADAKYPRSELRETQSDGSLSNWQHGSSDSYLSAVLTVDSVPSKNKVVIGQIHSKDEPGSENDPLIKLQYHYRNGIGRLELLLREKPGDRQVQNILLAENVQLGERFGYDLRLTPTGKLGVAVVSKDDDKGSLYRQLHPSWAKQQLYFKAGAYIQDNEGPSKEGGRVTFYHLNTAHR
ABP84430	6	8	226	MIDLSTWNLTLPVGVPAAVISTPVLAGGYQDHYFQSKEGRIFFWAPVNGSTTANSVYPRSELRETFANGSLRNWSFTAADNVMTATARIAQVPSSGLIAFSQIHSKNSVSPTLMLGYQSVSPTGYGSVVISFRGNPASENSTKVVLSNRIKLNQDFSYEVFLAKNGVLTIGLVEPDGTLRSWSGVLNSAWASHGLYFKAGVYTLDNNGNETSAGAAVFSRLQVEHR
ABA76993	6	9	222	MIDLATWNLSVPVGSPPYTVETSKLVNGFKDQYFHSDTGTLFFWSPVTGSKTENAIYPRTELRETYSNGTLRNWYYPDADNLLRATLSVNKVPSSGKIVIGQIHAYESQKPMLKLEYQYKEKTETGNLVIKLRTHPDQDESRVITLATGIKLNREFNYLIHLSPGGALGVSAAGYQWDSQISATWRNKPLYFKAGVYVQDNTGYTSEGGQVTFSKLDIDHDK
AAZ33537	6	9	222	MIDLATWNLSVPVGSPATIIETPKLVKGYRDGYFQSGDTLFFWAPVTGSTTENAKYPRSELRETTSDGRVFNWAYSSADNFLRATLEVDQVPSTGKIVIGQIHCYQSTEPLLKVEYQYKEKLQTGNIVAKFRRTPDSEIEVITIAQGVPLNKQFNYTINLSPSGDLTVNAFDAVWYAKLDSAWASKLFYFKAGVYTQDNTGYTTEGGSATFYKLAIAHEKKN
AAP47162	6	15	147	AQQLNLTNWKVTLPTGSSGSPTEVKQPALATFSSSPWFTVNSKCTGVQFRSAVNAVTTPNSSYGRAELREMTDNGTKNASWSATSGTHTMTFREAFNKLPNDKPHVVGAQIHDGDDDVTVFRLEGTSLYITKGDNTHHKLVTSNYKL
AAO58443	6	10	223	MIDLGSYQLSIPVGSPPKTITTAQLVKGYDGKYFKSKSDSIVFWSPVTGTKTENAKYSRSELRETWSDGTLRNWVYPDADNYLNAKLEVDQVPSSGKIVIGQIHAYESTEPLLKVEYQYKEDTKTGDIVAKVRNRYDDDDSKVYTIVEGVKLNQTFNYVIHLSKGGKLTVSINDTDWSKSISKTWRDKPLYFKAGVYTQDNTGYTSEGGKATFYNLDIDHNKS
AAO57079	6	20	222	MIDLATWNLSVPVGDPATIIETPKLLKGYRDGYFQSGDTLFFWAPVTGSTTENAKYPRSELRETTSDGRVFNWAYSSADNFLRATLEVDQVPSTGKIVIGQIHCYQSTEPLLKVEYQYKEKLKTGNIVAKFRRTPDSEIEVITIAQGVPLDQQFSYTINLSPSGDLTVSAFDAVWYAKLDSAWSSKLFYFKAGVYTQDNTGYTTEGGSATFYKLAIAHDKKS
AAN69368	6	7	224	MAVDISHLTIATPVAVSSTNPVALELNGAEAIARFPSIVTVLSDGSIQFSAPTKGASSKSTHRTRCEWTETQDWTLASAQDHWNRQTMTLTKVNSAQKVVIAQMHVRGDDGPPVKVFWNKGNITLGFRRTFNQTDPVNSTVLKGVPLGATFNISIHTTSEGVVTVTAECNGVSASSGDLQLDSTWASRLFEFHGGVYNQVDYTDATPAEDGSICIISELSLIHR
VVM17120	5	8	221	MIDLSTWNLSIPVGSPPATIDTPKLMNGFKDQYFQAEGSNVQFWTPVTGTRTENAVYPRSELRETYADGRLRNWTYPDADNFLRATLAVNQVPSTGKIVIGQIHAYDSQKPLIKLEYQFKEKTQTGNIVAKVRMRPDEDEGRVIIVASNVPLEKTFTYVINLNKAGLLSVYAADGEWNERIGAAWGAKPLYFKAGAYVQDNSGDSKEGARVTFAKLDIDHD
VTQ12123	5	8	223	MPDLSTWNLTIPQGRPAITISTSQLQRDYRSDYFQRTADGIRFWVPVNGSHTRNSEFPRSELRETLSSGRPYNWRYARADNWLEATLRIEAVPSTRRMIIGQIHSDGSNSGQAAPLVKLLYQLRLDQGRVQALVRERPDDGGTRAYTLMDGIPLGQPFSYRIGVSRSGLLSVSVNGSALEQQLDPQWAYQGLYFKAGLYLQDNRGPSSEGGRATFSELRVSHQ
VTQ01317	5	10	231	MIDLSTWNLTIPTEPTPQVITTQQLNNGYQSRYFQQGNDGGLVFWVPIDGSHTEDSTYPRTELRETQADGSLDNWYYWQADNELRVTMSVEKVPSKNKVIIGQIHSKSPQTDDGEPLVKLQYYYKPEEGLGRVEALVRNHPDDSYSRNVSILEQVRLGERFNYSLRVTSSGELAVRARSQDGEEDAYYQTLGSAWNDQLLYFKAGAYVNDNAGDSGEGSRVTIYHLNTAHR
VEF99670	5	8	223	MPDLSTWNLTIPQGRPAITISTSQLQRDYRSDYFQRTADGIRFWVPVNGSHTRNSEFPRSELRETLSSGRPYNWRYARADNWLEATLRIEAVPSTRRMIIGQIHSDGSNSGQAAPLVKLLYQLRLDQGRVQALVRERPDDGGTRAYTLMDGIPLGQPFSYRIGVSRSGLLSVSVNGSALEQQLDPQWAYQGLYFKAGLYLQDNRGPSSEGGRATFSELRVSHQ
VEF99037	5	10	231	MIDLSTWNLTIPTEPTPQVITTQQLNNGYQSRYFQQGNDGGLVFWVPIDGSHTEDSTYPRTELRETQADGSLDNWYYWQADNELRVTMSVEKVPSKNKVIIGQIHSKSPQTDDGEPLVKLQYYYKPEEGLGRVEALVRNHPDDSYSRNVSILEQVRLGERFNYSLRVTSSGELAVRARSQDGEEDAYYQTLGSAWNDQLLYFKAGAYVNDNAGDSGEGSRVTIYHLNTAHR
VEF62398	5	10	231	MIDLSTWNLTIPTEPTPQVITTQQLNNGYQSRYFQQGNDGGLVFWVPIDGSHTEDSTYPRTELRETQADGSLDNWYYWQADNELRVTMSVEKVPSKNKVIIGQIHSKSPQTDDGEPLVKLQYYYKPEEGLGRVEALVRNHPDDSYSRNVSILEQVRLGERFNYSLRVTSSGELAVRARSQDGEEDAYYQTLGSAWNDQLLYFKAGAYVNDNAGDSGEGSRVTIYHLNTAHR
VEF11560	5	8	226	MPVDISRLMITTPVAVSATNPVALELMGSDALSRLPEVVSRLPDGSIRFSAPTLGASSKSTHRTRCEWKEPIYWSLESAATHVNRQTMTLLQVNSAQKVVIAQMHVKGDDSPAIKVFWNKNRITWGFRQTFNQAEPVNSTIASNIALNVPFTVEINVNSAGRVLVAVSSNGVTASTPAMQLDSSWAGQRFDFHGGVYNQIDYSATTAASDGSVCIIHDLLLNHAAA
VEE88819	5	8	223	MPDLSTWNLTIPQGRPAITISTSQLQRDYRSDYFQRTADGIRFWVPVNGSHTRNSEFPRSELRETLSSGRPYNWRYARADNWLEATLRIEAVPSTRRMIIGQIHSDGSNSGQAAPLVKLLYQLRLDQGRVQALVRERPDDGGTRAYTLMDGIPLGQPFSYRIGVSRSGLLSVSVNGSALEQQLDPQWAYQGLYFKAGLYLQDNRGPSSEGGRATFSELRVSHQ
VEE75729	5	10	231	MIDLSTWNLTIPTEPTPQVITTQQLNNGYQSRYFQQGNDGGLVFWVPIDGSHTEDSTYPRTELRETQADGSLDNWYYWQADNELRVTMSVEKVPSKNKVIIGQIHSKSPQTDDGEPLVKLQYYYKPEEGLGRVEALVRNHPDDSYSRNVSILEQVRLGERFNYSLRVTSSGELAVRARSQDGEEDAYYQTLGSAWNDQLLYFKAGAYVNDNAGDSGEGSRVTIYHLNTAHR
VEE75104	5	8	223	MPDLSTWNLTIPQGRPAITISTSQLQRDYRSDYFQRTADGIRFWVPVNGSHTRNSEFPRSELRETLSSGRPYNWRYARADNWLEATLRIEAVPSTRRMIIGQIHSDGSNSGQAAPLVKLLYQLRLDQGRVQALVRERPDDGGTRAYTLMDGIPLGQPFSYRIGVSRSGLLSVSVNGSALEQQLDPQWAYQGLYFKAGLYLQDNRGPSSEGGRATFSELRVSHQ
VEE47179	5	8	223	MPDLSTWNLTIPQGRPAITISTSQLQRDYRSDYFQRTADGIRFWVPVNGSHTRNSEFPRSELRETLSSGRPYNWRYARADNWLEATLRIEAVPSTRRMIIGQIHSDGSNSGQAAPLVKLLYQLRLDQGRVQALVRERPDDGGTRAYTLMDGIPLGQPFSYRIGVSRSGLLSVSVNGSALEQQLDPQWAYQGLYFKAGLYLQDNRGPSSEGGRATFSELRVSHQ
VEE46562	5	10	231	MIDLSTWNLTIPTEPTPQVITTQQLNNGYQSRYFQQGNDGGLVFWVPIDGSHTEDSTYPRTELRETQADGSLDNWYYWQADNELRVTMSVEKVPSKNKVIIGQIHSKSPQTDDGEPLVKLQYYYKPEEGLGRVEALVRNHPDDSYSRNVSILEQVRLGERFNYSLRVTSSGELAVRARSQDGEEDAYYQTLGSAWNDQLLYFKAGAYVNDNAGDSGEGSRVTIYHLNTAHR
VEE15951	5	9	229	MLDLTTWNLSIPTENAPTTISTERLSNGYESRYFRRNGDGSVTFWVPVTGSTTADARYPRSELRETQRDGSLSNWQHASSDSYLSAVLKVDQVPSRNKVVIGQIHSTDVPGSQNDPLVKVQYHYRRGVGRVELLLRVRPGDSEVQNILLADNVQLGERFGYDLRVTPSGRLGVSVASSDGDEGAVYRQLSSRWNTQYLYFKAGAYIQDNYGPDNEGGRVTFYHLNSTHR
VEB97510	5	19	255	MAPVGLLLVTLSASAWAENGQNTPGENYPLLTKEYLLQSFDGSEKPNEVKITAELHNRYFYSNCGGEKNCDSAIPAGAMMFKAPSGFGSTPHSEYPRVELRASHNFVNGDDFENQQSGSVFIVKNPSTRSIIFAQIHGDKPGGSEMLKLRWQNGEIVAGVKENYGDAEKRTTLLSGVGLKEKIDYSIKARGTASGMKVTIEASAGGKTASKTFTYPKQGWEGIPLYFKAGNYNQDKNQDGSEAVVAYSKLDLRYQ
VDN66280	5	7	229	MLDLTTWNLSIPTDPTPTTISTERLNNGYESRYFRRNADGSVTFWVPVTGSRTADARYPRSELRETLRDGSLDNWLHASSDSYLSAVLQVDQVPSRNKVVIGQIHSTDVPGSQNDPLLKLQYHYLRGVGRIELLLRARPGDSEVKNILLAENVQLGERFGYDLRVTPSGRIGISVSSTDGDAGSYYRQLSSSWDTQYLYFKAGAYIQDNSGPDSEGGRVTFYHLNSLHR
VDN63880	5	19	227	MIELAVWNLSIPVGVPATTIDTPVLAGGYQDHYFQSRDGAIFFWSPVNGTTTISAKYPRSELRETHADGSVRNWTYPGAEHFLRAALSVSQVPSTGKIVIGQIHAYKSSMPMLKLEYQYKAWAGSGNIVAKLRMTPDAEIQVVTIASGIVLGQPFHYTLNLKADGTLAIRLDQIDWSTRVDPSWATKPLYFKAGVYTQDNTGYETEAGAARFDQLSIEHRALGSNTP
VDN61506	5	7	226	MIDLATWNLTIPVGVPATVIDTPLLVGGYQDDYFQSRDGRIFFWAPANGSTTSNSVYPRSELRETYADGTLRNWSYTAATDVLSVTARITQVPASGMLAFSQIHSKQGTSPPLMLGYQYVPQTGYGNVVIAFRGHPADVDSLKIVLSSKVRLDQDFSYEIHLAKNGTLSIGLVEPGGAVKTWSRSLNKAWASHALYFKAGVYTLDNSGNETNAGAATFSQLKVEHR
SQK97259	5	10	231	MIDLSTWNLTIPTEPTPQVITTQQLNNGYQSQYFQQGNDGGLVFWVPIDGSHTEDSTYPRTELRETQADGSLDNWYYWQADNELRVTMSVEKVPSKNKVIIGQIHSKSPQTDDGEPLVKLQYYYKPEEGLGRVEALVRNHPDDSYSRNVSILEQVRLGERFNYSLRVTSSGELAVRARSQDGEEDAYYQTLGSAWNDQLLYFKAGAYVNDNAGDSGEGSRVTIYHLNTAHR
SOS36422	5	10	223	MIDLGSYQLSIPVGSPPKTITTAQLVKGYDGKYFKSKSDSIVFWSPVTGTKTENAKYSRSELRETWSDGTLHNWMYPDADNYLNAKLEVDQVPSSGKIVIGQIHAYESTEPLLKVEYQYKEDTKTGDIVAKVRNRYDDDDSKVYTIVEGVKLNQTFNYVIHLSKGGKLTVSVNDTDWSKRISKTWRDKPLYFKAGVYTQDNTGYTSEGGKATFYNLDIDHNKS
SOS27910	5	20	228	MIDLATWNLSVPVGDPATIIETPKLLKGYRDGYFQSGDTLFFWAPVTGSTTENAKYPRSELRETTSDGRVFNWAYSSADNFLRATLEVDQVPSTGKIVIGQIHCYQSTEPLLKVEYQYKEKLKTGNIVAKFRRTPDSEIEVITIAQGVPLDQQFSYTINLSPSGDLTVSAFDAVWYAKLDSAWSSKLFYFKAGVYTQDNTGYTTEGGSATFYKLAIAHDKKSLSCPGG
SOS23693	5	9	235	MSDIKTFTDGDKMVDLGSWNLSIPVGSPPNTIETAQLVKGYDGKYFKSKTDSIVFWSPVTGSKTENAKYARSELRETWSDGSLHNWVYPDADNYLNAKLEVDQVPSTGKVVIGQIHAYESTEPLLKVEFQYKEDTKTGDIVAKVRNRYDDDESKVYTIVEGVKLNETFNYVIHLSKGGKLSVSAKDQDWSTRISETWRDKPLYFKAGVYTQDNTGYTSEGGKATFYNLDIDHNQS
SOS23653	5	9	223	MIDLGSYQLSIPVGSPPQTITTAQLVKGYDGKYFKSKSDSIVFWSPVTGTKTENAKYSRSELRETWSDGSLHNWVYPDADNYLNAKLEVYQVPSSGKIVIGQIHAYESTEPLLKVEYQYKEDTKTGDIVAKVRNRFDDDESKVYKIVEGVKLNQTFSYVIHLSKGGKLTVSVNDTDWSKRISETWRDKPLYFKAGVYTQDNTGYTSEGGKATFYNLYIDHNKS
SOS18610	5	9	222	MIDLATWNLSVPVGSPATIIETPKLVKGYRDGYFQSGDTLFFWAPVTGSTTENAKYPRSELRETTSDGRVFNWAYSSADNFLRATLEVDQVPSSGKIVIGQIHCYQSTEPLLKVEYQYKEKLQTGNIVAKFRRTPDSEIEVINIAQGVPLNKQFNYTINLSPSGDLTVNAFDAVWYAKLDSAWASKLFYFKAGVYTQDNTGYTTEGGSATFYKLAIAHEKKN
SOQ03860	5	8	235	MSDTKTFTDGDKMVDLGSWNLSIPVGSPPKTIETAQLVKGYDGKYFKSKTDAIVFWSPVTGTKTENAKYSRSELRETWSDGSLHNWVYPDADNFLNAKLEVDQVPSSGKIVIGQIHAYESTEPLLKVEFQYKEDTKTGDIVAKVRNRYDDDESKVYTIVEGVKLNETFNYVIHLSKGGKLSVSAKDQDWSTRISETWRDKPLYFKAGVYTQDNTGYTSEGGKATFYNLDIDHNQS
SOQ01072	5	9	222	MIDLATWNLSVPVGSPATIIETPKLVKGYRDGYFQSGDTLFFWAPVTGSTTENAKYPRSELRETTSDGRVFNWAYSSADNFLRATLEVDQVPSSGKIVIGQIHCYQSTEPLLKVEYQYKEKLQTGNIVAKFRRTPDSEIEVINIAQGVPLNKQFNYTINLSPSGDLTVNAFDAVWYAKLDSAWASKLFYFKAGVYTQDNTGYTTEGGSATFYKLAIAHEKKN
SOP98120	5	9	222	MIDLATWNLSVPVGSPATIIETPKLVKGYRDGYFQSGDTLFFWAPVTGSTTENAKYPRSELRETTSDGRVFNWAYSSADNFLRATLEVDQVPSSGKIVIGQIHCYQSTEPLLKVEYQYKEKLQTGNIVAKFRRTPDSEIEVINIAQGVPLNKQFNYTINLSPSGDLTVNAFDAVWYAKLDSAWASKLFYFKAGVYTQDNTGYTTEGGSATFYKLAIAHEKKN
SOP95413	5	10	235	MSDTKTFTDGDKMVDLGSWNLSIPVGSPPKTIETAQLVKGYDGKYFKSKTDAIVFWSPVTGTKTENAKYSRSELRETWSDGSLHNWVYPDADNFLNAKLEVDQVPSSGRIVIGQIHAYESTEPLLKVEFQYKEDTKTGDIVAKVRNRYDDDESKVYTIVEGVKLNETFNYVIHLSKGGKLSVSAKDQDWSTRISETWRDKPLYFKAGVYTQDNTGYTSEGGKATFYNLDIDHNQS
SMS11096	5	7	221	MIDLATWNLSVPVGTPATIIETPKLMKGYQDGYFRSGDTLFFWAPVTGSTTENAKYPRSELRETTADGRAFNWNYSSADNFLRATLEVDQVPSSGKIVIGQIHCYQSTEPLLKVEYQYKEKLQTGNIVAKFRRTPDSEIEVIIIAQGVPLNQRFNYAINLSPSGDLTVNAFDAVWVAKLDSAWSTKLFYFKAGVYTQDNTGYTTEGGSATFYKLAIAHEKK
SIS23859	5	7	218	MIDLTVWNITLPVQTPAQVVHTKAMPSLQNKYFNRSGERIVFWAPVTGSHTGKSEFPRSELRETGKDGKLRNWRYNSGINTLKGTLAVNQVPSEGRVVVAQIHAKDAPTPLLKLVYRYAKGKGNVDVEYRVKPKDKKSPVLFSVPNVALNKVFNYSLQMDKQGKLTVLVNNVGKQVKLDSSWHPYNFYFKAGVYTLDNVGNASEGGKVTYTKLDVSHK
SIR49666	5	8	223	MIDLSTWNLSIPEGSPAITIETPRLAQGFKDDYFHSDTGTLFFWAPVTGTKTANAIYPRSELRETYSDGTLRNWLYSAADNKLRATLTVNQVPSTGKIVIGQIHAKDSTRPMVKLEYQYKAYSSTGNIVAKVRLRPDDESGQVITIATGVQLDRRFSYQIHLSPKGALGISAAGYNWRTTVSPDWKDKPLYFKAGVYVQDNTGYTTEGGKVTFSMLEIHHTVL
SIP53531	5	10	231	MIDLSTWNLTIPTEPTPQVITTQQLNNGYQSRYFQQGNDGGLVFWVPIDGSHTEDSTYPRTELRETQADGSLDNWYYWQADNELRVTMSVEKVPSKNKVIIGQIHSKSPQTDDGEPLVKLQYYYKPEEGLGRVEALVRNHPDDSYSRNVSILEQVRLGERFNYSLRVTSSGELAVRARSQDGEEDAYYQTLGSAWNDQLLYFKAGAYVNDNAGDSGEGSRVTIYHLNTAHR
SDV16509	5	8	222	MIDLASWNLSVPVGNPPYTVTTEKLVGGFKDQYFHSDTGTLFFWAPVTGSKTENAIYPRTELRETYSNGTLKNWYYPDADNTLRATLAVNQVPSSGKIVIGQIHAYESQKPLVKVEYQYKTKTATGNIVAKVRMHPDDDEGKVITIATGVKLDREFSYLIHLSPGGALGISAAGYQWDSNISATWRDKPLYFKAGVYVQDNTGYTSEGGKVTFSKLDIDHDK
SDV10638	5	8	222	MVDLATWNLSIPEGSPPKTIETPRLVDGFQDKYFNSEGSTVYFWSPVTGTKTENAIYPRSELRETYKDGTLRNWVYPDADNHLRATLVVNQVPSSGKIVIGQIHAKDSSKPMVKLEYQYKENSANGNIVAKVRMRPDDSEGRVITVATGVQLNRSFSYRIHLDRTGDLGITAAGRSWYTTVGRAWRDKPLYFKAGVYVQDNTGYTSEGGKVTFSVLDIDHNT
SDV07019	5	8	221	MIDLSTWNLSIPVGSPPATIDTPRLLSGFNGKYFQAEGSSVQFWTPVTGTRTENAIYPRSELRETYADGRLRNWTYPEADNYLRATLAINQVPSSGKIVIGQIHAYDSQKPLIKVEYQFKEKTQTGNIVAKVRMRPDDSKGRVIIVAENVPLEKNFTYVIHLNKAGLLSVEAASGQWNERIGAAWGKKPLYFKAGVYVQDNSGDSQEGGKVTFARLDIDHN
SDU98580	5	3	227	MIELAMWNLSIPVGVPATTIETRVLAGGYQDHYFQSKDGAIFFWSPVNGTTTESASYPRSELRETYADGSLRNWTYPGADHFLRAALSVSQVPSTGKIVIGQIHAYKSSMPLLKLEYQYKTKTASGNIVAKVRMTPNAEIQTVTVASGIALNQAFSYAINLKPDGTLAIQLDRTSWSTRLDSSWAAKPLYFKAGVYTQDNTGYETEAGAARFDQLSIEHRALLSTAP
SDU82939	5	9	226	MIDLSTWNLTIPVGVPAAVISTPVLAGGYQDHYFQSKEGKLFFWAPVNGTTTANSTYPRSELRETFANGALRNWPYSAADNVLTATARITQVPSNGLIAFSQIHSKNSISPPVMLGYQSLSPTGYGNVVISFRGNPASANATKIVLSSKIKLNQDFSYEVFLAKNGRLTIGLVEPGGAVKTWSGVLNSAWASHNLYFKAGVYTLDNNGNETSAGAAVFSTLKVEHR
SDU79494	5	7	229	MLDLTTWNLSIPTEPTPTTITTERLNNGYQSRYFRRNGDGSVTFWVPVTGSTTEDARYPRSELRETQRDGSLSNWQHASSDSYLSAVLQVDQVPSRNKVVIGQIHSTDVPGSQNDPLVKVQYHYRRGVGRVELLLRPRPGDSEVQNILLADNVQLGERFGYDLRVTPSGRLGVSVASSDGDEGAVYRQLSSRWNTQYLYFKAGAYIQDNYGPDKEGGRVTFYHLNSTHR
SDU51327	5	20	218	MIDLTVWNITLPIQTPALTIATKAVPTLRNQYFTNTGDKIVFWAPVTGSHTGKSEFPRSELRETSKDGKLRNWRYNSGINTLKGTLAVNQVPSAGRVVVAQIHAKDAPAPLLKLVYRFTKGVGNLDVEYRVKPKDAKSPVMFTVPNVALNKVFTYSLQMDKQGKVSVLINNLGKQVKLDPSWYGYNFYFKAGVYTLDNVGYASEGGKVTYTKLDVSHL
SDT72288	5	9	222	MIDLATWNLSVPVGSPPYTVETSKLVDGFKDQYFHSDTGTLIFWTPVTGTRTENAKYPRTELRETYSNGTLKNWYYPNADNFLRATLAVNQVPSSGKIVIGQIHAYQSQKPLVKVEYQYTTSTKSGNIVAKVRMHPDDDEGRVITVASGVKLDQEFSYLIHLSPGGALGVSAAGYQWDTNISQTWRVKPLYFKAGVYVQDNTGYTTEGGKVAFSKLDIDHDK
SDT54758	5	8	221	MIELATWNLTIPVGTPAKVIDTPRLVDGYSDQYFRSGDKLFFWAPVTGSSTAKSEFPRSELRETLSDGTLRNWTYPEANHRLKAVLKVNQVPSIGRIVIGQIHIYQGEGPLLKVEYQYDAARKKGDVIANYRLKPGSEDVTIVIARDIALGKTFSYEVRFSSAGYLNVDSQGYSWGKQISSSWKNKKLYFKAGVYALDNTGYKNEGGQVTFSQLDVAHTQR
SDT50378	5	9	235	MSDIKTFTDGDKMVDLGSWNLSIPVGSPPKTIETAQLVKGYDGKYFKSKTDSIVFWSPVTGSKTENAKYARSELRETWSDGSLHNWVYPDADNYLNAKLEVDQVPSTGKVVIGQIHAYESTEPLLKVEFQYKEDTKTGDIVAKVRNRYDDDESKVYTIVEGVKLNETFNYVIHLSKGGKLSVSAKDQDWSTRISETWRDKPLYFKAGVYTQDNTGYTSEGGKATFYNLDIDHNQS
SDT09941	5	8	222	MIDLATWNLSVPVGNPPYTVETSKLVNGFKDQYFHSNTGTLFFWSPVTGSKTENAKYPRTELRETYSNGTLRNWLYPDADNTLRATLAVNQVPSSGKIVIGQIHAYESQKPMVKVEYQYKTKTETGNIVAKVRMHPDDGEGRVIIIATGVKLDQEFSYLIHLSPGGQLGISAAGYQWDSNISATWRVKPLYFKAGVYVQDNTGYTSEGGKVTFSKLDIDHDK
SDS91305	5	20	223	MPVDISRLRITTPVATSPTNPVALELMGDEALLRFPEVISRQPDGSIRFSAPTLGASSKSTHRTRCEWKEPVYWTLESAALHVNRQRMTLTQVNSAQKVVIAQMHVKDNDSPAIKVFWNKNKITWGFRQSFNQPDPVNSTIASNIGLNVPFTVEINVSAAGLVNVLVTCNGVTASAPPQQMDSSWASQRFNFHGGVYNQIDYSATTAATDGSVCLIHDLLLSH
SDS84835	5	9	222	MIDLATWNLSVPVGSPATIIETPKLVKGYRDGYFQSGDTLFFWAPVTGSTTENAKYPRSELRETTSDGRVFNWAYSSADNFLRATLEVDQVPSSGKIVIGQIHCYQSTEPLLKVEYQYKEKLQTGNIVAKFRRTPDSEIEVINIAQGVPLNKQFNYTINLSPSGDLTVNAFDAVWYAKLDSAWASKLFYFKAGVYTQDNTGYTTEGGSATFYKLAIAHEKKN
SDS05903	5	8	222	MIDLATWNLSVPVGSPPYTVETSKLVDGFKDQYFHSDTGTLFFWSPVTGSKTENAIYPRTELRETFSNGTLRNWYYPDADNLLRATLIVNKVPSSGKIVIGQIHAYESQRPMVKLEYQYKTKTETGNLVIKVRMRPDDAESRVITLATGIKLDREFNYLIHLSPGGALGVSAAGYQWDSQISATWRDKPLYFKAGVYVQDNTGYTSEGGQVTFSKLDIDHDK
SDS01859	5	20	223	MIDLATWNLSIPEGSPPATIDTPKLVDGFKDQYFHSDTGTLFFWSPVTGSRTANAIYPRSELRETYANGTLKNWTYPEADNLLYATLAVNQVPSTGKIVIGQIHAYNSTKPLVKVEYQYKTTTQSGNIVAKVRMHPDDVDSRVIIVAENVPLDREFSYLIHLSPGGALGVSAAGYQWDTQISSTWRDKPLYFKAGVYVQDNTGYTTEGGKVTFYKLDIDHNET
SDP65797	5	8	218	MIDLTVWNITLPVQTPAQVVATKAMPTLKNKYFDNNGQRIVFWAPVTGSHTGKSEYPRSELRETGKDGKLRNWRYNSGTNTLKGELSVNQVPSEGRVVVAQIHAKDAPTPLLKLVYRYEKGTGNIDVEYRVKPKDKKSPVIYTVPKVPLNKSFSYTLQMDKQGQLSVLIGNSGKQVKLDKSWQGYDFYFKAGVYTLDNKGYSNEGGKVTYTKLDVSHK
SDP15211	5	9	222	MIDLATWNLSVPVGSPPYTVETSKLVNGFKDQYFHSNTGVLFFWSPVTGSKTENAIYPRTELRETYSNGTLRNWYYPDADNLLRATLTVNQVPSSGKIVIGQIHAYNSQKPMVKLEYQYKTSTETGNLVIKVRMHPTDSESRVITLATGIKLNREFNYLIHLSPGGALGVSGAGYQWDTKISATWRDKPLYFKAGVYVQDNTGYTSEGGKVTFSKLDIDHDK
SDF31034	5	8	218	MIDVTVWSITLPVQTPAQVVATKAMPTLKNKYFDNNGQRIIFWAPVTGSHTGNSDYPRSELRETSRDGKHRNWRYNSGTNTLKGELSVNQVPSEGRVVVAQIHAKEAPTPLLKLVYRYEKGTGNIDVEYRVKPKDKSSPVIYTVPKVPLNKSFSYTLQMNKQGELSVLIGTGGKQVKLDKSWQGYDFYFKAGVYTLDNKGYSNEGGKVTYTKLSVSHK
SCM63876	5	8	223	MPDLSTWNLTIPQGRPAITISTSQLQRDYRSDYFQRTADGIRFWVPVNGSHTRNSEFPRSELRETLSSGRPYNWRYARADNWLEATLRIEAVPSTRRMIIGQIHSDGSNSGQAAPLVKLLYQLRLDQGRVQALVRERPDDGGTRAYTLMDGIPLGQSFSYRIGVSRSGLLSVSVNGSALGQQLDPQWAYQGLYFKAGLYLQDNRGPSSEGGRATFSELRVSHQ
SCM63238	5	10	231	MIDLSTWNLTIPTEPTPQVITTQQLNNGYQSRYFQQGNDGGLVFWVPIDGSHTEDSTYPRTELRETQADGSLDNWYYWQADNELRVTMSVEKVPSKNKVIIGQIHSKSPQTDDGEPLVKLQYYYKPEEGLGRVEALVRNHPDDSYSRNVSILEQVRLGERFNYSLRVTSSGELAVRARSQDGEEDAYYQTLGSAWNDQLLYFKAGAYVNDNAGDSGEGSRVTIYHLNTAHR
QNH04271	5	8	229	MLDLTTWNLSIPTDPTPTTITTQRLNNGYESRYFRRNTDGSVTFWVPVTGSTTADARYPRSELRETQRDGSLGNWLHASADSYLSAVLQVDQVPSRNKVVIGQIHSTDVPGSQNDPLIKVQYHYRRGVGRVELLLRVRPGDSEVQNILLAENIQLGERFGYDLRVTPSGRIGISVASTDGDDGSYYRQLSSAWSTQHLYFKAGAYIQDNYGPDSEGGRVTFYHLNSLHR
QNH03053	5	9	226	MIDLSTWNLTIPVGVPAAVISTPVLAGGYQDHYFQSKEGKLFFWAPVNGTTTANSTYPRSELRETFADGALRNWPYSAADNVLTATARITQVPSNGLIAFSQIHSKNGTSPPVMLGYQSLSPTGYGNVVISFRGNPASANATKIVLSSKIKLNQDFSYEVFLAKNGRLTIGLVEPGGAVKTWSGVLNSAWASHNLYFKAGVYTLDNNGNETSAGAAVFSALKAEHR
QNG99151	5	8	229	MLDLTTWNLSIPTEPAPTTITTERLNNGYESRYFRRNADGSVTFWVPVTGSTTPDARYPRSELRETQHDGTLDNWLHASSDSYLSAVLQVDQVPSRNKVVIGQIHSTDAPGSQNDPLLKLQYHYRRGVGRVEALLRARPGDSEVQNILLAENIQLGERFGYDLRVTPSGRIGISVASADGDDGSLYRQLSSSWSKQYLYFKAGAYIQDNYGPDSEGGRVTFYHLNSLHR
QNG09970	5	8	224	MAVDISHLTIATPVAVSSTNPVALELNGAEAIARFPSIVTVLSDGSIQFSAPTKGASSKSTHRTRCEWTETQDWTLASAQDHWNGQTMTLTKVNSAQKVVIAQMHVRGDDGPPVKVFWNKGNITLGFRRTFNQTDPVNSTVLKGVPLGATFHISIHTTSEGVVTVTAECNGVSASSGDLQLDSTWASHLFEFHGGVYNQVDYTDATPAEDGSICIISELSLIHR
QNA71214	5	7	258	MKLRSKVLALATAAGIAGTLGLLGANADAASPSVAPGGNFNLSVWQLQEPVGSPGSPTTISSSRLQGPNGFQDSYFYTDTRDGAMTFWAPEKGVTTPNSNYARSELREMNANGSSANWSLSGAHKLNATLRVVSVTSNVCVGQIHLGTGGSSTKPLIELYYHSNGDIVAGLENSPSGGQTPHTVGHVAVGKTWSYTIAVSGGHTIDLTVNGSTTHYAIPSSFNPYKQYFKAGSYNQSSSDSTTKGARVAFYGLTVSHS
QMV61234	5	8	229	MLDLTTWNLSIPTEPTPTTITTQRLNNGYESRYFRRNADGSVTFWVPVTGSTTPDARYPRSELRETQRDGSLGNWLHASSDSYLSAVLQVDQVPSRNKVVIGQIHSTDVPGSQNDPLLKLQYHYRRGVGRVELLLRVRPGDSEVQNILLAENVQLGERFGYDLRVTPSGRIGVSVASTDGDDGSYYRQLSSAWRTQHLYFKAGAYIQDNYGPDSEGGRVTFHHLNSLHR
QMV53649	5	19	260	MQRKSTLFSALLLALSSANAFAEGGQNTPGKNFPILKDAYILQAFDSSKKPNEEPITSSLKNSYFYSNCADAERCDSAIPQGATMFRAPSGFGSTPHSEFPRVELRAKKNFVNGDDFTNTQTGSVYIVKNPDTKSIIFAQIHGDKPGGSELLKLRWQNGDIVAGVKPHYGDKEQRITLLSGVRLKDKIDYKIEAKGSKSEIKVTVEATADGKTSKKTFSYPKESWQGIELYFKAGNYNQDSSSDGSEAVVAYGALDVSYR
QMU71660	5	6	256	MRTRSTFLAAATAAGIACTISLSGGSASAASPTVAPGGNFNLSVWELQEPVGSPGSPTTIPSSELQGANGYQDSYFYTDTRDGAMTFWAPEKGVTTPDSDYARSELRQMNPDGTPADWSLSGTHTLNATLRVVSVTSNVCVGQIHLGTGGSSTKPLIELYYHSDGDIVAGVENSPSGGQTTHNVGQVPIGKTWSYTLGVSGGQIDLTVNGSTTHYAVPSSFNAYKQYFKAGSYNQSSSDSTTKGARVAFYGLTISS
QMU69799	5	8	277	MMRLKWIAAATGVLALGVGVSMAAPAAANPVRSATTRAGGSGTAGPAGAAKDAGRATSPISLSSWDGLLLPVNSAGQPTGNDAELLGPAQLISPWLTQDSSGALTFWAPSGAATTPGSLHSRTELESADKYAVGTAKHALDATVRILQLPQSNPEICVAQLHAGGSGGSSPFVMVDYKSGKLYVMVASGTSAPADFYTLLTGVPLDTAFSYRVTDSGNGTLTLSAASGDQSQTYTVAVPKVLVGASGHFSAGDYQQGTVSEGADDGGKVQFTTLTQS
QLD82124	5	10	231	MIDLSTWNLTIPTEPTPQVITTQQLNNGYQSRYFQQGNDGGLVFWVPIDGSHTEDSTYPRTELRETQADGSLDNWYYWQADNELRVTMSVEKVPSKNKVIIGQIHSKSPQTDDGEPLVKLQYYYKPEEGLGRVEALVRNHPDDSYSRNVSILEQVRLGERFNYSLRVTSSGELAVRARSQDGEEDAYYQTLGSAWNDQLLYFKAGAYVNDNAGDSGEGSRVTIYHLNTAHR
QLD76409	5	10	231	MIDLSTWNLTIPTEPTPQVITTQQLNNGYQSRYFQQGNDGGLVFWVPIDGSHTEDSTYPRTELRETQADGSLDNWYYWQADNELRVTMSVEKVPSKNKVIIGQIHSKSPQTDDGEPLVKLQYYYKPEEGLGRVEALVRNHPDDSYSRNVSILEQVRLGERFNYSLRVTSSGELAVRARSQDGEEDAYYQTLGSAWNDQLLYFKAGAYVNDNAGDSGEGSRVTIYHLNTAHR
QLB55997	5	8	227	MTVNINNLTITTPVPTSPTNPVALELTGAEAIAQLPEVVKVLSDGSIRFSAPTKGASSKSTHRTRCEWKEPVYWSLASADEHINLQEMTLTKVNSAQKVVISQLHVKDDDSPPVKVFWSKGNITLGFRSTFNQASPTNTTLLKGVPLGAKFKVTIRALASGALTVTAECNGHAGSSGRLEMDSSWRSSLLNFHGGVYNQIDYSDSTPAEDGSVCIISKLTLTHSDSN
QLA50528	5	10	231	MIDLSTWNLTIPTEPTPQVITTQQLNNGYQSRYFQQGNDGGLVFWVPIDGSHTEDSTYPRTELRETQADGSLDNWYYWQADNELRVTMSVEKVPSKNKVIIGQIHSKSPQTDDGEPLVKLQYYYKPEEGLGRVEALVRNHPDDSYSRNVSILEQVRLGERFNYSLRVTSSGELAVRARSQDGEEDAYYQTLGSAWNDQLLYFKAGAYVNDNAGDSGEGSRVTIYHLNTAHR
QKZ07199	5	20	224	MIDLSTWMLSVPEGTPAQTISTPTLVSGFKDKYFHSDTGTLFFWAPVTGTVTESAIYPRCELREANADGSVRNWLYGAADNTLRATLSVDQVPSSGKVVIGQIHVYGSNQPLLKVEYQYKTKTQTGNIVAKVRYHLDDDEPTVIQVATGVPLGKQFNYLIHLSPGGMLSVDSAGYTWADQISATWKASQLYFKAGVYTQDNTGDTTEGGTVTFYKLAIAHSTSS
QKV80147	5	18	254	MRVRALLALLAVPALAVATASPALAADPSVAPGGNFDLSVWQLQEPVGSPGSPTTISSSRLQGPSGFQDSYFYTDTRDGAMTFWAPEKGVTTPNSNYARSELREMNRDGSAANWSLSGSHKLSATLRVVSVTSNVCVGQVHLGTGGSSTKPLLELYYRASGDIVLGTENSPDGGQTPHTVGHVSIGKTWTYTIGISGGNTIDLTVNGSTTHYSIPSSFKAYKQYFKAGSYNQSSSDSTTKGARVAFYGLKVTHG
QKS84194	5	8	222	MIDLNTWNLSIPEGSPAMTIETPRLAQGFKDEYFHSDTGTLFFWAPVTGTKTANAIYPRSELRETYSDGTLRNWLYPAADNILRAAVTVNQVPSSGKIVIGQIHTKDSTSPMVKLEYQYKAYSSTGNIVAKVRMRPDDETGQVITIATGVKLDRSFTYMIHLSPKGALGISAAGYNWRTTIDPSWKVKPLYFKAGVYVQDNTGYTTEGGKVTFSQLDIDHNI
QKR81222	5	10	231	MIDLSTWNLTIPTEPTPQVITTQQLNNGYQSRYFQQGNDGGLVFWVPIDGSHTEDSTYPRTELRETQADGSLDNWYYWQADNELRVTMSVEKVPSKNKVIIGQIHSKSPQTDDGEPLVKLQYYYKPEEGLGRVEALVRNHPDDSYSRNVSILEQVRLGERFNYSLRVTSSGELAVRARSQDGEEDAYYQTLGSAWNDQLLYFKAGAYVNDNAGDSGEGSRVTIYHLNTAHR
QKR67445	5	10	231	MIDLSTWNLTIPTEPTPQVITTQQLNNGYQSRYFQQGNDGGLVFWVPIDGSHTEDSTYPRTELRETQADGSLDNWYYWQADNELRVTMSVEKVPSKNKVIIGQIHSKSPQTDDGEPLVKLQYYYKPEEGLGRVEALVRNHPDDSYSRNVSILEQVRLGERFNYSLRVTSSGELAVRARSQDGEEDAYYQTLGSAWNDQLLYFKAGAYVNDNAGDSGEGSRVTIYHLNTAHR
QKR62869	5	10	231	MIDLSTWNLTIPTEPTPQVITTQQLNNGYQSQYFQQGNDGGLVFWVPIDGSHTEDSTYPRTELRETQADGSLDNWYYWQADNELRVTMSVEKVPSKNKVIIGQIHSKSPQTDDGEPLVKLQYYYKPEEGLGRVEALVRNHPDDSYSRNVSILEQVRLGERFNYSLRVTSSGELAVRARSQDGEEDAYYQTLGSAWNDQLLYFKAGAYVNDNAGDSGEGSRVTIYHLNTAHR
QKR56675	5	10	231	MIDLSTWNLTIPTEPTPQVITTQQLNNGYQSRYFQQGNDGGLVFWVPIDGSHTEDSTYPRTELRETQADGSLDNWYYWQADNELRVTMSVEKVPSKNKVIIGQIHSKSPQTDDGEPLVKLQYYYKPEEGLGRVEALVRNHPDDSYSRNVSILEQVRLGERFNYSLRVTSSGELAVRARSQDGEEDAYYQTLGSAWNDQLLYFKAGAYVNDNAGDSGEGSRVTIYHLNTAHR
QKR50910	5	10	231	MIDLSTWNLTIPTEPTPQVITTQQLNNGYQSRYFQQGNDGGLVFWVPIDGSHTEDSTYPRTELRETQADGSLDNWYYWQADNELRVTMSVEKVPSKNKVIIGQIHSKSPQTDDGEPLVKLQYYYKPEEGLGRVEALVRNHPDDSYSRNVSILEQVRLGERFNYSLRVTSSGELAVRARSQDGEEDAYYQTLGSAWNDQLLYFKAGAYVNDNAGDSGEGSRVTIYHLNTAHR
QKR45742	5	8	223	MSDLSTWNLTIPQGRPAITISTSQLQRDYRSDYFQRTADGIRFWVPVNGSHTRNSEFPRSELRETLSSGRPYNWRYARADNWLEATLRIEAVPSTRRMIIGQIHSDGSNSGQAAPLVKLLYQLRLDQGRVQALVRERPDDGGTRAYTLMDGIPLGQPFSYRIGVSRSGLLSVSVNGSALEQQLDPQWAYQGLYFKAGLYLQDNRGPSSEGGRATFSELRVSHQ
QKR45160	5	10	231	MIDLSTWNLTIPTEPTPQVITTQQLNNGYQSRYFQQGNDGGLVFWVPIDGSHTEDSTYPRTELRETQADGSLDNWYYWQADNELRVTMSVEKVPSKNKVIIGQIHSKSPQTDDGEPLVKLQYYYKPEEGLGRVEALVRNHPDDSYSRNVSILEQVRLGERFNYSLRVTSSGELAVRARSQDGEEDAYYQTLGSAWNDQLLYFKAGAYVNDNAGDSGEGSRVTIYHLNTAHR
QKR38719	5	10	231	MIDLSTWNLTIPTEPTPQVITTQQLNNGYQSRYFQQGNDGGLVFWVPIDGSHTEDSTYPRTELRETQADGSLDNWYYWQADNELRVTMSVEKVPSKNKVIIGQIHSKSPQTDDGEPLVKLQYYYKPEEGLGRVEALVRNHPDDSYSRNVSILEQVRLGERFNYSLRVTSSGELAVRARSQDGEEDAYYQTLGSAWNDQLLYFKAGAYVNDNAGDSGEGSRVTIYHLNTAHR
QKR28021	5	10	231	MIDLSTWNLTIPTEPTPQVITTQQLNNGYQSRYFQQGNDGGLVFWVPIDGSHTEDSTYPRTELRETQADGSLDNWYYWQADNELRVTMSVEKVPSKNKVIIGQIHSKSPQTDDGEPLVKLQYYYKPEEGLGRVEALVRNHPDDSYSRNVSILEQVRLGERFNYSLRVTSSGELAVRARSQDGEEDAYYQTLGSAWNDQLLYFKAGAYVNDNAGDSGEGSRVTIYHLNTAHR
QKR22923	5	8	223	MPDLSTWNLTIPQGRPAITISTSQLQRDYRSDYFQRTADGIRFWVPVNGSHTRNSEFPRSELRETLSSGRPYNWRYARADNWLEATLRIEAVPSTRRMIIGQIHSDGSNSGQAAPLVKLLYQLRLDQGRVQALVRERPDDGGTRAYTLMDGIPLGQPFSYRIGVSRSGLLSVSVNGSALEQQLDPQWAYQGLYFKAGLYLQDNRGPSSEGGRATFSELRVSHQ
QKR21906	5	9	231	MIDLSTWNLTIPTEPTPQVITTQQLNNGYQSRYFQQGNDGGLVFWVPIDGSHTEDSTYPRTELRETQADGSLDNWYYWQADNELRVTMSVEKVPSKNKVIIGQIHSKSPQTDDGEPLVKLQYYYKPEEGLGRVEALVRNHPDDSYSRNVSILEQVRLGERFNYSLRVTSSGELAVRARSQDGEEDAYYQTLGSSWNDQLLYFKAGAYVNDNAGDSGEGSRVTIYHLNTAHR
QKR17100	5	8	223	MPDLSTWNLTIPQGRPAITISTSQLQRDYRSDYFQRTADGIRFWVPVNGSHTRNSEFPRSELRETLSSGRPYNWRYARADNWLEATLRIEAVPSTRRMIIGQIHSDGSNSGQAAPLVKLLYQLRLDQGRVQALVRERPDDGGTRAYTLMDGIPLGQPFSYRIGVSRSGLLSVSVNGSALEQQLDPQWAYQGLYFKAGLYLQDNRGPSSEGGRATFSELRVSHQ
QKR16512	5	10	231	MIDLSTWNLTIPTEPTPQVITTQQLNNGYQSRYFQQGNDGGLVFWVPIDGSHTEDSTYPRTELRETQADGSLDNWYYWQADNELRVTMSVEKVPSKNKVIIGQIHSKSPQTDDGEPLVKLQYYYKPEEGLGRVEALVRNHPDDSYSRNVSILEQVRLGERFNYSLRVTSSGELAVRARSQDGEEDAYYQTLGSAWNDQLLYFKAGAYVNDNAGDSGEGSRVTIYHLNTAHR
QKR10025	5	10	231	MIDLSTWNLTIPTEPTPQVITTQQLNNGYQSQYFQQGNDGGLVFWVPIDGSHTEDSTYPRTELRETQADGSLDNWYYWQADNELRVTMSVEKVPSKNKVIIGQIHSKSPQTDDGEPLVKLQYYYKPEEGLGRVEALVRNHPDDSYSRNVSILEQVRLGERFNYSLRVTSSGELAVRARSQDGEEDAYYQTPGSAWNDQLLYFKAGAYVNDNAGDSGEGSRVTIYHLNTAHR
QKR04426	5	10	231	MIDLSTWNLTIPTEPTPQVITTQQLNNGYQSRYFQQGNDGGLVFWVPIDGSHTEDSTYPRTELRETQADGSLDNWYYWQADNELRVTMSVEKVPSKNKVIIGQIHSKSPQTDDGEPLVKLQYYYKPEEGLGRVEALVRNHPDDSYSRNVSILEQVRLGERFNYSLRVTSSGELAVRARSQDGEEDAYYQTLGSAWNDQLLYFKAGAYVNDNAGDSGEGSRVTIYHLNTAHR
QKQ59384	5	10	231	MIDLSTWNLTIPTEPTPQVITTQQLNNGYQSRYFQQGNDGGLVFWVPIDGSHTEDSTYPRTELRETQADGSLDNWYYWQADNELRVTMSVEKVPSKNKVIIGQIHSKSPQTDDGEPLVKLQYYYKPEEGLGRVEALVRNHPDDSYSRNVSILEQVRLGERFNYSLRVTSSGELAVRARSQDGEEDAYYQTLGSAWNDQLLYFKAGAYVNDNAGDSGEGSRVTIYHLNTAHR
QKP87526	5	10	231	MIDLSTWNLTIPTEPTPQVITTQQLNNGYQSQYFQQGNDGGLVFWVPIDGSHTEDSTYPRTELRETQADGSLDNWYYWQADNELRVTMSVEKVPSKNKVIIGQIHSKSPQTDDGEPLVKLQYYYKPEEGLGRVEALVRNHPDDSYSRNVSILEQVRLGERFNYSLRVTSSGELAVRARSQDGEEDAYYQTLGSAWNDQLLYFKAGAYVNDNAGDSGEGSRVTIYHLNTAHR
QKL14054	5	10	231	MIDLSTWNLTIPTEPTPQVITTQQLNNGYQSRYFQQGNDGGLVFWVPIDGSHTEDSTYPRTELRETQADGSLDNWYYWQADNELRVTMSVEKVPSKNKVIIGQIHSKSPQTDDGEPLVKLQYYYKPEEGLGRVEALVRNHPDDSYSRNVSILEQVRLGERFNYSLRVTSSGELAVRARSQDGEEDAYYQTLGSAWNDQLLYFKAGAYVNDNAGDSGEGSRVTIYHLNTAHR
QKK97708	5	8	224	MSVDISNLTIAVPVAESSISTVAVELTGSEAIALYPNYVKVLSDGSVQLSAPTKGASSKSTRRTRCEWSEPEYWTLGGALDHWNRQEMTLTKVNWAQKVVIAQMHVYGDDSPPVKVFWKKGDITLGFRRTYNQTDPINSTVLKGVPLGAKFEVSIHATSAGVVTVTAKCNGMTGSSGDLQFDSTWATQLLEFHGGVYNQVDYTDTTPADDGSICIISDLSLIHA
QKK86908	5	8	223	MPDLSTWNLTIPQGRPAITISTSQLQRDYRSDYFQRTADGIRFWVPVNGSHTRNSEFPRSELRETLSSGRPYNWRYARADNWLEATLRIEAVPSTRRMIIGQIHSDGSNSGQAAPLVKLLYQLRLDQGRVQALVRERPDDGGTRAYTLMDGIPLGQPFSYRIGVSRSGLLSVSVNGSALEQQLDPQWAYQGLYFKAGLYLQDNRGPSSEGGRATFSELRVSHQ
QKK86305	5	10	231	MIDLSTWNLTIPTEPTPQVITTQQLNNGYQSRYFQQGNDGGLVFWVPIDGSHTEDSTYPRTELRETQADGSLDNWYYWQADNELRVTMSVEKVPSKNKVIIGQIHSKSPQTDDGEPLVKLQYYYKPEEGLGRVEALVRNHPDDSYSRNVSILEQVRLGERFNYSLRVTSSGELAVRARSQDGEEDAYYQTLGSAWNDQLLYFKAGAYVNDNAGDSGEGSRVTIYHLNTAHR
QKG64997	5	20	221	MIDLSTWNLTIPVGTPARVIETPRMVDGYSDSYFRSGNTLFFWAPVTGGTTSKSEFPRSELRETYKDGELRNWTYPEADHRMTASLSVNQVPSEGRVVIGQIHIYQGKGPLLKVEYVYDKAKQTGSVIANYRLKPGSADTKVVIAEDIELNKRFTYEVRLSSAGYLHVISQGYRWGKQLSKSWQSKQLYFKAGAYTLDNTGYKTEGAQVTFNKLEVKHSKG
QKF50994	5	20	221	MIDLGTWNLSIPVGSPPATIETQQLLKGYDSKYFKSGSSNVTFWAPVTGTKTANAIYPRSELRETWSNGTLHNWYYQDADNYLNAKLKVLQVPSSGRVVIGQIHVYDSTQPLLKLEYQYLEATHMGNIVAKVRYRPSDKKARVITVAENVSLNETFNYVIHLNKAGLLSVTAHGMGWNDRISANWSKQQLYFKAGVYTQDHTGYTSEGGKTMFFNLDADHN
QKF00443	5	10	231	MIDLSTWNLTIPTEPTPQVITTQQLNNGYQSRYFQQGNDGGLVFWVPIDGSHTEDSTYPRTELRETQADGSLDNWYYWQADNELRVTMSVEKVPSKNKVIIGQIHSKSPQTDDGEPLVKLQYYYKPEEGLGRVEALVRNHPDDSYSRNVSILEQVRLGERFNYSLRVTSSGELAVRARSQDGEEDAYYQTLGSAWNDQLLYFKAGAYVNDNAGDSGEGSRVTIYHLNTAHR
QKE97253	5	10	231	MIDLSTWNLTIPTEPTPQVITTQQLNNGYQSQYFQQGNDGGLVFWVPIDGSHTEDSTYPRTELRETQADGSLDNWYYWQADNELRVTMSVEKVPSKNKVIIGQIHSKSPQTDDGEPLVKLQYYYKPEEGLGRVEALVRNHPDDSYSRNVSILEQVRLGERFNYSLRVTSSGELAVRARSQDGEEDAYYQTLGSAWNDQLLYFKAGAYVNDNAGDSGEGSRVTIYHLNTAHR
QKE79022	5	8	231	MIDLSTWNLTIPTEPTPQVITTQQLNNGYQSRYFQQGNDGGLVFWVPIDGSHTEDSTYPRTELRETQADGSLDNWYYWQADNELRVTMSVEEVPSKNKVIIGQIHSKSPQTDDGEPLVKLQYYYKPEEGLGRVEALVRNHPDDSYSRNVSILEQVRLGERFNYSLRVTSSGELAVRARSQDGEEDAYYQTLGSAWNDQLLYFKAGAYVNDNAGDSGEGSRVTIYHLNTAHR
QKE66225	5	10	231	MIDLSTWNLTIPTEPTPQVITTQQLNNGYQSRYFQQGNDGGLVFWVPIDGSHTEDSTYPRTELRETQADGSLDNWYYWQADNELRVTMSVEKVPSKNKVIIGQIHSKSPQTDDGEPLVKLQYYYKPEEGLGRVEALVRNHPDDSYSRNVSILEQVRLGERFNYSLRVTSSGELAVRARSQDGEEDAYYQTLGSAWNDQLLYFKAGAYVNDNAGDSGEGSRVTIYHLNTAHR
QJW72094	5	10	231	MIDLSTWNLTIPTEPTPQVITTQQLNNGYQSRYFQQGNDGGLVFWVPIDGSHTEDSTYPRTELRETQADGSLDNWYYWQADNELRVTMSVEKVPSKNKVIIGQIHSKSPQTDDGEPLVKLQYYYKPEEGLGRVEALVRNHPDDSYSRNVSILEQVRLGERFNYSLRVTSSGELAVRARSQDGEEDAYYQTLGSAWNDQLLYFKAGAYVNDNAGDSGEGSRVTIYHLNTAHR
QJS08469	5	7	258	MTRTRIPAATATAVLALALTALGTGGADAADPRVAPGGNFDLSVWQLQEPVGSPGKPTTIPSSRLQGANGYQDAYFYTDTRDGAMTFWAPEKGVTTPNSNYARSELREMNRDGSAADWALGGSHRLSATLRVVSVTKNVCVGQIHLGSGGSSTKPLVELYYHANGDIVLGTEDSPDGGQTQHPVGHVSIGKTWSYTIAVSGGNTIDLTVNGTTTHYAIPSSFKPYKQYFKAGSYNQSSSDSTTNGARVAFYGLTVSHG
QJQ20283	5	8	224	MSVDISNLILSVPVAESSTSLVADELTGSEAIAQYPEYVSVLADGSVQLSAPTKGASSKSTHRTRCEWSEPTYWTLAGAPNHWNRQVMTLTKVNWAQKVVVAQMHVYGDDSPPVKVFWRKGDITLGFRQTYNQTDPVNSTVLRGVPLGAKFSVSIHATAQGTVNVTASCNGVTGSSGDLPFDSSWAAHQFEFHGGVYNQVDYTDTTPADDGSICIISDLSLVHA
QJP10518	5	9	230	MIDLSTWNLSVPTDPRPTEVTTEQIARGYQSRYFKRDGSQLVFWVPVTGSHTSDSVYPRSELRETTTAGEVANWFYNQGDNELRVTMSVQQVPSKNKIIIGQIHSRSPYTGDGEPLVKLQYHYLPTLESGRLEALVRNHPDDKASINVPLIDNIALDQTFNYSLRVTSVGNLAIRVETSDGRANYYRKILSTTWSKQLLYFKAGAYINDNYGNSSEGARVTVFHLNMAHR
QJI31509	5	8	221	MIDLSTWNLSIPVGSPPTTIDTPKLLSGFNGQYFQAEGSSIQFWSPVTGTRTENAIYPRSELRETYADGRLRNWTYPEADNFLRATLAVNQVPSSGKIVIGQIHAYDSQKPLVKVEYQYKEKNQTGNVVAKVRMRPDDGEGRVIIVAENVPLERNFTYVIHLNRAGLLSVEAANGQWNERIGAAWGKKPLYFKAGVYVQDNNGNSKEGGKVTFAKLDIDHQ
QJI14240	5	8	221	MIDLSTWNLSIPVGSPPTTIDTPKLLSGFKDQYFQAEGSDVQFWTPVTGTRTENAVYPRSELRETYADGRLRNWTYPDADNFLRATLAVNQVPSSGKVVIGQIHAYDSQKPLIKLEYQFKEKTQTGNIVAKVRMRPDEDEGRVIIVASNVPLEKSFTYVINLNKAGLLTVEAADGQWNERIGAAWGAKPLYFKAGAYVQDNSGNSKEGARVTFAKLDIDHE
QJH84842	5	8	223	MPDLSTWNLTIPQGRPAITISTSQLQRDYRSDYFQRTADGIRFWVPVNGSHTRNSEFPRSELRETLSSGRPYNWRYARADNWLEATLRIEAVPSTRRMIIGQIHSDGSNSGQAAPLVKLLYQLRLNQGRVQALVRERPDDGGTRAYTLMDGIPLGQSFSYRIGVSRSGLLSVSVNGSALEQQLDPQWAYQGLYFKAGLYLQDNRGPSSEGGRATFSELRVSHQ
QJH84229	5	10	231	MIDLSTWNLTIPTEPTPQVITTQQLNNGYQSRYFQQGNDGGLVFWVPIDGSHTEDSTYPRTELRETQADGSLDNWYYWQADNELRVTMSVEQVPSKNKVIIGQIHSKSPQTDDGEPLVKLQYYYKPEEGLGRVEALVRNHPDDSYSRNVSILEQVRLGERFNYSLRVTSSGELAVRARSQDGEEDAYYQTLGSAWNDQLLYFKAGAYVNDNAGDSGEGSRVTIYHLNTAHR
QJE90627	5	10	231	MIDLSTWNLTIPTEPTPQVITTQQLNNGYQSQYFQQGNDGGLVFWVPIDGSHTEDSTYPRTELRETQADGSLDNWYYWQADNELRVTMSVEKVPSKNKVIIGQIHSKSPQTDDGEPLVKLQYYYKPEEGLGRVEALVRNHPDDSYSRNVSILEQVRLGERFNYSLRVTSSGELAVRARSQDGEEDAYYQTLGSAWNDQLLYFKAGAYVNDNAGDSGEGSRVTIYHLNTAHR
QJE77802	5	10	231	MIDLSTWNLTIPTEPTPQVITTQQLNNGYQSQYFQQGNDGGLVFWVPIDGSHTEDSTYPRTELRETQADGSLDNWYYWQADNELRVTMSVEKVPSKNKVIIGQIHSKSPQTDDGEPLVKLQYYYKPEEGLGRVEALVRNHPDDSYSRNVSILEQVRLGERFNYSLRVTSSGELAVRARSQDGEEDAYYQTLGSAWNDQLLYFKAGAYVNDNAGDSGEGSRVTIYHLNTAHR
QJC82148	5	20	222	MIDLATWNLSVPVGSPPYTVETSKLVDGFKDQYFHSDTGTLIFWTPVTGTRTENAKYPRTELRETYSNGTLKNWYYPNADNFLRATLAVNQVPSSGKIVIGQIHAYQSQKPLVKVEYQYTTSTKSGNIVAKVRMHPDDDEGRVITVASGVKLDQEFSYLIHLSPGGALGVSAAGYQWDTNISQTWRVKPLYFKAGVYVQDNTGYTTEGGKVTFSKLDIDHDK
QJC78864	5	8	224	MTVDISNFIIATPLPISDTNPISLDLIGWRALIECPSVISMLPDGSLQMTAPTLGASSKSVHRTRCEWKEPGYWLFASAADHWCRQEMRLTKVNSLQKVVIGQIHVQGSERPPVKVFWNKGKITMGFRSSYLQDDPVNSTVLENVPLGALFKINIHANSSGAVSVSASCNGAKSTSAIMRLDNTWDTKTLAFHGGVYNQIDYSESTDPEDGSICVITDLSITHG
QJA38967	5	10	231	MIDLSTWNLTIPTEPTPQVITTQQLNNGYQSRYFQQGNDGGLVFWVPIDGSHTEDSTYPRTELRETQADGSLDNWYYWQADNELRVTMSVEKVPSKNKVIIGQIHSKSPQTDDGEPLVKLQYYYKPEEGLGRVEALVRNHPDDSYSRNVSILEQVRLGERFNYSLRVTSSGELAVRARSQDGEEDAYYQTLGSAWNDQLLYFKAGAYVNDNAGDSGEGSRVTIYHLNTAHR
QIY72783	5	7	284	MRMRTLLTSLATATAVTGGLALVTPAAPASSLSAAAGVAGAPSGQRSTNVVFSPMADPSVAPGGNFDLSVWQLQEPVGSPGSPTTIPSSRLQGANGFQDSYFYTDTRDGAMTFWAPEKGVTTPNSNYARSELREMNRNGTAADWSLSGTHQMKATLRVVSVTSNVCVGQIHLGTGGSSTKPLLELYYRSSGDIVLGTENSPSGGQTLHTVGHVSVGKTWNYAIAVSGGHTIDLTVNGSTTHYAIPSSFDAYKQYFKAGSYNQSSSDSTTKGARVAFYGLTVSHS
QIY65832	5	7	261	MIRSKLLAIAAAAGMAGTLALLGTGNATAGVLADPSVAPGGNFDLSVWQLQEPVGSPGSPTTIPSSRLQGANGFQDSYFYTDTRDGAMTFWAPEKGVTTPNSNYARSELREMNRSGSAANWSLSGTHRMSATLRVVSVTQNVCVGQIHLGTGGSSTKPLLELYYHSNGDIVLGTENSPSGGQTTHTVGHVSIGKTWSYTIGVSGGHTIDLTVNGTTTHYSIPSSFDPYKQYFKAGSYNQSSSDSTTKGARVAFYGLTVSHS
QIT25750	5	20	223	MIDLATWNLSIPEGSPPATIDTPKLVDGFKDQYFHSDTGTLFFWSPVTGSRTANAIYPRSELRETYANGTLKNWTYPEADNLLYATLAVNQVPSTGKIVIGQIHAYNSTKPLVKVEYQYKTTTQSGNIVAKVRMHPDDVDSRVIIVAENVPLDREFSYLIHLSPGGALGVSAAGYQWDTQISSTWRDKPLYFKAGVYVQDNTGYTTEGGKVTFYKLDIDHNET
QIQ70441	5	7	222	MIDLATWNLSVPTGSPATIIETPKLMKGYRDGYFQSGDTLFFWAPVTGSTTENAKFPRSELRETTADGRVFNWAYSSADNFLRATLEVDQVPSSGKIVIGQIHCYQSTEPLLKVEYQYKEKLKTGNIVAKFRRTPDAEIEVVIIAQGVPLDQQFSYTINLTPSGDLTVNAFNAVWYAKLDSAWASKLFYFKAGVYTQDNTGYTTEGGSATFYKLAIAHEKKN
QII95252	5	10	231	MIDLSTWNLTIPTEPTPQVITTQQLNNGYQSRYFQQGNDGGLVFWVPIDGSHTEDSTYPRTELRETQADGSLDNWYYWQADNELRVTMSVEKVPSKNKVIIGQIHSKSPQTDDGEPLVKLQYYYKPEEGLGRVEALVRNHPDDSYSRNVSILEQVRLGERFNYSLRVTSSGELAVRARSQDGEEDAYYQTLGSAWNDQLLYFKAGAYVNDNAGDSGEGSRVTIYHLNTAHR
QIH08157	5	9	226	MPVDISPFMITTPVASSPSNPVALELMGAQALAHVPQVISQLPDGSIRMSAPTRGASSKSTHRTRCEWKEPLYWSLASARLHSNRQVMRLEQVNSAQKVVISQMHVKDDDSPAVKVFWNKGRITWGFRASFDQGEPATSIIATNVALHTPFEITLSATTGGLVLVRVTCNGVASTSTPGQLDSSWNDHRFDFHGGIYNQVDYSDSTPASEGSVCIISELQVSHTLA
QIG23403	5	8	224	MTVDISNLIIATPVAVSSSNPVALELNGAEAIASYPSIVKVLSDGSIQFSAPTKGASSKSTHRTRCEWTETEEWTLASAQDHWNYQTMTLTKVNAAQKVVIAQMHVRGDDSPPVKVFWNKGNITLGFRRTYNQADPVNSTLLKGVPLGGRFIVSIHTTSAGVVNVTAKYNGVSGSSGNLQLDSTWAPRVFEFHGGIYNQVDYTDTTPADDGSVCIISELSLIHR
QIG18146	5	8	224	MTVDISNLIIATPVAVSSSNPVALELNGAEAIASYPSIVKVLSDGSIQFSAPTKGASSKSTHRTRCEWTETEEWTLASAQDHWNYQTMTLTKVNAAQKVVIAQMHVRGDDSPPVKVFWNKGNITLGFRRTYNQADPVNSTLLKGVPLGGRFIVSIHTTSAGVVNVTAKYNGVSGSSGNLQLDSTWAPRVFEFHGGIYNQVDYTDTTPADDGSVCIISELSLIHR
QIF37206	5	10	231	MIDLSTWNLTIPTEPTPQVITTQQLNNGYQSRYFQQGNDGGLVFWVPIDGSHTEDSTYPRTELRETQADGSLDNWYYWQADNELRVTMSVEKVPSKNKVIIGQIHSKSPQTDDGEPLVKLQYYYKPEEGLGRVEALVRNHPDDSYSRNVSILEQVRLGERFNYSLRVTSSGELAVRARSQDGEEDAYYQTLGSAWNDQLLYFKAGAYVNDNAGDSGEGSRVTIYHLNTAHR
QIE86944	5	8	230	MIDLSTWNLSVPTDPRPTEVTTEQIARGYQSRYFKRDGNHLVFWVPVTGSHTSDSVYPRSELRETTTAGEVANWYYNQGDNELRVTMSVQQVPSKNKIIIGQIHSRSPYTGDGEPLVKLQYHYLPTLASGRLEALVRNHPDDRASINVPLIDNIALDQAFNYSLRVTSVGNLAIRVETSDGRANYYRKILSTTWSKQLLYFKAGAYINDNYGNSGEGARVTVFHLNMAHR
QIC31640	5	8	224	MPVDISTLDIATPLPTSASNPLALELNGNLALAQCPSVISRLADGSIQLCAPTRGAASKSTHRTRCEWKESRYWALSSAADHWSRQQMTLTKVNSAQKVVVAQMHVRDDVNPAVKVFWDKGTLTYALRQSFNGADPRPLPLLGGVPLDALFQLSIHCTYAGLITIGASCNGQQASSPPHALDSTWDGQVFDFHGGIYNQIDFTPSTPAEDGSACIISQLSLSHA
QIC30340	5	8	226	MAGDILPFMITTPVASSPSNPVALELTVPQALAQVTQVISQLPYGSIRMSAPPLGASSKRTHRTRCEWNEPLYWSLASAQLHRNRQVMRLAQVNSAQKVVISQMHVKDDDSPAVKVFWNKGRIAWGFRASFDQGGSATRIIATNVPLQAPFEITLSTTTAGLVLVVVICNGVTSTSTPAQLDSSWNDQRFDFRGRVYNQVDYSGSTPASDGSVCIISELQVSHTLA
QIB87468	5	10	231	MIDLSTWNLTIPTEPTPQVITTQQLNNGYQSRYFQQGNDGGLVFWVPIDGSHTEDSTYPRTELRETQADGSLDNWYYWQADNELRVTMSVEKVPSKNKVIIGQIHSKSPQTDDGEPLVKLQYYYKPEEGLGRVEALVRNHPDDSYSRNVSILEQVRLGERFNYSLRVTSSGELAVRARSQDGEEDAYYQTLGSAWNDQLLYFKAGAYVNDNAGDSGEGSRVTIYHLNTAHR
QIB06290	5	8	222	MIDLNTWNLSIPEGSPAMTIETPRLAQGFKDEYFHSDTGTLFFWAPVTGTKTANAIYPRSELRETYSDGTLRNWLYPAADNILRAAVTVNQVPSSGKIVIGQIHTKDSTSPMVKLEYQYKAYSSTGNIVAKVRMRPDDETGQVITIATGVKLDRSFTYMIHLSPKGALGISAAGYNWRTTIDPSWKVKPLYFKAGVYVQDNTGYTTEGGKVTFSQLDIDHNI
QHJ85986	5	10	392	MGTTTIDLSRWNITTPQNKIIQTAELNAGWSDPLCFIRNASGTLTFRADTQAEGVSPTANSEFPRAELRETLPNGDDREANWRLDSKDHHRIKGRFWVDSVSASGKLIFVQSHGSIGPQKNHPPFKAQFSMIPPAVLGSIIIQYRNEYGGSEKKLTIFKDKVRVGKNAGKIEYDIDLTRSGHATLKFSLEQDGQTIYEDLTFELNPAEDQWGQDAFYFKAGCYSQDVAGSRPGVGQVTYSKLAVSHYDDPVVTPTDPENPNDPTPTDPTDPTGPGSDEPTVPGDGTHPGEGTDPGEGTDPDDGSSGGGETPSQPSDPVEPGTPSDPETPQDPETPVEPGTPVDPSPGDDDESPVPVDRVAEEISKIEGALKVISDAFLAVAESLAFIRENKK
QHI66314	5	10	231	MIDLSTWNLTIPTEPTPQVITTQQLNNGYQSRYFQQGNDGGLVFWVPIDGSHTEDSTYPRTELRETQADGSLDNWYYWQADNELRVTMSVEKVPSKNKVIIGQIHSKSPQTDDGEPLVKLQYYYKPEEGLGRVEALVRNHPDDSYSRNVSILEQVRLGERFNYSLRVTSSGELAVRARSQDGEEDAYYQTLGSAWNDQLLYFKAGAYVNDNAGDSGEGSRVTIYHLNTAHR
QHF92483	5	10	231	MIDLSTWNLTIPTEPTPQVITTQQLNNGYQSRYFQQGNDGGLVFWVPIDGSHTEDSTYPRTELRETQADGSLDNWYYWQADNELRVTMSVEKVPSKNKVIIGQIHSKSPQTDDGEPLVKLQYYYKPEEGLGRVEALVRNHPDDSYSRNVSILEQVRLGERFNYSLRVTSSGELAVRARSQDGEEDAYYQTLGSAWNDQLLYFKAGAYVNDNAGDSGEGSRVTIYHLNTAHR
QHF41651	5	8	222	MIDLATWNLSVPVGSPPYTVETAKLVDGFKDQYFHSDTGTLFFWSPVTGSRTENAIYPRTELRETYSNGTLKNWYYPEADNLLYATLAVNQVPSSGKIVIGQIHAYQSQKPLVKVEYQYKTSTGTGNIVAKVRMHPDDDTGRVIIVATGVKLDQEFNYLIHLSPGGALGISAAGYQWDTQISTTWRDKPLYFKAGVYVQDNTGYTTEGGKVTFSKLDIDHNN
QHF28089	5	8	224	MSVNIDRLTITTPVAKSSTDPTALELTGAQALEQLPEVIATLSDGSVRFTAPTKGASSKSTHRTRCEWKEPSYWSLNSAVKHHNHQTMTLTKVNSAQKVVISQLHVKDDDSPTVKVFWNKGKLTYGFRQSYNQTAPASVTLLANVPLGAAFEIILDVTAQGVVTLFATCNGSTASSGPLQMDSSWNSRTFNFHGGVYNQVDYNDSTLSTDGSICIISALALGHH
QHF09152	5	9	222	MIDLATWNLSVPVGSPATIIETPKLVKGYRDGYFQSGDTLFFWAPVTGSTTENAKYPRSELRETTSDGRVFNWAYSSADNFLRATLEVDQVPSSGKIVIGQIHCYQSTEPLLKVEYQYKEKLQTGNIVAKFRRTPDSEIEVINIAQGVPLNKQFNYTINLSPSGDLTVNAFDAVWYAKLDSAWASKLFYFKAGVYTQDNTGYTTEGGSATFYKLAIAHEKKN
QHC98171	5	8	222	MIDLATWNLSVPVGSPPYTVETSKLVNGFKDQYFHSDTGTLFFWSPVTGSKTENAIYPRTELRETYSNGTLRNWYYPDADNLLRATLTVNKVPSSGKIVIGQIHAYESQKPMVKLEYQYKTKTETGNLVIKVRMHPDDDESRVITLATGIKLDREFNYLIHLSPGGALGVSAAGYQWDSQISATWRNKPLYFKAGVYVQDNTGYTSEGGQVTFSKLDIDHDK
QHB28471	5	8	224	MTVDISNLIIATPVAVSSTNPVALELNGAEAIASYPSIVKVLSDGSIQFSAPTKGASSKSTRRTRCEWTETEDWTLASAQDHWNYQTMTLTKVNAAQKVVIAQMHVRGDDSPPVKVFWNKGNITLGFRRTYNQADPVNSTVLKGVPLGGRFIVSIHTTSAGVVNVTAKYNGVSGSSGNLQLDSTWAPRLFEFHGGIYNQVDYTDTTPADDGSICIISELSLIHR
QHA83355	5	20	218	MIDLTVWNITLPIQTPALTIATKAVPTLRNQYFTNTGDKIVFWAPVTGSHTGKSEFPRSELRETSKDGKLRNWRYNSGINTLKGTLAVNQVPSAGRVVVAQIHAKDAPAPLLKLVYRFTKGVGNLDVEYRVKPKDAKSPVMFTVPNVALNKVFTYSLQMDKQGKVSVLINNLGKQVKLDPSWYGYNFYFKAGVYTLDNVGYASEGGKVTYTKLDVSHL
QHA08628	5	6	258	MNRSRLLALPATAGLALALALLGSPSAIAADPHVAPGGNFDLSVWELQEPVGSPGSPTTIPSSRLQGAGGYQDAYFYTDTRDGAMTFWAPEKGVTTPNSNYARSELREMNGNGSAADWSLSGSHKMSATLRVVSVTKNVCVGQIHLGSGGSSTKPLLELYYHANGDIVLGTENSPSGGQTSHPVGHVAIGKTWSYTIAVSGGNTIDLTVNGTTTHYAIPSSFQQYKQYFKAGSYNQSSSDSTTNGARVAFYGLTVKHG
QGT82618	5	7	222	MIDLATWNLSVPTGSPATIIETPKLMKGYRDGYFQSGDTLFFWAPVTGSTTENAKFPRSELRETTADGRVFNWAYSSADNFLRATLEVDQVPSSGKIVIGQIHCYQSTEPLLKVEYQYKEKLKTGNIVAKFRRTPDAEIEVVIIAQGVPLDQQFSYTINLTPSGDLTVNAFNAVWYAKLDSAWASKLFYFKAGVYTQDNTGYTTEGGSATFYKLAIAHEKKN
QGQ05021	5	8	223	MPDLSTWNLTIPQGRPAITISTSQLQRDYRSDYFQRTADGIRFWVPVNGSHTRNSEFPRSELRETLSSGRPYNWRYARADNWLEATLRIEAVPSTRRMIIGQIHSDGSNSGQAAPLVKLLYQLRLNQGRVQALVRERPDDGGTRAYTLMDGIPLGQSFSYRIGVSRSGLLSVSVNGSALEQQLDPQWAYQGLYFKAGLYLQDNRGPSSEGGRATFSELRVSHQ
QGQ04315	5	10	231	MIDLSTWNLTIPTEPTPQVITTQQLNNGYQSRYFQQGNDGGLVFWVPIDGSHTEDSTYPRTELRETQADGSLDNWYYWQADNELRVTMSVEQVPSKNKVIIGQIHSKSPQTDDGEPLVKLQYYYKPEEGLGRVEALVRNHPDDSYSRNVSILEQVRLGERFNYSLRVTSSGELAVRARSQDGEEDAYYQTLGSAWNDQLLYFKAGAYVNDNAGDSGEGSRVTIYHLNTAHR
QGP97636	5	10	231	MIDLSTWNLTIPTEPTPQVITTQQLNNGYQSRYFQQGNDGGLVFWVPIDGSHTEDSTYPRTELRETQADGSLDNWYYWQADNELRVTMSVEKVPSKNKVIIGQIHSKSPQTDDGEPLVKLQYYYKPEEGLGRVEALVRNHPDDSYSRNVSILEQVRLGERFNYSLRVTSSGELAVRARSQDGEEDAYYQTLGSAWNDQLLYFKAGAYVNDNAGDSGEGSRVTIYHLNTAHR
QGM42049	5	8	223	MPDLSTWNLTIPQGRPAITISTSQLQRDYRSDYFQRTADGIRFWVPVNGSHTRNSEFPRSELRETLSSGRPYNWRYARADNWLEATLRIEAVPSTRRMIIGQIHSDGSNSGQAAPLVKLLYQLRLDQGRVQALVRERPDDGGTRAYTLMDGIPLGQPFSYRIGVSRSGLLSVSVNGSALEQQLDPQWAYQGLYFKAGLYLQDNRGPSSEGGRATFSELRVSHQ
QGM41434	5	10	231	MIDLSTWNLTIPTEPTPQVITTQQLNNGYQSRYFQQGNDGGLVFWVPIDGSHTEDSTYPRTELRETQADGSLDNWYYWQADNELRVTMSVEKVPSKNKVIIGQIHSKSPQTDDGEPLVKLQYYYKPEEGLGRVEALVRNHPDDSYSRNVSILEQVRLGERFNYSLRVTSSGELAVRARSQDGEEDAYYQTLGSAWNDQLLYFKAGAYVNDNAGDSGEGSRVTIYHLNTAHR
QGL57632	5	7	222	MIDLATWNLSVPTGSPATIIETPKLMKGYRDGYFQSGDTLFFWAPVTGSTTENAKFPRSELRETTADGRVFNWAYSSADNFLRATLEVDQVPSSGKIVIGQIHCYQSTEPLLKVEYQYKEKLKTGNIVAKFRRTPDAEIEVVIIAQGVPLDQQFSYTINLTPSGDLTVNAFNAVWYAKLDSAWASKLFYFKAGVYTQDNTGYTTEGGSATFYKLAIAHEKKN
QGJ34318	5	10	231	MIDLSTWNLTIPTEPTPQVITTQQLNNGYQSRYFQQGNDGGLVFWVPIDGSHTEDSTYPRTELRETQADGSLDNWYYWQADNELRVTMSVEKVPSKNKVIIGQIHSKSPQTDDGEPLVKLQYYYKPEEGLGRVEALVRNHPDDSYSRNVSILEQVRLGERFNYSLRVTSSGELAVRARSQDGEEDAYYQTLGSAWNDQLLYFKAGAYVNDNAGDSGEGSRVTIYHLNTAHR
QGH92051	5	10	231	MIDLSTWNLTIPTEPTPQVITTQQLNNGYQSRYFQQGNDGGLVFWVPIDGSHTEDSTYPRTELRETQADGSLDNWYYWQADNELRVTMSVEKVPSKNKVIIGQIHSKSPQTDDGEPLVKLQYYYKPEEGLGRVEALVRNHPDDSYSRNVSILEQVRLGERFNYSLRVTSSGELAVRARSQDGEEDAYYQTLGSAWNDQLLYFKAGAYVNDNAGDSGEGSRVTIYHLNTAHR
QGH43747	5	20	221	MIDLSTWNLSIPVGSPPATINTPKLMSGFNDQYFQAEGSNVQFWTPVTGTRTENAIYPRSELRETYADGRLRNWTYPEADNYLRATLAVNQVPSSGKIVIGQIHAYDSQKPLIKVEYQFKEXTQTGNIVAKVRMRPDDDESRVIIVASNVPLEKSFTYVINLNKAGLLSVEAADGQWNERIGAAWGSKPLYFKAGAYVQDNSGDSKEGAKVTFAKLDIDHE
QGG76916	5	9	222	MIDLATWNLSVPVGSPATIIETPKLVKGYRDGYFQSGDTLFFWAPVTGSTTENAKYPRSELRETTSDGRVFNWAYSSADNFLRATLEVDQVPSSGKIVIGQIHCYQSTEPLLKVEYQYKEKLQTGNIVAKFRRTPDSEIEVINIAQGVPLNKQFNYTINLSPSGDLTVNAFDAVWYAKLDSAWASKLFYFKAGVYTQDNTGYTTEGGSATFYKLAIAHEKKN
QGG74283	5	9	223	MVDLGSWNLSIPVGSPPKTIETAQLVKGYDGKYFKSKTDAIVFWSPVTGTKTENAKYSRSELRETWSDGSLHNWVYPDADNFLNAKLEVDQVPSSGKIVIGQIHAYESTEPLLKVEFQYKEDTKTGDIVAKVRNRYDDDESKVYTIVEGVKLNETFNYVIHLSKGGKLSVSAKDQDWSTRISETWRDKPLYFKAGVYTQDNTGYTSEGGKATFYNLDIDHNQS
QGG00156	5	8	223	MPDLSTWNLTIPQGRPAITISTSQLQRDYRSDYFQRTADGIRFWVPVNGSHTRNSEFPRSELRETLSSGRPYNWRYARADNWLEATLRIEAVPSTRRMIIGQIHSDGSNSGQAAPLVKLLYQLRLDQGRVQALVRERPDDGGTRAYTLMDGIPLGQPFSYRIGVSRSGLLSVSVNGSALEQQLDPQWAYQGLYFKAGLYLQDNRGPSSEGGRATFSELRVSHQ
QGF99539	5	9	231	MIDLSTWNLTIPTEPTPQVITTQQLNNGYQSRYFQQGNDGGLVFWVPIDGSHTEDSTYPRTELRETQADGSLDNWYYWQADNELRVTMSVEKVPSKNKVIIGQIHSKSPQTDDGEPLVKLQYYYKPEEGLGRVEALVRNHPDDSYSRNVSILEQVRLSERFNYSLRVTSSGELAVRARSQDGEEDAYYQTLGSAWNDQLLYFKAGAYVNDNAGDSGEGSRVTIYHLNTAHR
QGA52544	5	8	223	MIDLATWNLSIPEGSPAMTIETPRLVQGFKDQYFNAETGTVFFWAPVTGTKTANASYPRSELRETYADGTLRNWLYPAADNSLRAIVTVNQVPSTGKIVIGQIHAKDSTRPMVKLEYQYKTYSSTGNIVAKVRMRPDDATGQVITIATGVTLNRSFSYMIHLSPKGALGITAAGYNWRTTIDPSWKAKPLYFKAGVYVQDNTGYVTEGGKATFSLLEIKHTTR
QFZ72976	5	7	261	MIRSKLLATTAAAGMAGMLALLGTGNATAGVLADPSVAPGGNFDLSVWQLQEPVGSPGSPTTIPSSRLQGANGFQDSYFYTDTRDGAMTFWAPEKGVTTPNSDYARSELREMNRGGSAANWSLSGTHRMSATLRVVSVTQNVCVGQIHLGTGGSSTKPLLELYYRANGDIVLGTENSPSGGQTAHPVGHVPIGKTWSYTIGVSGGHTIDLTVNGTTTHYTIPSSFDPYKQYFKAGSYNQSSSDSTTKGARVAFYGLTVSHA
QFZ59853	5	10	231	MIDLSTWNLTIPTEPTPQVITTQQLNNGYQSRYFQQGNDGGLVFWVPIDGSHTEDSTYPRTELRETQADGSLDNWYYWQADNELRVTMSVEKVPSKNKVIIGQIHSKSPQTDDGEPLVKLQYYYKPEEGLGRVEALVRNHPDDSYSRNVSILEQVRLGERFNYSLRVTSSGELAVRARSQDGEEDAYYQTLGSAWNDQLLYFKAGAYVNDNAGDSGEGSRVTIYHLNTAHR
QFZ03339	5	10	231	MIDLSTWNLTIPTEPTPQVITTQQLNNGYQSRYFQQGNDGGLVFWVPIDGSHTEDSTYPRTELRETQADGSLDNWYYWQADNELRVTMSVEKVPSKNKVIIGQIHSKSPQTDDGEPLVKLQYYYKPEEGLGRVEALVRNHPDDSYSRNVSILEQVRLGERFNYSLRVTSSGELAVRARSQDGEEDAYYQTLGSAWNDQLLYFKAGAYVNDNAGDSGEGSRVTIYHLNTAHR
QFT43207	5	8	226	MIDLATWNLTIPVGVPATVIDTPLLVGGYQDDYFQSRDGRIFFWAPANGSTTSNSVYPRSELRETYADGTLRNWSYTAATDVLSATARITQVPASGMLAFSQIHSKQGTSPPLMLGYQYVPQTGYGNVVIAFRGHPADADSLKIVLSSKVRLDQDFSYEIHLAKNGTLSIGLVEPGGAVKTWSRSLNKAWASHALYFKAGVYTLDNSGNETNAGAATFSQLKVEHR
QFT42562	5	7	229	MLDLTTWNLSIPTDPTPTTISTERLNNAYESRYFRRNADGSVTFWVPVTGSRTADARYPRSELRETLRDGSLDNWLHASSDSYLSAVLQVDQVPSRNKVVIGQIHSTDVPGSQNDPLLKLQYHYLRGVGRIELLLRARPGDSEVKNILLAENVQLGERFGYDLRVTPSGRIGISVSSTDGDAGSYYRQLSSSWDTQYLYFKAGAYIQDNSGPDSEGGRVTFYHLNSLHR
QFT40580	5	19	227	MIELAVWNLSIPVGVPATTIDTPVLAGGYQDHYFQSRDGAIFFWSPVNGTTTISAKYPRSELRETHADGSVRNWTYPGAEHFLRAALSVSQVPSTGKIVIGQIHAYKSSMPMLKLEYQYKAWAGSGNIVAKVRMTPDAEIQVVTIASGIVLGQPFHYTLNLKADGTLAIRLDQIDWSTRVDPSWATKPLYFKAGVYTQDNTGYETEAGAARFDQLSIEHRALGSNTP
QFT23020	5	8	226	MIDLATWNLTIPVGVPATVIDTPLLVGGYQDDYFQSRDGRIFFWAPANGSTTSNSVYPRSELRETYADGTLRNWSYTAATDVLSATARITQVPASGMLAFSQIHSKQGTSPPLMLGYQYVPQTGYGNVVIAFRGHPADADSLKIVLSSKVRLDQDFSYEIHLAKNGTLSIGLVEPGGAVKTWSRSLNKAWASHALYFKAGVYTLDNSGNETNAGAATFSQLKVEHR
QFT22375	5	7	229	MLDLTTWNLSIPTDPTPTTISTERLNNAYESRYFRRNADGSVTFWVPVTGSRTADARYPRSELRETLRDGSLDNWLHASSDSYLSAVLQVDQVPSRNKVVIGQIHSTDVPGSQNDPLLKLQYHYLRGVGRIELLLRARPGDSEVKNILLAENVQLGERFGYDLRVTPSGRIGISVSSTDGDAGSYYRQLSSSWDTQYLYFKAGAYIQDNSGPDSEGGRVTFYHLNSLHR
QFT20389	5	19	227	MIELAVWNLSIPVGVPATTIDTPVLAGGYQDHYFQSRDGAIFFWSPVNGTTTISAKYPRSELRETHADGSVRNWTYPGAEHFLRAALSVSQVPSTGKIVIGQIHAYKSSMPMLKLEYQYKAWAGSGNIVAKVRMTPDAEIQVVTIASGIVLGQPFHYTLNLKADGTLAIRLDQIDWSTRVDPSWATKPLYFKAGVYTQDNTGYETEAGAARFDQLSIEHRALGSNTP
QFG32863	5	20	222	MIDLATWNLSVPVGSPPYTVETSKLVDGFKDQYFHSDTGTLIFWTPVTGTRTENAKYPRTELRETYSNGTLKNWYYPNADNFLRATLAVNQVPSSGKIVIGQIHAYQSQKPLVKVEYQYTTSTKSGNIVAKVRMHPDDDEGRVITVASGVKLDQEFSYLIHLSPGGALGVSAAGYQWDTNISQTWRVKPLYFKAGVYVQDNTGYTTEGGKVTFSKLDIDHDK
QEZ65757	5	8	226	MAGDILPFMITTPVASSPSNPVALELTVPQALAQVTQVISQLPYGSIRMSAPPLGASSKRTHRTRCEWNEPLYWSLASAQLHRNRQVMRLAQVNSAQKVVISQMHVKDDDSPAVKVFWNKGRIAWGFRASFDQGGSATRIIATNVPLQAPFEITLSTTTAGLVLVVVICNGVTSTSTPAQLDSSWNDQRFDFRGRVYNQVDYSGSTPASDGSVCIISELQVSHTLA
QEZ64472	5	8	224	MPVDISTLDIATPLPTSASNPLALELNGNLALAQCPSVISRLADGSIQLCAPTRGAASKSTHRTRCEWKESRYWALSSAADHWSRQQMTLTKVNSAQKVVVAQMHVRDDVNPAVKVFWDKGTLTYALRQSFNGADPRPLPLLGGVPLDALFQLSIHCTYAGLITIGASCNGQQASSPPHALDSTWDGQVFDFHGGIYNQIDFTPSTPAEDGSACIISQLSLSHA
QEZ60608	5	8	224	MPVDISTLDIATPLPTSASNPLALELNGNLALAQCPSVISRLADGSIQLCAPTRGAASKSTHRTRCEWKESRYWALSSAADHWSRQQMTLTKVNSAQKVVVAQMHVRDDVNPAVKVFWDKGTLTYALRQSFNGADPRPLPLLGGVPLDALFQLSIHCTYAGLITIGASCNGQQASSPPHALDSTWDGQVFDFHGGIYNQIDFTPSTPAEDGSACIISQLSLSHA
QEZ59328	5	8	226	MAGDILPFMITTPVASSPSNPVALELTVPQALAQVTQVISQLPYGSIRMSAPPLGASSKRTHRTRCEWNEPLYWSLASAQLHRNRQVMRLAQVNSAQKVVISQMHVKDDDSPAVKVFWNKGRIAWGFRASFDQGGSATRIIATNVPLQAPFEITLSTTTAGLVLVVVICNGVTSTSTPAQLDSSWNDQRFDFRGRVYNQVDYSGSTPASDGSVCIISELQVSHTLA
QEZ54468	5	8	226	MAGDILPFMITTPVASSPSNPVALELTVPQALAQVTQVISQLPYGSIRMSAPPLGASSKRTHRTRCEWNEPLYWSLASAQLHRNRQVMRLAQVNSAQKVVISQMHVKDDDSPAVKVFWNKGRIAWGFRASFDQGGSATRIIATNVPLQAPFEITLSTTTAGLVLVVVICNGVTSTSTPAQLDSSWNDQRFDFRGRVYNQVDYSGSTPASDGSVCIISELQVSHTLA
QEZ53188	5	8	224	MPVDISTLDIATPLPTSASNPLALELNGNLALAQCPSVISRLADGSIQLCAPTRGAASKSTHRTRCEWKESRYWALSSAADHWSRQQMTLTKVNSAQKVVVAQMHVRDDVNPAVKVFWDKGTLTYALRQSFNGADPRPLPLLGGVPLDALFQLSIHCTYAGLITIGASCNGQQASSPPHALDSTWDGQVFDFHGGIYNQIDFTPSTPAEDGSACIISQLSLSHA
QEY70885	5	8	230	MIDLTTWNLSVPTDPRPTEVTTEQIARGYQSRYFQRGGSQVVFWVPVTGSHTSDSVYPRSELRETLSNGEVSNWYYTQGDNELRVTMSVQQVPSKNKIIIGQIHSRSPYTGNGEPLVKLQYHYLPTLESGRLEALVRNHPDDSASINVPLIDNIALDQTFNYSLRVTSVGNLAIRVETSDGRANYYRKILSTTWSKQLLYFKAGAYINDNYGDTSEGARVTVFHLNSAHR
QEY63875	5	8	228	MIDLSTWNLTVPATTSNTLIETGRLNNGYESQYFSRNSDGSISFWVPVNGARTEDASYPRTELRETQTDGTLSYWYHASADNYLSAVLSVEQVPSQGKIVIGQIHSKDEAGSQNDPLLKIQYHYLRGNGRIEALLRKRPGDTEVENILLAENVDLGERFGYDLRITPSGRLGIVITSDGDDGNLYRELSGYWGKQQLYFKAGAYIQDNYGAENEGGRVTFYWLNSLHR
QES83904	5	8	223	MPDLSTWNLTIPQGRPAITISTSQLQRDYRSDYFQRTADGIRFWVPVNGSHTRNSEFPRSELRETLSSGRPYNWRYARADNWLEATLRIEAVPSTRRMIIGQIHSDGSNSGQAAPLVKLLYQLRLDQGRVQALVRERPDDGGTRAYTLMDGIPLGQPFSYRIGVSRSGLLSVSVNGSALEQQLDPQWAYQGLYFKAGLYLQDNRGPSSEGGRATFSELRVSHQ
QES83287	5	10	231	MIDLSTWNLTIPTEPTPQVITTQQLNNGYQSRYFQQGNDGGLVFWVPIDGSHTEDSTYPRTELRETQADGSLDNWYYWQADNELRVTMSVEKVPSKNKVIIGQIHSKSPQTDDGEPLVKLQYYYKPEEGLGRVEALVRNHPDDSYSRNVSILEQVRLGERFNYSLRVTSSGELAVRARSQDGEEDAYYQTLGSAWNDQLLYFKAGAYVNDNAGDSGEGSRVTIYHLNTAHR
QEO79537	5	8	218	MIDLTVWNITLPVQTPAQVVATKAMPTLKNKYFDNNGQRIVFWAPVTGSHTGKSEYPRSELRETGKDGKLRNWRYNSGTNTLKGELSVNQVPSEGRVVVAQIHAKDAPTPLLKLVYRYEKGTGNIDVEYRVKPKDKKSPVIYTVPKVPLNKSFSYTLQMDKQGQLSVLIGNSGKQVKLDKSWQGYDFYFKAGVYTLDNKGYSNEGGKVTYTKLDVSHK
QEO36705	5	10	231	MIDLSTWNLTIPTEPTPQVITTQQLNNGYQSRYFQQGNDGGLVFWVPIDGSHTEDSTYPRTELRETQADGSLDNWYYWQADNELRVTMSVEKVPSKNKVIIGQIHSKSPQTDDGEPLVKLQYYYKPEEGLGRVEALVRNHPDDSYSRNVSILEQVRLGERFNYSLRVTSSGELAVRARSQDGEEDAYYQTLGSAWNDQLLYFKAGAYVNDNAGDSGEGSRVTIYHLNTAHR
QEN56931	5	10	231	MIDLSTWNLTIPTEPTPQVITTQQLNNGYQSRYFQQGNDGGLVFWVPIDGSHTEDSTYPRTELRETQADGSLDNWYYWQADNELRVTMSVEKVPSKNKVIIGQIHSKSPQTDDGEPLVKLQYYYKPEEGLGRVEALVRNHPDDSYSRNVSILEQVRLGERFNYSLRVTSSGELAVRARSQDGEEDAYYQTLGSAWNDQLLYFKAGAYVNDNAGDSGEGSRVTIYHLNTAHR
QEK86638	5	10	231	MIDLSTWNLTIPTEPTPQVITTQQLNNGYQSRYFQQGNDGGLVFWVPIDGSHTEDSTYPRTELRETQADGSLDNWYYWQADNELRVTMSVEKVPSKNKVIIGQIHSKSPQTDDGEPLVKLQYYYKPEEGLGRVEALVRNHPDDSYSRNVSILEQVRLGERFNYSLRVTSSGELAVRARSQDGEEDAYYQTLGSAWNDQLLYFKAGAYVNDNAGDSGEGSRVTIYHLNTAHR
QEK43459	5	10	231	MIDLSTWNLTIPTEPTPQVITTQQLNNGYQSRYFQQGNDGGLVFWVPIDGSHTEDSTYPRTELRETQADGSLDNWYYWQADNELRVTMSVEKVPSKNKVIIGQIHSKSPQTDDGEPLVKLQYYYKPEEGLGRVEALVRNHPDDSYSRNVSILEQVRLGERFNYSLRVTSSGELAVRARSQDGEEDAYYQTLGSAWNDQLLYFKAGAYVNDNAGDSGEGSRVTIYHLNTAHR
QEF93589	5	10	231	MIDLSTWNLTIPTEPTPQVITTQQLNNGYQSRYFQQGNDGGLVFWVPIDGSHTEDSTYPRTELRETQADGSLDNWYYWQADNELRVTMSVEKVPSKNKVIIGQIHSKSPQTDDGEPLVKLQYYYKPEEGLGRVEALVRNHPDDSYSRNVSILEQVRLGERFNYSLRVTSSGELAVRARSQDGEEDAYYQTLGSAWNDQLLYFKAGAYVNDNAGDSGEGSRVTIYHLNTAHR
QEF87585	5	10	231	MIDLSTWNLTIPTEPTPQVITTQQLNNGYQSRYFQQGNDGGLVFWVPIDGSHTEDSTYPRTELRETQADGSLDNWYYWQADNELRVTMSVEKVPSKNKVIIGQIHSKSPQTDDGEPLVKLQYYYKPEEGLGRVEALVRNHPDDSYSRNVSILEQVRLGERFNYSLRVTSSGELAVRARSQDGEEDAYYQTLGSAWNDQLLYFKAGAYVNDNAGDSGEGSRVTIYHLNTAHR
QEF81572	5	10	231	MIDLSTWNLTIPTEPTPQVITTQQLNNGYQSRYFQQGNDGGLVFWVPIDGSHTEDSTYPRTELRETQADGSLDNWYYWQADNELRVTMSVEKVPSKNKVIIGQIHSKSPQTDDGEPLVKLQYYYKPEEGLGRVEALVRNHPDDSYSRNVSILEQVRLGERFNYSLRVTSSGELAVRARSQDGEEDAYYQTLGSAWNDQLLYFKAGAYVNDNAGDSGEGSRVTIYHLNTAHR
QDY00326	5	10	231	MIDLSTWNLTIPTEPTPQVITTQQLNNGYQSRYFQQGNDGGLVFWVPIDGSHTEDSTYPRTELRETQADGSLDNWYYWQADNELRVTMSVEKVPSKNKVIIGQIHSKSPQTDDGEPLVKLQYYYKPEEGLGRVEALVRNHPDDSYSRNVSILEQVRLGERFNYSLRVTSSGELAVRARSQDGEEDAYYQTLGSAWNDQLLYFKAGAYVNDNAGDSGEGSRVTIYHLNTAHR
QDV98049	5	9	222	MIDLATWNLSVPVGSPPYTVETTKLVDGFKDQYFHSDTGTLFFWSPVTGSKTENAIYPRTELRETYSNGTLKNWYYPDADNTLRATLSVSQVPSSGKIVIGQIHAYKSQKPLVKVEYQYKTSTSTGNIVAKVRMHPDDDTARVITIATGVKLNQEFSYLIHLSPGGALGISAAGYQWDTDISTMWRDKPLYFKAGVYVQDNTGYTTEGGEVTFSKLDIDHDT
QDR67938	5	8	224	MAVDISNLLIATPVAVSATNPVALELDGDEAIARLPEVVTLLSDGSIQFSAPTKGASSKSTHRTRCEWTETRSWTLASAADHWSRQSMTLTKVNAAQKVVIAQMHVRGDDGPPVKVFWKKGDITLGFRQTYDQADPVNSTVLKGVPLGAQFGISLHVTAQGLVTVTATCKGATGTSGGLQLDGSWASRLFEFHGGVYNQVDYNDQTPVDDGSICIISDLTLIHG
QDR39975	5	8	223	MPDLSTWNLTIPQGRPAITISTSQLQRDYRSDYFQRTADGIRFWVPVNGSHTRNSEFPRSELRETLSSGRPYNWRYARADNWLEATLRIEAVPSTRRMIIGQIHSDGSNSGQAAPLVKLLYQLRLDQGRVQALVRERPDDGGTRAYTLMDGIPLGQPFSYRIGVSRSGLLSVSVNGSALEQQLDPQWAYQGLYFKAGLYLQDNRGPSSEGGRATFSELRVSHQ
QDR39382	5	10	231	MIDLSTWNLTIPTEPTPQVITTQQLNNGYQSRYFQQGNDGGLVFWVPIDGSHTEDSTYPRTELRETQADGSLDNWYYWQADNELRVTMSVEKVPSKNKVIIGQIHSKSPQTDDGEPLVKLQYYYKPEEGLGRVEALVRNHPDDSYSRNVSILEQVRLGERFNYSLRVTSSGELAVRARSQDGEEDAYYQTLGSAWNDQLLYFKAGAYVNDNAGDSGEGSRVTIYHLNTAHR
QDR32047	5	10	231	MIDLSTWNLTIPTEPTPQVITTQQLNNGYQSRYFQQGNDGGLVFWVPIDGSHTEDSTYPRTELRETQADGSLDNWYYWQADNELRVTMSVEKVPSKNKVIIGQIHSKSPQTDDGEPLVKLQYYYKPEEGLGRVEALVRNHPDDSYSRNVSILEQVRLGERFNYSLRVTSSGELAVRARSQDGEEDAYYQTLGSAWNDQLLYFKAGAYVNDNAGDSGEGSRVTIYHLNTAHR
QDR26814	5	10	231	MIDLSTWNLTIPTEPTPQVITTQQLNNGYQSQYFQQGNDGGLVFWVPIDGSHTEDSTYPRTELRETQADGSLDNWYYWQADNELRVTMSVEKVPSKNKVIIGQIHSKSPQTDDGEPLVKLQYYYKPEEGLGRVEALVRNHPDDSYSRNVSILEQVRLGERFNYSLRVTSSGELAVRARSQDGEEDAYYQTLGSAWNDQLLYFKAGAYVNDNAGDSGEGSRVTIYHLNTAHR
QDR26288	5	8	223	MPDLSTWNLTIPQGRPAITISTSQLQRDYRSDYFQRTADGIRFWVPVNGSHTRNSEFPRSELRETLSSGRPYNWRYARADNWLEATLRIEAVPSTRRMIIGQIHSDGSNSGQAAPLVKLLYQLRLDQGRVQALVRERPDDGGTRAYTLMDGIPLGQPFSYRIGVSRSGLLSVSVNGSALEQQLDPQWAYQGLYFKAGLYLQDNRGPSSEGGRATFSELRVSHQ
QDR23717	5	10	231	MIDLSTWNLTIPTEPTPQVITTQQLNNGYQSRYFQQGNDGGLVFWVPIDGSHTEDSTYPRTELRETQADGSLDNWYYWQADNELRVTMSVEKVPSKNKVIIGQIHSKSPQTDDGEPLVKLQYYYKPEEGLGRVEALVRNHPDDSYSRNVSILEQVRLGERFNYSLRVTSSGELAVRARSQDGEEDAYYQTLGSAWNDQLLYFKAGAYVNDNAGDSGEGSRVTIYHLNTAHR
QDR09318	5	10	231	MIDLSTWNLTIPTEPTPQVITTQQLNNGYQSRYFQQGNDGGLVFWVPIDGSHTEDSTYPRTELRETQADGSLDNWYYWQADNELRVTMSVEKVPSKNKVIIGQIHSKSPQTDDGEPLVKLQYYYKPEEGLGRVEALVRNHPDDSYSRNVSILEQVRLGERFNYSLRVTSSGELAVRARSQDGEEDAYYQTLGSAWNDQLLYFKAGAYVNDNAGDSGEGSRVTIYHLNTAHR
QDR02921	5	10	231	MIDLSTWNLTIPTEPTPQVITTQQLNNGYQSRYFQQGNDGGLVFWVPIDGSHTEDSTYPRTELRETQADGSLDNWYYWQADNELRVTMSVEKVPSKNKVIIGQIHSKSPQTDDGEPLVKLQYYYKPEEGLGRVEALVRNHPDDSYSRNVSILEQVRLGERFNYSLRVTSSGELAVRARSQDGEEDAYYQTLGSAWNDQLLYFKAGAYVNDNAGDSGEGSRVTIYHLNTAHR
QDL04311	5	9	223	MPDLSTWNLTIPQGRPAITISTSQLQRDYRSDYFQRTAEGIRFWVPVNGSHTRNSEFPRSELRETLSSGKPYNWRYARADNWLQATLRIEAVPSTRRMIIGQIHSDGSNSGQAAPLVKLLYQLRLDQGRVQALVRERPDDSGTRVYTLMDGIPLGQSFSYRIGVSRDGLLSVSVNGSALEQRLDPQWAYQGLYFKAGLYLQDNRGPSSEGGRATFSELHVRHQ
QDL03687	5	20	231	MIDLSTWNLTIPTEPTPQVITTQQLNNGYQSQYFQQGSDGGLVFWVPIDGSHTEDSTYPRTELRETQADGSLDNWYYWQADNELRVTMSVEKVPSKNKVIIGQIHSKSPQTDDGEPLVKLQYYYKPEEGLGRVEALVRNHPDDSYSRNVPILEQVSLDERFNYSLRVTSSGELAVRARSQDGEEDAYYQTLGSAWDNQLLYFKAGAYVNDNAGDSGEGSRVTIYHLNTAHR
QDL02586	5	8	228	MPVDISKLTITTPVATSATNPLALELNGALAAARLPEVVSLQPDETLRLSAPTRGASSKSTRRTRCEWKEPGYWTLDSAAVHRNHQRMRLVKVNAAQKVVVAQMHVKDDDSPPIKVFWNKGRITFGFRGAFDQPAPTNSTLLANVPLAADYEVDIQVDAAGSAIVSATCNGASATSGPLQLERSWFGHAFNFHGGVYNQLDYDESTPAEDGSVCVISELALSHGTRSA
QDD51761	5	10	231	MIDLSTWNLTIPTEPTPQVITTQQLNNGYQSQYFQQGNDGGLVFWVPIDGSHTEDSTYPRTELRETQADGSLDNWYYWQADNELRVTMSVEKVPSKNKVIIGQIHSKSPQTDDGEPLVKLQYYYKPEEGLGRVEALVRNHPDDSYSRNVSILEQVRLGERFNYSLRVTSSGELAVRARSQDGEEDAYYQTLGSAWNDQLLYFKAGAYVNDNAGDSGEGSRVTIYHLNTAHR
QDD35670	5	10	231	MIDLSTWNLTIPTEPTPQVITTQQLNNGYQSRYFQQGNDGGLVFWVPIDGSHTEDSTYPRTELRETQADGSLDNWYYWQADNELRVTMSVEKVPSKNKVIIGQIHSKSPQTDDGEPLVKLQYYYKPEEGLGRVEALVRNHPDDSYSRNVSILEQVRLGERFNYSLRVTSSGELAVRARSQDGEEDAYYQTLGSAWNDQLLYFKAGAYVNDNAGDSGEGSRVTIYHLNTAHR
QDD35055	5	8	223	MPDLSTWNLTIPQGRPAITISTSQLQRDYRSDYFQRTADGIRFWVPVNGSHTRNSEFPRSELRETLSSGRPYNWRYARADNWLEATLRIEAVPSTRRMIIGQIHSDGSNSGQAAPLVKLLYQLRLDQGRVQALVRERPDDGGTRAYTLMDGIPLGQPFSYRIGVSRSGLLSVSVNGSALEQQLDPQWAYQGLYFKAGLYLQDNRGPSSEGGRATFSELRVSHQ
QCT95241	5	10	237	MILRGISFFIFFVILFGHDSPYSLDKFKPVLNMSKLQAPKSSFNPLYSRHYGDFKDYSNKYFYLQDNKYMVFYMCGSHNRSELRFKNIWSVNTKIPKILEAEVKLFSLNAKREFTFLQIHADSTLKDAPIINKPLLRIVWRKEYHNLYNHLWAIIRISDSLLSNNYKKIDLGILQKDFFNVKIIVVKNMLKIYLNNKLKVKENVSYWQKYKNYFKAGVYLQDKGCAKVLFNRLFIKE
QCP77643	5	10	231	MIDLSTWNLTIPTEPTPQVITTQQLNNGYQSRYFQQGNDGGLVFWVPIDGSHTEDSTYPRTELRETQADGSLDNWYYWQADNELRVTMSVEKVPSKNKVIIGQIHSKSPQTDDGEPLVKLQYYYKPEEGLGRVEALVRNHPDDSYSRNVSILEQVRLGERFNYSLRVTSSGELAVRARSQDGEEDAYYQTLGSAWNDQLLYFKAGAYVNDNAGDSGEGSRVTIYHLNTAHR
QCJ31334	5	10	231	MIDLSTWNLTIPTEPTPQVITTQQLNNGYQSQYFQQGNDGGLVFWVPIDGSHTEDSTYPRTELRETQADGSLDNWYYWQADNELRVTMSVEKVPSKNKVIIGQIHSKSPQTDDGEPLVKLQYYYKPEEGLGRVEALVRNHPDDSYSRNVSILEQVRLGERFNYSLRVTSSGELAVRARSQDGEEDAYYQTLGSAWNDQLLYFKAGAYVNDNAGDSGEGSRVTIYHLNTAHR
QCI27559	5	8	225	MRFFYFFLFLFILGCGGSETESKTSPLILEKFSFLSQKAKLQAPSSEYNYVLDKNFANDYFYLSENRYMTFDISEDSLDSKRSELRFYNEWNVSDDKSRYLYMRLKIIKFNKREFTFMQIHDNSLPLVRVVWYDDYKNEKNHIWAFVRDENGDATGYDLGALSSDFFDVNMSVKSGFLSIEVNGIKKIDNFDVSYWQNLSYFKAGVYLQDIGRAVIFVDLLKIED
QCI13291	5	8	224	MAVNIDNLTITTPVPKSASNPVALEVSGAQALATLTQVVARLPDGSIRMTAPTKGASSKSTHRTRCEWKEAVYWALGSATRHRNAQAMTLEKVNLAQKVVISQLHVKDDDNPPIKVFWNKGKITVGLRAEFNQVASTSSTLLADVPLGTPFEVVIEVSGSGTCTVNASCNGRNGTAATLQLASSWATRTFNFHGGVYNQVDYTDETPADDASICVISRLELTHA
QCC66701	5	10	231	MIDLSTWNLTIPTEPTPQVITTQQLNNGYQSRYFQQGNDGGLVFWVPIDGSHTEDSTYPRTELRETQADGSLDNWYYWQADNELRVTMSVEKVPSKNKVIIGQIHSKSPQTDDGEPLVKLQYYYKPEEGLGRVEALVRNHPDDSYSRNVSILEQVRLGERFNYSLRVTSSGELAVRARSQDGEEDAYYQTLGSAWNDQLLYFKAGAYVNDNAGDSGEGSRVTIYHLNTAHR
QBY93701	5	10	231	MIDLSTWNLTIPTEPTPQVITTQQLNNGYQSQYFQQGNDGGLVFWVPIDGSHTEDSTYPRTELRETQADGSLDNWYYWQADNELRVTMSVEKVPSKNKVIIGQIHSKSPQTDDGEPLVKLQYYYKPEEGLGRVEALVRNHPDDSYSRNVSILEQVRLGERFNYSLRVTSSGELAVRARSQDGEEDAYYQTLGSAWNDQLLYFKAGAYVNDNAGDSGEGSRVTIYHLNTAHR
QBQ14564	5	19	268	MHAFKVFGAGFSVVSVLAIGVIFNGGNAFALDATKTPGDNLPNLSRAYVLQDFNAQGQPEEIALGENLQNAYFYTNCYRSSGCHQGVPEGALVFNTPSGFNATPNSHYPRVELRAKREFTAGDVFDNTQSGELYVVQNPSTKSIIFAQIHGDKAGGSELLKLRWEGGSIIAGTKTRYGQKEQRTVLLKGLELNDKLNYKIEVKGSEGGMVLLVSAAANGRQASREFDIPPSGWQGINLYFKAGNYNQTAEQDGGAAIVAYTSLDVGYQ
QBN05934	5	10	231	MIDLSTWNLTIPTEPTPQVITTQQLNNGYQSRYFQQGNDGGLVFWVPIDGSHTEDSTYPRTELRETQADGSLDNWYYWQADNELRVTMSVEKVPSKNKVIIGQIHSKSPQTDDGEPLVKLQYYYKPEEGLGRVEALVRNHPDDSYSRNVSILEQVRLGERFNYSLRVTSSGELAVRARSQDGEEDAYYQTLGSAWNDQLLYFKAGAYVNDNAGDSGEGSRVTIYHLNTAHR
QBL34899	5	10	231	MIDLSTWNLTIPTEPTPQVITTQQLNNGYQSQYFQQGNDGGLVFWVPIDGSHTEDSTYPRTELRETQADGSLDNWYYWQADNELRVTMSVEKVPSKNKVIIGQIHSKSPQTDDGEPLVKLQYYYKPEEGLGRVEALVRNHPDDSYSRNVSILEQVRLGERFNYSLRVTSSGELAVRARSQDGEEDAYYQTLGSAWNDQLLYFKAGAYVNDNAGDSGEGSRVTIYHLNTAHR
QBL29212	5	10	231	MIDLSTWNLTIPTEPTPQVITTQQLNNGYQSRYFQQGNDGGLVFWVPIDGSHTEDSTYPRTELRETQADGSLDNWYYWQADNELRVTMSVEKVPSKNKVIIGQIHSKSPQTDDGEPLVKLQYYYKPEEGLGRVEALVRNHPDDSYSRNVSILEQVRLGERFNYSLRVTSSGELAVRARSQDGEEDAYYQTLGSAWNDQLLYFKAGAYVNDNAGDSGEGSRVTIYHLNTAHR
QBL26413	5	10	231	MIDLSTWNLTIPTEPTPQVITTQQLNNGYQSRYFQQGNDGGLVFWVPIDGSHTEDSTYPRTELRETQADGSLDNWYYWQADNELRVTMSVEKVPSKNKVIIGQIHSKSPQTDDGEPLVKLQYYYKPEEGLGRVEALVRNHPDDSYSRNVSILEQVRLGERFNYSLRVTSSGELAVRARSQDGEEDAYYQTLGSAWNDQLLYFKAGAYVNDNAGDSGEGSRVTIYHLNTAHR
QBL25780	5	8	223	MPDLSTWNLTIPQGRPAITISTSQLQRDYRSDYFQRTADGIRFWVPVNGSHTRNSEFPRSELRETLSSGRPYNWRYARADNWLEATLRIEAVPSTRRMIIGQIHSDGSNSGQAAPLVKLLYQLRLDQGRVQALVRERPDDGGTRAYTLMDGIPLGQSFSYRIGVSRSGLLSVSVNGSALGQQLDPQWAYQGLYFKAGLYLQDNRGPSSEGGRATFSELRVSHQ
QBL18799	5	8	223	MPDLSTWNLTIPQGRPAITISTSQLQRDYRSDYFQRTADGIRFWVPVNGSHTRNSEFPRSELRETLSSGRPYNWRYARADNWLEATLRIEAVPSTRRMIIGQIHSDGSNSGQAAPLVKLLYQLRLDQGRVQALVRERPDDSGSRVYTLMDGIPLGQSFSYRIGVSRDGLLSVSVNGSALEQRLDPQWAYQGLYFKAGLYLQDNRGPSSEGGRATFSELRASHQ
QBJ93749	5	7	256	MIRSRLLTAAAASLALTLGAFGGTAHAADPDKAPGGNFDLAVWQLQEPVGSPGSPTTIPSSRLRGANGYQDAYFYTDTRDGAMTFWAPEKGVTTPNSNYARSELREMNRDGGAADWSLGGTHRMNATLRVVSVTKNVCVGQIHLGSGGSSTKPLLELYYHADGDIVLGTENSPSGGQTPHTVGHVSLGKTWTYSIAVTGGNTIELTVNGSTTRYPIPASFNPYKQYFKAGSYNQSSSDSTTNGARVAFYGLTVQHG
QBF65264	5	10	231	MIDLSTWNLTIPTEPTPQVITTQQLNNGYQSRYFQQGNDGGLVFWVPIDGSHTEDSTYPRTELRETQADGSLDNWYYWQADNELRVTMSVEQVPSKNKVIIGQIHSKSPQTDDGEPLVKLQYYYKPEEGLGRVEALVRNHPDDSYSRNVSILEQVRLGERFNYSLRVTSSGELAVRARSQDGEEDAYYQTLGSAWNDQLLYFKAGAYVNDNAGDSGEGSRVTIYHLNTAHR
QBC05232	5	10	231	MIDLSTWNLTIPTEPTPQVITTQQLNNGYQSQYFQQGNDGGLVFWVPIDGSHTEDSTYPRTELRETQADGSLDNWYYWQADNELRVTMSVEKVPSKNKVIIGQIHSKSPQTDDGEPLVKLQYYYKPEEGLGRVEALVRNHPDDSYSRNVSILEQVRLGERFNYSLRVTSSGELAVRARSQDGEEDAYYQTLGSAWNDQLLYFKAGAYVNDNAGDSGEGSRVTIYHLNTAHR
QAS76493	5	10	231	MIDLSTWNLTIPTEPTPQVITTQQLNNGYQSRYFQQGNDGGLVFWVPIDGSHTEDSTYPRTELRETQADGSLDNWYYWQADNELRVTMSVEKVPSKNKVIIGQIHSKSPQTDDGEPLVKLQYYYKPEEGLGRVEALVRNHPDDSYSRNVSILEQVRLGERFNYSLRVTSSGELAVRARSQDGEEDAYYQTLGSAWNDQLLYFKAGAYVNDNAGDSGEGSRVTIYHLNTAHR
QAS74456	5	8	223	MPDLSTWNLTIPQGRPAITISTSQLQRDYRSDYFQRTADGIRFWVPVNGSHTRNSEFPRSELRETLSSGRPYNWRYARADNWLEATLRIEAVPSTRRMIIGQIHSDGSNSGQAAPLVKLLYQLRLDQGRVQALVRERPDDGGTRAYTLMDGIPLGQPFSYRIGVSRSGLLSVSVNGSALEQQLDPQWAYQGLYFKAGLYLQDNRGPSSEGGRATFSELRVSHQ
QAA05533	5	8	223	MPDLSTWNLTIPQGRPAITISTSQLQRDYRSDYFQRTADGIRFWVPVNGSHTRNSEFPRSELRETLSSGRPYNWRYARADNWLEATLRIEAVPSTRRMIIGQIHSDGSNSGQAAPLVKLLYQLRLDQGRVQALVRERPDDGGTRAYTLMDGIPLGQPFSYRIGVSRSGLLSVSVNGSALEQQLDPQWAYQGLYFKAGLYLQDNRGPSSEGGRATFSELRVSHQ
CZT31184	5	9	235	MSDIKTFTDGDKMVDLGSWNLSIPVGSPPNTIETAQLVKGYDGKYFKSKTDSIVFWSPVTGSKTENAKYARSELRETWSDGSLHNWVYPDADNYLNAKLEVDQVPSTGKVVIGQIHAYESTEPLLKVEFQYKEDTKTGDIVAKVRNRYDDDESKVYTIVEGVKLNETFNYVIHLSKGGKLSVSAKDQDWSTRISETWRDKPLYFKAGVYTQDNTGYTSEGGKATFYNLDIDHNQS
CZT28379	5	9	222	MIDLATWNLSVPVGSPATIIETPKLVKGYRDGYFQSGDTLFFWAPVTGSTTENAKYPRSELRETTSDGRVFNWAYSSADNFLRATLEVDQVPSSGKIVIGQIHCYQSTEPLLKVEYQYKEKLQTGNIVAKFRRTPDSEIEVINIAQGVPLNKQFNYTINLSPSGDLTVNAFDAVWYAKLDSAWASKLFYFKAGVYTQDNTGYTTEGGSATFYKLAIAHEKKN
CUW25779	5	7	258	MTRSRILTATTTVALALALTALGTAGADAADPRVAPGGNFDLSVWQLQEPVGSPGKPTTVPSSRLQGANGYQDAYFYTDTRDGAMTFWAPEKGVTTPNSKYARSELREMNRNGSPADWALSGSHRMSATLRVVSVTKNVCVGQIHLGSGGTSTKPLVELYYRANGDIVLGTEDSPAGGQTLHPVGHVPVGKTWSYTLAVSGGNTIDLTVNGTTTHYAIPSSFKPYKQYFKAGSYNQSSSDSTTKGARVAFYGLTVAHG
CTQ38729	5	8	223	MPDLSTWNLTIPQGRPAITISTSQLQRDYRSDYFQRTADGIRFWVPVNGSHTRNSEFPRSELRETLSSGRPYNWRYARADNWLEATLRIEAVPSTRRMIIGQIHSDGSNSGQAAPLVKLLYQLRLDQGRVQALVRERPDDGGTRAYTLMDGIPLGQPFSYRIGVSRSGLLSVSVNGSALEQQLDPQWAYQGLYFKAGLYLQDNRGPSSEGGRATFSELRVSHQ
CTQ38109	5	10	231	MIDLSTWNLTIPTEPTPQVITTQQLNNGYQSRYFQQGNDGGLVFWVPIDGSHTEDSTYPRTELRETQADGSLDNWYYWQADNELRVTMSVEKVPSKNKVIIGQIHSKSPQTDDGEPLVKLQYYYKPEEGLGRVEALVRNHPDDSYSRNVSILEQVRLGERFNYSLRVTSSGELAVRARSQDGEEDAYYQTLGSAWNDQLLYFKAGAYVNDNAGDSGEGSRVTIYHLNTAHR
CRZ30794	5	10	231	MIDLSTWNLTIPTEPTPQVITTQQLNNGYQSRYFQQGNDGGLVFWVPIDGSHTEDSTYPRTELRETQADGSLDNWYYWQADNELRVTMSVEKVPSKNKVIIGQIHSKSPQTDDGEPLVKLQYYYKPEEGLGRVEALVRNHPDDSYSRNVSILEQVRLGERFNYSLRVTSSGELAVRARSQDGEEDAYYQTLGSAWNDQLLYFKAGAYVNDNAGDSGEGSRVTIYHLNTAHR
CRL50110	5	9	222	MIDLATWNLSVPVGNPPYTVETAKLVDGFKDQYFHSDTGTLFFWAPVTGSKTANAKYPRTELRETYSNGTLKNWLYPDADNSLRATLAVNQVPSSGKIVIGQIHAYESQRPMVKVEYQYKTSTATGNIVAKVRMHPDDDEGRVITIATGVKLDQEFSYLIHLSPGGALGISAAGYQWDTNISATWRDKPLYFKAGVYVQDHTGYTSEGGKVTFSKLDIDHDK
CRI57899	5	8	224	MAVNIDQLIITTPVPKSATNPVALEVTGAQALASLPLVVSRLSSGAVRMTAPTRGASSKSTHRTRCEWKEATYWAMSSASRHFSHQRMVLEQVNSAQKVVIAQLHVKDDDSPAIKVFWNKGKITLGFRRDFNQATPANSTLLVDVPLGTPFDITLEVTAARAATVSAACNGRSGDSGLLQMTSGWKDHTFNFHGGVYNQVDFSDDTPSTDASVCVISQLELLHR
CKH69106	5	10	231	MIDLSTWNLTIPTEPTPQVITTQQLNNGYQSRYFQQGNDGGLVFWVPIDGSHTEDSTYPRTELRETQADGSLDNWYYWQADNELRVTMSVEKVPSKNKVIIGQIHSKSPQTDDGEPLVKLQYYYKPEEGLGRVEALVRNHPDDSYSRNVSILEQVRLGERFNYSLRVTSSGELAVRARSQDGEEDAYYQTLGSAWNDQLLYFKAGAYVNDNAGDSGEGSRVTIYHLNTAHR
CDR89585	5	3	227	MIELAMWNLSIPVGVPATTIETRVLAGGYQDHYFQSKDGAIFFWSPVNGTTTESASYPRSELRETYADGSLRNWTYPGADHFLRAALSVSQVPSTGKIVIGQIHAYKSSMPLLKLEYQYKTKTASGNIVAKVRMTPNAEIQTVTVASGIALNQAFSYAINLKPDGTLAIQLDRTSWSTRLDSSWAAKPLYFKAGVYTQDNTGYETEAGAARFDQLSIEHRALLSTAP
CDR10134	5	7	271	MRIRTLLTALATVTTVIGGLALAGPAGASPTATAPTSPTAAFADPSKAPGGNFDLSVWQLQEPVGSPGKPTTIPSSRLQGASGFQDDYFYTDKRDGAMTFWAPEKGVTTPNSNYARSELREMNRNGGAADWSLGGSHKLQATLRVVSVTKNVCVGQIHLGSGGSSTKPLVELYYRANGDIVLGTENSPAGGQTLHNVGHVSVGKTWNYTIGVSGGDTIDLTVNGSTTHYDIPSSFFQYKQYFKAGSYNQSSSDSTTNGARVGFYGLTVSHG
CDO80841	5	10	231	MIDLSTWNLTIPTEPTPQVITTQQLNNGYQSRYFQQGNDGGLVFWVPIDGSHTEDSTYPRTELRETQADGSLDNWYYWQADNELRVTMSVEKVPSKNKVIIGQIHSKSPQTDDGEPLVKLQYYYKPEEGLGRVEALVRNHPDDSYSRNVSILEQVRLGERFNYSLRVTSSGELAVRARSQDGEEDAYYQTLGSAWNDQLLYFKAGAYVNDNAGDSGEGSRVTIYHLNTAHR
CDM38964	5	3	227	MIELAMWNLSIPVGVPATTIETRVLAGGYQDHYFQSKDGAIFFWSPVNGTTTESASYPRSELRETYADGSLRNWTYPGADHFLRAALSVSQVPSTGKIVIGQIHAYKSSMPLLKLEYQYKTKTASGNIVAKVRMTPNAEIQTVTVASGIALNQAFSYAINLKPDGTLAIQLDRTSWSTRLDSSWAAKPLYFKAGVYTQDNTGYETEAGAARFDQLSIEHRALLSTAP
CDI89973	5	10	231	MIDLSTWNLTIPTEPTPQVITTQQLNNGYQSRYFQQGNDGGLVFWVPIDGSHTEDSTYPRTELRETQADGSLDNWYYWQADNELRVTMSVEKVPSKNKVIIGQIHSKSPQTDDGEPLVKLQYYYKPEEGLGRVEALVRNHPDDSYSRNVSILEQVRLGERFNYSLRVTSSGELAVRARSQDGEEDAYYQTLGSAWNDQLLYFKAGAYVNDNAGDSGEGSRVTIYHLNTAHR
CDG80811	5	8	244	MKKMVLLVSAFFVMNNVQAGPLDPALAPGQNFDLAPFRLQTLDANLQFTEISPIDRYQDAYFFSDQRTGAMTFRVPSGAGHSGNSEFPRVELREERDWTIDAGSTQQRELSVALRVLAEPATGELIFAQIHGERSGGSEALKMRWSHGDIVMGVKKHYGDPEQRIPLLHGVALGSRIECNLAFRGDTLNVEVRSGTEDAKYEFSYAADAWQSTPVYYKVGVYSQDKQQDGTTGSIAVEHLALSE
CDF83318	5	9	230	MLDLSTWNLSVPTDPKPTEITTQQIAAGYKSIYFTRTSSQVSFWVPVTGSHTSDSVYPRTELRETLPDGSIYNWFYRSADNELRATPSVEQVPSQNKVVIGQIHSKSPYSGDGEPLLKLQYHYIPSQGSGRIEALIRNHPTDDTSVNVPILDGVTLGQALTYSLRVTSSGNLGIRVQSSDGREKYYGKTLSTTWSKQLLYFKAGAYIADNYGPSTEGARVVFYHLNLAHR
CAW28272	5	10	231	MIDLSTWNLTIPTEPTPQVITTQQLNNGYQSRYFQQGNDGGLVFWVPIDGSHTEDSTYPRTELRETQADGSLDNWYYWQADNELRVTMSVEKVPSKNKVIIGQIHSKSPQTDDGEPLVKLQYYYKPEEGLGRVEALVRNHPDDSYSRNVSILEQVRLGERFNYSLRVTSSGELAVRARSQDGEEDAYYQTLGSAWNDQLLYFKAGAYVNDNAGDSGEGSRVTIYHLNTAHR
CAB1403087	5	8	223	MPVDISRLRITTPVATSPTNPVALELMGDEALLRLPEVISRQPDGSIRFSAPTLGASSKSTHRTRCEWKEPVYWTLESAALHVNRQRMTLTQVNSAQKVVIAQMHVKDDDGPVIKVFWNKNRITWGFRQSFNQPDPVNSTIASNIGLNVPFTVEINVSAAGLVNVLAICNGVTTSAPPQQMDSSWASQRFNFHGGVYNQIDYSATTAATDGSVCLIHDLLLSH
BCG23804	5	23	367	MHRLQSLHPVPHRHRKAHWLGLLGCLLLGEAQAELYKGIAPGGNFALENWNITVPQDAEGGSEGKAITVRPDQLSGPDGYQSRWFRTDAADGSMSFWTPVNGATAGGSSSPRSELREMLDPSNLGLTWSGAGESVQDALLKVIQVPSDGLVIVGQVHGYGSAPLILLYYRYDFARKTGRVIAKLQGLPEQGLPYTNHVLATDIALGETFSYQMKVSNNVAMASANGGPVATMAMDPAWNSETFYFKAGAYLHMHGDSATEGARVKFYRLAASHPNDGLLVNSPAALPEARVGQPYQAQLYATGGLGGATWKLVSGHPPAGLTLAADGLVSGTPEAGTASATAHWFVAQVRDVNGSTHHKKFSILIPQ
BCG23799	5	8	228	MIDLSTWKLDIPTHESATLITTQRLNNGYESQYFRRNDDGSVTFWVPVTGSTSEDARYPRSELRETQADGTLSYWNYQSADNYLSAVLSVQQVPSKNKIVIGQIHSKDEAGSQNDPLLKLQYHYKDGTGRVEALLRKRPGDKEVENILLAENVDIGERFGYDLRLTPSGRLGITVTSKGDDGGLFRQLSGYWGNQQLYFKAGAYIQDNSGPGNEGGRVTFYWLNSLHR
BCG22397	5	8	229	MIDLGTWNLTIPVGSPSVTIETPALMGGYQDNYFKAANGTLFFWTPVNGSATANAVYPRSELRETYADGKLRNWTYGAADNYMSANLAVGQVPSTGKIVIGQIHAYGSTSPLLKLEYQFKTKTGTGNIVAKVRNTPSDEAGAVVTLLSGVKLNQRFTYVINMSPTGQLSILVNSTMFTQQLDPTWAPKPLYFKAGVYAQDNVGEATEAGSATFYNLKLEHRALASSTAQ
BCA27903	5	8	228	MIDLSTWQLDIPTHTSATEISTQRLNNGYESQYFRRNRDGSVTFWVPVTGSRSEDARYPRSELRETQADGTLSYWYYASADNYLSAVLTVQQVPSRNKVIIGQIHSKDEAGSENDPLLKLQYHFKDGNGRIEALLRKRPGDAEVENIVLVEHVDLGERFGYDLRLTPTGRLGITVSSKGDDGGLYRQLSGYWSKQQLYFKAGAYIQDNYGPSNEGGRVTFHWLNSLHR
BBU45550	5	8	224	MTVDISNLIIATPVAVSSTNPVALELNGAEAIASYPSIVKVLSDGSIQFSAPTKGASSKSTRRTRCEWTETEDWTLASAQDHWNYQTMTLTKVNAAQKVVIAQMHVRGDDSPPVKVFWNKGNITLGFRRTYNQADPVNSTVLKGVPLGGRFIVSIHTTSAGVVNVTAKYNGVSGSSGNLQLDSTWAPRLFEFHGGIYNQVDYTDTTPADDGSICIISELSLIHR
BBT17647	5	9	367	MPRFQPPHTHLLHNHPARWLGLLGCLLLGEAQAELYKGVAPGGNFALENWNITVPQDADGNTTGKAITVRPDQLSGPYGYQSRWFRTDPQDGSMTFWTPINGATAGGSSSPRAELREMLDPTNLGVTWSGAGESVQDALLKVMQVPRDGIVIVGQVHGYGSAPLILLYYRYDFAKQTGRVIAKLQGLPEQGLPYTNHVLATDIALGETFSYQMKVSHNVAMASANGGPVATMAMDPAWNSETFYFKAGAYLHMHGDSATEGARVKFYRLAASHPNDGLLINSPAALPEARVGQPYQAQLSATGGLGGATWKLVSGHPPAGLTLAADGLVSGTPEAGTASATAHWFVAQARDANGSTHHKKFSILIPQ
BBN64148	5	20	233	MVRDAHLASYAMIDLATWNLSVPVGSPATIIETPKLVKGYRDGYFQSGDTLFFWAPVTGSTTENAKYPRSELRETTSDGRVFNWAYSSADNFLRATLEVDQVPSSGKIVIGQIHCYQSTEPLLKVEYQYKEKLQTGNIVAKFRRTPDSEIEVINIAQGVPLNKQFNYTINLSPSGDLTVNAFDAVWYAKLDSAWASKLFYFKAGVYTQDNTGYTTEGGSATFYKLAIAHEKKN
BBN61329	5	9	223	MVDLGSWNLSIPVGSPPKTIETAQLVKGYDGKYFKSKTDAIVFWSPVTGTKTENAKYSRSELRETWSDGSLHNWVYPDADNFLNAKLEVDQVPSSGKIVIGQIHAYESTEPLLKVEFQYKEDTKTGDIVAKVRNRYDDDESKVYTIVEGVKLNETFNYVIHLSKGGKLSVSAKDQDWSTRISETWRDKPLYFKAGVYTQDNTGYTSEGGKATFYNLDIDHNQS
BAV77884	5	20	223	MIDLATWNLSIPEGSPPATIDTPKLVDGFKDQYFHSDTGTLFFWSPVTGSRTANAIYPRSELRETYANGTLKNWTYPEADNLLYATLAVNQVPSTGKIVIGQIHAYNSTKPLVKVEYQYKTTTQSGNIVAKVRMHPDDVDSRVIIVAENVPLDREFSYLIHLSPGGALGVSAAGYQWDTQISSTWRDKPLYFKAGVYVQDNTGYTTEGGKVTFYKLDIDHNET
BAV30867	5	9	222	MIDLATWNLSVPVGSPPYTVETSKLVNGFKDQYFRSDTGSVVFWSPVTGSKTENAIYPRTELRETYSNGTLKNWYYPDADNTLRATLAVNQVPSSGKLVIGQIHAYNSQKPLVKVEYQYKTKTSTGNIVAKVRMHPDDDEGRVIIVATGVKLDQEFSYLIHLSPGGALGISAAGYQWDTQISATWRDKPLYFKAGVYVQDNTGYTSEGGKVTFSKLDIDHDK
BAU73678	5	8	228	MIDLSTWNLTVPATDSATLITTDRLNNGYESQYFRRNADGSISFWVPVNGSRTEDASYPRTELRETQADGTLSYWYHASADSYLSAVLSVQQVPSRNKIVIGQIHSKDEPGSENDPLLKLQYHYLRGNGRIEALLRKRPGDKEVENILLAENVDLGERFGYDLRITPSGKLGIRITSKGDDGNLYRQLSGYWSKQQLYFKAGAYIQDNTGPTNEGGRVTFYWLNSLHR
BAT66247	5	10	231	MIDLSTWNLTIPTEPTPQVITTQQLNNGYQSQYFQQGNDGGLVFWVPIDGSHTEDSTYPRTELRETQADGSLDNWYYWQADNELRVTMSVEKVPSKNKVIIGQIHSKSPQTDDGEPLVKLQYYYKPEEGLGRVEALVRNHPDDSYSRNVSILEQVRLGERFNYSLRVTSSGELAVRARSQDGEEDAYYQTLGSAWNDQLLYFKAGAYVNDNAGDSGEGSRVTIYHLNTAHR
BAR68453	5	8	231	MIDLSTWNLTIPTEPTPQVITTQQLNNGYQSRYFQQGNDGGLVFWVPIDGSHTEDSTYPRTELRETQADGSLDNWYYWQADNELRVTMSVEEVPSKNKVIIGQIHSKSPQTDDGEPLVKLQYYYKPEEGLGRVEALVRNHPDDSYSRNVSILEQVRLGERFNYSLRVTSSGELAVRARSQDGEEDAYYQTLGSAWNDQLLYFKAGAYVNDNAGDSGEGSRVTIYHLNTAHR
BAQ83601	5	8	223	MIDLATWNLSVPVGNPPATIDTPTLVKGFKDRYFHADSGTLFFWSPVTGSKTENAIYPRTELRETYADGTLRNWTYPEADNLLYATLAVNQVPSSGKIVVGQIHAYNSTKPLVKVEYQYKTSKGSGNIVAKVRMRPDDEEGRVITLAENVPMNRDFSYLIHLSPGGALGLSAAGQQWGGQLSTKWRDKPLYFKAGVYVQDNSGYTSEGGKVTFSKLDIDHNKI
BAQ77410	5	8	223	MIDLATWNLSVPVGNPPATIDTPTLVKGFKDRYFHADSGTLFFWSPVTGSKTENAIYPRTELRETYADGTLRNWTYPEADNLLYATLAVNQVPSSGKIVVGQIHAYNSTKPLVKVEYQYKTSKGSGNIVAKVRMRPDDEEGRVITLAENVPMNRDFSYLIHLSPGGALGLSAAGQQWGGQLSAKWRDKPLYFKAGVYVQDNSGYTSEGGKVTFSKLDIDHNKI
BAQ40572	5	10	231	MIDLSTWNLTIPTEPTPQVITTQQLNNGYQSQYFQQGNDGGLVFWVPIDGSHTEDSTYPRTELRETQADGSLDNWYYWQADNELRVTMSVEKVPSKNKVIIGQIHSKSPQTDDGEPLVKLQYYYKPEEGLGRVEALVRNHPDDSYSRNVSILEQVRLGERFNYSLRVTSSGELAVRARSQDGEEDAYYQTLGSAWNDQLLYFKAGAYVNDNAGDSGEGSRVTIYHLNTAHR
BAP51444	5	10	231	MIDLSTWNLTIPTEPTPQVITTQQLNNGYQSRYFQQGNDGGLVFWVPIDGSHTEDSTYPRTELRETQADGSLDNWYYWQADNELRVTMSVEKVPSKNKVIIGQIHSKSPQTDDGEPLVKLQYYYKPEEGLGRVEALVRNHPDDSYSRNVSILEQVRLGERFNYSLRVTSSGELAVRARSQDGEEDAYYQTLGSAWNDQLLYFKAGAYVNDNAGDSGEGSRVTIYHLNTAHR
BAP44229	5	20	222	MIDLATWNLSVPVGIPATTINTPQLVRGYQDGYFRSGETLFFWAPVTGSTTDNAKYPRSELRETTADGRAFNWSYTSADNVLRAALTVNQVPSSGKIVIGQIHAYQSNEPLLKVEYQYKEKLQTGNIVAKLRRNPDAEIEVITLAQGVPLNVRFNYTIALTSTGELSVNAYDHDWKVRLDQQWSTKLLYFKAGVYTQDNTGYASEGGAATFYLLRISHDKKA
BAP42986	5	9	222	MIDLGSWNLSIPVGSPPKTVETSELKRGYDGKYFESHSEHIFFWSPVTGTKTANAKFPRSELRETWSDGTPHNWLFPQADNYLRATLTVNQVPSSGKIVIGQIHAKDSTRPMLKVEYQYKERLQTGAIVAKVRQRFDDKTARVIRVAEGVELNERFKYIIHLSRGGELSVSARDMNWKTDIGASWRDKPLYFKAGVYTQDNTGYTSEGGKATFYKLDIDHNK
BAP23850	5	10	231	MIDLSTWNLTIPTEPTPQVITTQQLNNGYQSRYFQQGNDGGLVFWVPIDGSHTEDSTYPRTELRETQADGSLDNWYYWQADNELRVTMSVEKVPSKNKVIIGQIHSKSPQTDDGEPLVKLQYYYKPEEGLGRVEALVRNHPDDSYSRNVSILEQVRLGERFNYSLRVTSSGELAVRARSQDGEEDAYYQTLGSAWNDQLLYFKAGAYVNDNAGDSGEGSRVTIYHLNTAHR
BAN53867	5	7	224	MTVDISNLTIATPVAVSSTNPVALELNGAEAIARLPSVVTVLSDGSIQLSAPTKGASSKSTHRTRCEWTETEDWTLSSAQDHWNRQTMTLTKVNSALKVVIAQMHVRGDDSPPVKVFWNKGNITLGFRRTYNQTDPVNSTVLKGVPLGAQFNVSIHTTSAGVVNVTAKCNGVSGASGDLQLDSTWASRLFEFHGGIYNQVDYTDATPATDGSVCIISELSLIHR
BAN46112	5	3	223	MIDLSTWNLTLPVGVPAVTIETPLLVGGYQDHYFQSNSTGLYFWVPVNGTTTANAIYPRSELRETQADGKLRNWTYPSADNLLSANLSVSQVPSTGKLVIGQIHAYGSTSPLLKLEYQFKTKTQTANIVAKVRNSPSDETSTVIPLLSGIPLNQRFSYLIELSPTGLLSVLVNGSLWSQQLAADWAPKPLYFKAGVYAQDNSGYETEAGAATFYSLKIEHRAP
BAK89544	5	10	231	MIDLSTWNLTIPTEPTPQVITTQQLNNGYQSRYFQQGNDGGLVFWVPIDGSHTEDSTYPRTELRETQADGSLDNWYYWQADNELRVTMSVEKVPSKNKVIIGQIHSKSPQTDDGEPLVKLQYYYKPEEGLGRVEALVRNHPDDSYSRNVSILEQVRLGERFNYSLRVTSSGELAVRARSQDGEEDAYYQTLGSAWNDQLLYFKAGAYVNDNAGDSGEGSRVTIYHLNTAHR
BAF69299	5	21	243	MHQLKVLRALWILSAVCISLFAHDAPYAIQKFRHVLNHAKLQAPKSHFDPRWSVPYGQFQYFANRYFYLQDARFMTFFMCGKKHRSELRFKEEWRVETKVPKIIRARVYLFPLDQKKEFTFLQIHADSHRAGDNGKIINKPLLRLTWWKEQHNKHDHLWAVIRLSADPDKQRYEKIDLGKRPNSFFDVSIEVKRSRMKIYINHMLKIDKDVSYWNGFWNYFKAGVYLQGDGCAKVLFDSLTMK
AZZ16199	5	10	231	MIDLSTWNLTIPTEPTPQVITTQQLNNGYQSRYFQQGNDGGLVFWVPIDGSHTEDSTYPRTELRETQADGSLDNWYYWQADNELRVTMSVEKVPSKNKVIIGQIHSKSPQTDDGEPLVKLQYYYKPEEGLGRVEALVRNHPDDSYSRNVSILEQVRLGERFNYSLRVTSSGELAVRARSQDGEEDAYYQTLGSAWNDQLLYFKAGAYVNDNAGDSGEGSRVTIYHLNTAHR
AZV46836	5	6	235	MIFEVFIYCLLTLNIYAYQNNNPFKNLLKQSVKLQAPTSRYNPEYSIGYGKFKPSINNKYFVLDKNRIVFKVCGNHKRSEFRFRKEWKTDNKNGVFLHVLCNVYPVNCNREFTFLQIHADPKKSKAPNKPLLRIVWIKKYKNIKNGIWAVIKNKNSYSKIYLGVLHNPLNIKVEIKKNILKIYYQKKLKVLKDVFYWEKYYSYFKLGVYNQCKGCSISEFYEIDTNTIFSQDKAR
AZP67475	5	8	223	MPDLSTWNLTIPQGRPAITISTSQLQRDYRSDYFQRTADGIRFWVPVNGSHTRNSEFPRSELRETLSSGRPYNWRYARADNWLEATLRIEAVPSTRRMIIGQIHSDGSNSGQAAPLVKLLYQLRLDQGRVQALVRERPDDGGTRAYTLMDGIPLGQPFSYRIGVSRSGLLSVSVNGSALEQQLDPQWAYQGLYFKAGLYLQDNRGPSSEGGRATFSELRVSHQ
AZP66835	5	10	231	MIDLSTWNLTIPTEPTPQVITTQQLNNGYQSRYFQQGNDGGLVFWVPIDGSHTEDSTYPRTELRETQADGSLDNWYYWQADNELRVTMSVEKVPSKNKVIIGQIHSKSPQTDDGEPLVKLQYYYKPEEGLGRVEALVRNHPDDSYSRNVSILEQVRLGERFNYSLRVTSSGELAVRARSQDGEEDAYYQTLGSAWNDQLLYFKAGAYVNDNAGDSGEGSRVTIYHLNTAHR
AZP60748	5	10	231	MIDLSTWNLTIPTEPTPQVITTQQLNNGYQSQYFQQGNDGGLVFWVPIDGSHTEDSTYPRTELRETQADGSLDNWYYWQADNELRVTMSVEKVPSKNKVIIGQIHSKSPQTDDGEPLVKLQYYYKPEEGLGRVEALVRNHPDDSYSRNVSILEQVRLGERFNYSLRVTSSGELAVRARSQDGEEDAYYQTLGSAWNDQLLYFKAGAYVNDNAGDSGEGSRVTIYHLNTAHR
AZO87985	5	8	222	MIDLATWNLSVPVGSPPYTVETAKLVDGFKDQYFHSDTGTLFFWTPVTGSRTENAIYPRTELRETYSNGTLKNWYYPQADNLLYATLAVNQVPSSGKIVIGQIHAYQSQKPLVKVEYQYKTSTATGNIVAKVRMHPDDDTGRVIIVATGVKLDQEFNYLIHLSPGGALGISAAGYQWDTQISTTWRNKPLYFKAGVYVQDNTGYTTEGGKVTFSKLDIDHNK
AZO84999	5	8	222	MIDLATWNLSVPVGSPPYTVETAKLVDGFKDQYFHSDTGTLFFWTPVTGSRTENAIYPRTELRETYSNGTLKNWYYPQADNLLYATLAVNQVPSSGKIVIGQIHAYQSQKPLVKVEYQYKTSTATGNIVAKVRMHPDDDTGRVIIVATGVKLDQEFNYLIHLSPGGALGISAAGYQWDTQISTTWRNKPLYFKAGVYVQDNTGYTTEGGKVTFSKLDIDHNK
AZN91829	5	10	231	MIDLSTWNLTIPTEPTPQVITTQQLNNGYQSRYFQQGNDGGLVFWVPIDGSHTEDSTYPRTELRETQADGSLDNWYYWQADNELRVTMSVEKVPSKNKVIIGQIHSKSPQTDDGEPLVKLQYYYKPEEGLGRVEALVRNHPDDSYSRNVSILEQVRLGERFNYSLRVTSSGELAVRARSQDGEEDAYYQTLGSAWNDQLLYFKAGAYVNDNAGDSGEGSRVTIYHLNTAHR
AZN91221	5	8	223	MPDLSTWNLTIPQGRPAITISTSQLQRDYRSDYFQRTADGIRFWVPVNGSHTRNSEFPRSELRETLSSGRPYNWRYARADNWLEATLRIEAVPSTRRMIIGQIHSDGSNSGQAAPLVKLLYQLRLDQGRVQALVRERPDDGGTRAYTLMDGIPLGQPFSYRIGVSRSGLLSVSVNGSALEQQLDPQWAYQGLYFKAGLYLQDNRGPSSEGGRATFSELRVSHQ
AZN86319	5	10	231	MIDLSTWNLTIPTEPTPQVITTQQLNNGYQSRYFQQGNDGGLVFWVPIDGSHTEDSTYPRTELRETQADGSLDNWYYWQADNELRVTMSVEKVPSKNKVIIGQIHSKSPQTDDGEPLVKLQYYYKPEEGLGRVEALVRNHPDDSYSRNVSILEQVRLGERFNYSLRVTSSGELAVRARSQDGEEDAYYQTLGSAWNDQLLYFKAGAYVNDNAGDSGEGSRVTIYHLNTAHR
AZN85711	5	8	223	MPDLSTWNLTIPQGRPAITISTSQLQRDYRSDYFQRTADGIRFWVPVNGSHTRNSEFPRSELRETLSSGRPYNWRYARADNWLEATLRIEAVPSTRRMIIGQIHSDGSNSGQAAPLVKLLYQLRLDQGRVQALVRERPDDGGTRAYTLMDGIPLGQPFSYRIGVSRSGLLSVSVNGSALEQQLDPQWAYQGLYFKAGLYLQDNRGPSSEGGRATFSELRVSHQ
AZN58272	5	10	231	MIDLSTWNLTIPTEPTPQVITTQQLNNGYQSQYFQQGNDGGLVFWVPIDGSHTEDSTYPRTELRETQADGSLDNWYYWQADNELRVTMSVEKVPSKNKVIIGQIHSKSPQTDDGEPLVKLQYYYKPEEGLGRVEALVRNHPDDSYSRNVSILEQVRLGERFNYSLRVTSSGELAVRARSQDGEEDAYYQTLGSAWNDQLLYFKAGAYVNDNAGDSGEGSRVTIYHLNTAHR
AZN52239	5	10	231	MIDLSTWNLTIPTEPTPQVITTQQLNNGYQSQYFQQGNDGGLVFWVPIDGSHTEDSTYPRTELRETQADGSLDNWYYWQADNELRVTMSVEKVPSKNKVIIGQIHSKSPQTDDGEPLVKLQYYYKPEEGLGRVEALVRNHPDDSYSRNVSILEQVRLGERFNYSLRVTSSGELAVRARSQDGEEDAYYQTLGSAWNDQLLYFKAGAYVNDNAGDSGEGSRVTIYHLNTAHR
AZN46155	5	10	231	MIDLSTWNLTIPTEPTPQVITTQQLNNGYQSQYFQQGNDGGLVFWVPIDGSHTEDSTYPRTELRETQADGSLDNWYYWQADNELRVTMSVEKVPSKNKVIIGQIHSKSPQTDDGEPLVKLQYYYKPEEGLGRVEALVRNHPDDSYSRNVSILEQVRLGERFNYSLRVTSSGELAVRARSQDGEEDAYYQTLGSAWNDQLLYFKAGAYVNDNAGDSGEGSRVTIYHLNTAHR
AZN13571	5	10	231	MIDLSTWNLTIPTEPTPQVITTQQLNNGYQSQYFQQGNDGGLVFWVPIDGSHTEDSTYPRTELRETQADGSLDNWYYWQADNELRVTMSVEKVPSKNKVIIGQIHSKSPQTDDGEPLVKLQYYYKPEEGLGRVEALVRNHPDDSYSRNVSILEQVRLGERFNYSLRVTSSGELAVRARSQDGEEDAYYQTLGSAWNDQLLYFKAGAYVNDNAGDSGEGSRVTIYHLNTAHR
AZN06560	5	10	231	MIDLSTWNLTIPTEPTPQVITTQQLNNGYQSQYFQQGNDGGLVFWVPIDGSHTEDSTYPRTELRETQADGSLDNWYYWQADNELRVTMSVEKVPSKNKVIIGQIHSKSPQTDDGEPLVKLQYYYKPEEGLGRVEALVRNHPDDSYSRNVSILEQVRLGERFNYSLRVTSSGELAVRARSQDGEEDAYYQTLGSAWNDQLLYFKAGAYVNDNAGDSGEGSRVTIYHLNTAHR
AZN00052	5	10	231	MIDLSTWNLTIPTEPTPQVITTQQLNNGYQSQYFQQGNDGGLVFWVPIDGSHTEDSTYPRTELRETQADGSLDNWYYWQADNELRVTMSVEKVPSKNKVIIGQIHSKSPQTDDGEPLVKLQYYYKPEEGLGRVEALVRNHPDDSYSRNVSILEQVRLGERFNYSLRVTSSGELAVRARSQDGEEDAYYQTLGSAWNDQLLYFKAGAYVNDNAGDSGEGSRVTIYHLNTAHR
AZM80496	5	10	231	MIDLSTWNLTIPTEPTPQVITTQQLNNGYQSQYFQQGNDGGLVFWVPIDGSHTEDSTYPRTELRETQADGSLDNWYYWQADNELRVTMSVEKVPSKNKVIIGQIHSKSPQTDDGEPLVKLQYYYKPEEGLGRVEALVRNHPDDSYSRNVSILEQVRLGERFNYSLRVTSSGELAVRARSQDGEEDAYYQTLGSAWNDQLLYFKAGAYVNDNAGDSGEGSRVTIYHLNTAHR
AZL68811	5	8	224	MTVNINILTITTPVATSSTNPIALELSGAQAIAQLPNVVTVLSDGSVQLTAPTKGASSKSTHRTRCEWKEPVYWSLASADEHISLQEMTLTKVNSAQKAVIAQLHVRDDDSPPVKVFWSKGNITLGFRKTFNQASPVNTTLLKGVPLGSRFKVTIRVLASGALTITAECDGDAESSGRLKLDSSWRSSLLNFHGGVYNQIDYTDTTPASDGSVCILSKLSLTHA
AZF66517	5	8	221	MIDLSTWNLSIPVGSPPTTIDTPKLLSGFKDQYFQAEGSDVQFWTPVTGTRTENAVYPRSELRETYADGRLRNWTYPDADNFLRATLAVNQVPSSGKVVIGQIHAYDSQKPLIKLEYQFKEKTQTGNIVAKVRMRPDEDEGRVIIVASNVPLEKSFTYVINLNKAGLLTVEAADGQWNERIGAAWGAKPLYFKAGAYVQDNSGNSKEGARVTFAKLDIDHE
AZF56317	5	8	221	MIDLSTWNLSIPVGSPPTTIETPKLLTGFNDQYFQAEGSDVQFWTPVTGTRTENAIYPRSELRETYADGRLRNWTYPEADNFLRATLTVNQVPSTGKVVIGQIHAYDSQKPLIKLEYQFKEKTQTGNIVAKVRMRPDESESRVIIVASNVPLEKTFTYVINLNKAGLLSVYAADSEWNERIGAAWADKPLYFKAGVYVQDNSGDSKEGAKVTFAKLDIDHE
AZF45673	5	8	221	MIDLSTWNLSIPVGSPPTTIETPKLLTGFNDQYFQAEGSDVQFWTPVTGTRTENAIYPRSELRETYADGRLRNWTYPEADNFLRATLTVNQVPSTGKVVIGQIHAYDSQKPLIKLEYQFKEKTQTGNIVAKVRMRPDESESRVIIVASNVPLEKTFTYVINLNKAGLLSVYAADSEWNERIGAAWADKPLYFKAGVYVQDNSGDSKEGAKVTFAKLDIDHE
AZF40588	5	8	221	MIDLSTWNLSIPVGSPPTTIETPKLLNGFNDQYFQAEGSDVQFWTPVTGTRTENAIYPRSELRETYADGRLRNWTYPEADNFLRATLTVNQVPSTGKVVIGQIHAYDSQKPLIKLEYQFKEKTQTGNIVAKVRMRPDESESRVIIVASNVPLEKTFTYVINLNKAGLLSVYAADSEWNERIGAAWADKPLYFKAGVYVQDNSGDSKEGAKVTFAKLDIDHE
AZF35209	5	8	221	MIDLSTWNLSIPVGSPPTTIETPKLLNGFNDQYFQAEGSDVQFWTPVTGTRTENAIYPRSELRETYADGRLRNWTYPEADNFLRATLTVNQVPSTGKVVIGQIHAYDSQKPLIKLEYQFKEKTQTGNIVAKVRMRPDESESRVIIVASNVPLEKTFTYVINLNKAGLLSVYAADSEWNERIGAAWADKPLYFKAGVYVQDNSGDSKEGAKVTFAKLDIDHE
AZF29907	5	8	221	MIDLSTWNLSIPVGSPPTTIETPKLLNGFNDQYFQAEGSDVQFWTPVTGTRTENAIYPRSELRETYADGRLRNWTYPEADNFLRATLTVNQVPSTGKVVIGQIHAYDSQKPLIKLEYQFKEKTQTGNIVAKVRMRPDESESRVIIVASNVPLEKTFTYVINLNKAGLLSVYAADSEWNERIGAAWADKPLYFKAGVYVQDNSGDSKEGAKVTFAKLDIDHE
AZF24605	5	8	221	MIDLSTWNLSIPVGSPPTTIETPKLLNGFNDQYFQAEGSDVQFWTPVTGTRTENAIYPRSELRETYADGRLRNWTYPEADNFLRATLTVNQVPSTGKVVIGQIHAYDSQKPLIKLEYQFKEKTQTGNIVAKVRMRPDESESRVIIVASNVPLEKTFTYVINLNKAGLLSVYAADSEWNERIGAAWADKPLYFKAGVYVQDNSGDSKEGAKVTFAKLDIDHE
AZF19178	5	8	221	MIDLSTWNLSIPVGSPPTTIETPKLLNGFNDQYFQAEGSDVQFWTPVTGTRTENAIYPRSELRETYADGRLRNWTYPEADNFLRATLTVNQVPSTGKVVIGQIHAYDSQKPLIKLEYQFKEKTQTGNIVAKVRMRPDESESRVIIVASNVPLEKTFTYVINLNKAGLLSVYAADSEWNERIGAAWADKPLYFKAGVYVQDNSGDSKEGAKVTFAKLDIDHE
AZF13964	5	8	221	MIDLSTWNLSIPVGSPPTTIETPKLLNGFNDQYFQAEGSDVQFWTPVTGTRTENAIYPRSELRETYADGRLRNWTYPEADNFLRATLTVNQVPSTGKVVIGQIHAYDSQKPLIKLEYQFKEKTQTGNIVAKVRMRPDESESRVIIVASNVPLEKTFTYVINLNKAGLLSVYAADSEWNERIGAAWADKPLYFKAGVYVQDNSGDSKEGAKVTFAKLDIDHE
AZF08636	5	8	221	MIDLSTWNLSIPVGSPPTTIETPKLLNGFNDQYFQAEGSDVQFWTPVTGTRTENAIYPRSELRETYADGRLRNWTYPEADNFLRATLTVNQVPSTGKVVIGQIHAYDSQKPLIKLEYQFKEKTQTGNIVAKVRMRPDESESRVIIVASNVPLEKTFTYVINLNKAGLLSVYAADSEWNERIGAAWADKPLYFKAGVYVQDNSGDSKEGAKVTFAKLDIDHE
AZD82386	5	20	223	MIDLATWNLSIPEGSPPATIDTPKLVDGFKDQYFHSDTGTLFFWSPVTGSRTANAIYPRSELRETYANGTLKNWTYPEADNLLYATLAVNQVPSTGKIVIGQIHAYNSTKPLVKVEYQYKTTTQSGNIVAKVRMHPDDVDSRVIIVAENVPLDREFSYLIHLSPGGALGVSAAGYQWDTQISSTWRDKPLYFKAGVYVQDNTGYTTEGGKVTFYKLDIDHNET
AZD76144	5	20	223	MIDLATWNLSIPEGSPPATIDTPKLVDGFKDQYFHSDTGTLFFWSPVTGSRTANAIYPRSELRETYANGTLKNWTYPEADNLLYATLAVNQVPSTGKIVIGQIHAYNSTKPLVKVEYQYKTTTQSGNIVAKVRMHPDDVDSRVIIVAENVPLDREFSYLIHLSPGGALGVSAAGYQWDTQISSTWRDKPLYFKAGVYVQDNTGYTTEGGKVTFYKLDIDHNET
AZD69937	5	20	223	MIDLATWNLSIPEGSPPATIDTPKLVDGFKDQYFHSDTGTLFFWSPVTGSRTANAIYPRSELRETYANGTLKNWTYPEADNLLYATLAVNQVPSTGKIVIGQIHAYNSTKPLVKVEYQYKTTTQSGNIVAKVRMHPDDVDSRVIIVAENVPLDREFSYLIHLSPGGALGVSAAGYQWDTQISSTWRDKPLYFKAGVYVQDNTGYTTEGGKVTFYKLDIDHNET
AZD63483	5	20	223	MIDLATWNLSIPEGSPPATIDTPKLVDGFKDQYFHSDTGTLFFWSPVTGSRTANAIYPRSELRETYANGTLKNWTYPEADNLLYATLAVNQVPSTGKIVIGQIHAYNSTKPLVKVEYQYKTTTQSGNIVAKVRMHPDDVDSRVIIVAENVPLDREFSYLIHLSPGGALGVSAAGYQWDTQISSTWRDKPLYFKAGVYVQDNTGYTTEGGKVTFYKLDIDHNET
AZD57551	5	20	223	MIDLATWNLSIPEGSPPATIDTPKLVDGFKDQYFHSDTGTLFFWSPVTGSRTANAIYPRSELRETYANGTLKNWTYPEADNLLYATLAVNQVPSTGKIVIGQIHAYNSTKPLVKVEYQYKTTTQSGNIVAKVRMHPDDVDSRVIIVAENVPLDREFSYLIHLSPGGALGVSAAGYQWDTQISSTWRDKPLYFKAGVYVQDNTGYTTEGGKVTFYKLDIDHNET
AZD51295	5	20	223	MIDLATWNLSIPEGSPPATIDTPKLVDGFKDQYFHSDTGTLFFWSPVTGSRTANAIYPRSELRETYANGTLKNWTYPEADNLLYATLAVNQVPSTGKIVIGQIHAYNSTKPLVKVEYQYKTTTQSGNIVAKVRMHPDDVDSRVIIVAENVPLDREFSYLIHLSPGGALGVSAAGYQWDTQISSTWRDKPLYFKAGVYVQDNTGYTTEGGKVTFYKLDIDHNET
AZD44994	5	20	223	MIDLATWNLSIPEGSPPATIDTPKLVDGFKDQYFHSDTGTLFFWSPVTGSRTANAIYPRSELRETYANGTLKNWTYPEADNLLYATLAVNQVPSTGKIVIGQIHAYNSTKPLVKVEYQYKTTTQSGNIVAKVRMHPDDVDSRVIIVAENVPLDREFSYLIHLSPGGALGVSAAGYQWDTQISSTWRDKPLYFKAGVYVQDNTGYTTEGGKVTFYKLDIDHNET
AZD38653	5	20	223	MIDLATWNLSIPEGSPPATIDTPKLVDGFKDQYFHSDTGTLFFWSPVTGSRTANAIYPRSELRETYANGTLKNWTYPEADNLLYATLAVNQVPSTGKIVIGQIHAYNSTKPLVKVEYQYKTTTQSGNIVAKVRMHPDDVDSRVIIVAENVPLDREFSYLIHLSPGGALGVSAAGYQWDTQISSTWRDKPLYFKAGVYVQDNTGYTTEGGKVTFYKLDIDHNET
AZD25006	5	20	223	MIDLATWNLSIPEGSPPATIDTPKLVDGFKDQYFHSDTGTLFFWSPVTGSRTANAIYPRSELRETYANGTLKNWTYPEADNLLYATLAVNQVPSTGKIVIGQIHAYNSTKPLVKVEYQYKTTTQSGNIVAKVRMHPDDVDSRVIIVAENVPLDREFSYLIHLSPGGALGVSAAGYQWDTQISSTWRDKPLYFKAGVYVQDNTGYTTEGGKVTFYKLDIDHNET
AZC24728	5	8	226	MPVDISPFMITTPVASSPSNPVALELMGAQALAQVPQVISQLPDGSIRMSAPTRGASSKSTHRTRCEWKEPLYWSLASARLHSNRQVMRLEQVNSAQKVVISQMHVKDDDSPAVKVFWNKGRITWGFRASFDQGEPATSIIATNVALHTPFEITLSATTGGLVLVRVTCNGVTSTSTPGQLDSSWNDHRFDFHGGIYNQVDYSDSTPASEGSVCIISELQVSHTLA
AZC18384	5	9	226	MAVDILPFMITTPVASSPSNPVALELMGAQALARVPQVIGQLPDGSIRMNAPTRGASSKSTHRTRCEWKEPLYWSLASANLHGNRQVMRLEQVNSAQKVVISQMHVKDDDSPVVKVFWNKGRITWGFRASFNQGEPATRIIATNVPLQAPFEITLSATTAGLVLVVVTCNGVTSASTPGQLDSSWNDHRFDFHGGVYNQVDYSDSTPASDGSVCIISELQVSHTLA
AZB11120	5	7	232	MQNRFKNIAKAGLFVLCSNFSYAQSQFDLSDFNLQLPIEKNNSITIIKGADIPKFSSENFYFSPEDTSIRLFCSSDGKTTQGSHYPRTELRQISEWHFENQHHLQVKMAVLKQPGTGKIIIGQIHGNSKGTEAVKIWWNNGNLQVGFKKEVDDKEQRITLLKNIPLGQVFEYSIEQNNLNIQVKINQQTTVFSLGNSWKQESVYFKAGNYLQDNKFPVTSGTVAIYQIKTNS
AYZ84327	5	10	231	MIDLSTWNLTIPTEPTPQVITTQQLNNGYQSRYFQQGNDGGLVFWVPIDGSHTEDSTYPRTELRETQADGSLDNWYYWQADNELRVTMSVEKVPSKNKVIIGQIHSKSPQTDDGEPLVKLQYYYKPEEGLGRVEALVRNHPDDSYSRNVSILEQVRLGERFNYSLRVTSSGELAVRARSQDGEEDAYYQTLGSAWNDQLLYFKAGAYVNDNAGDSGEGSRVTIYHLNTAHR
AYZ81252	5	10	231	MIDLSTWNLTIPTEPTPQVITTQQLNNGYQSQYFQQGNDGGLVFWVPIDGSHTEDSTYPRTELRETQADGSLDNWYYWQADNELRVTMSVEKVPSKNKVIIGQIHSKSPQTDDGEPLVKLQYYYKPEEGLGRVEALVRNHPDDSYSRNVSILEQVRLGERFNYSLRVTSSGELAVRARSQDGEEDAYYQTLGSAWNDQLLYFKAGAYVNDNAGDSGEGSRVTIYHLNTAHR
AYZ61547	5	10	231	MIDLSTWNLTIPTEPTPQVITTQQLNNGYQSRYFQQGNDGGLVFWVPIDGSHTEDSTYPRTELRETQADGSLDNWYYWQADNELRVTMSVEKVPSKNKVIIGQIHSKSPQTDDGEPLVKLQYYYKPEEGLGRVEALVRNHPDDSYSRNVSILEQVRLGERFNYSLRVTSSGELAVRARSQDGEEDAYYQTLGSAWNDQLLYFKAGAYVNDNAGDSGEGSRVTIYHLNTAHR
AYZ49834	5	10	231	MIDLSTWNLTIPTEPTPQVITTQQLNNGYQSRYFQQGNDGGLVFWVPIDGSHTEDSTYPRTELRETQADGSLDNWYYWQADNELRVTMSVEKVPSKNKVIIGQIHSKSPQTDDGEPLVKLQYYYKPEEGLGRVEALVRNHPDDSYSRNVSILEQVRLGERFNYSLRVTSSGELAVRARSQDGEEDAYYQTLGSAWNDQLLYFKAGAYVNDNAGDSGEGSRVTIYHLNTAHR
AYY42277	5	10	231	MIDLSTWNLTIPTEPTPQVITTQQLNNGYQSQYFQQGNDGGLVFWVPIDGSHTEDSTYPRTELRETQADGSLDNWYYWQADNELRVTMSVEKVPSKNKVIIGQIHSKSPQTDDGEPLVKLQYYYKPEEGLGRVEALVRNHPDDSYSRNVSILEQVRLGERFNYSLRVTSSGELAVRARSQDGEEDAYYQTLGSAWNDQLLYFKAGAYVNDNAGDSGEGSRVTIYHLNTAHR
AYW76372	5	10	231	MIDLSTWNLTIPTEPTPQVITTQQLNNGYQSRYFQQGNDGGLVFWVPIDGSHTEDSTYPRTELRETQADGSLDNWYYWQADNELRVTMSVEKVPSKNKVIIGQIHSKSPQTDDGEPLVKLQYYYKPEEGLGRVEALVRNHPDDSYSRNVSILEQVRLGERFNYSLRVTSSGELAVRARSQDGEEDAYYQTLGSAWNDQLLYFKAGAYVNDNAGDSGEGSRVTIYHLNTAHR
AYW69753	5	10	231	MIDLSTWNLTIPTEPTPQVITTQQLNNGYQSRYFQQGNDGGLVFWVPIDGSHTEDSTYPRTELRETQADGSLDNWYYWQADNELRVTMSVEKVPSKNKVIIGQIHSKSPQTDDGEPLVKLQYYYKPEEGLGRVEALVRNHPDDSYSRNVSILEQVRLGERFNYSLRVTSSGELAVRARSQDGEEDAYYQTLGSAWNDQLLYFKAGAYVNDNAGDSGEGSRVTIYHLNTAHR
AYW67757	5	8	223	MPDLSTWNLTIPQGRPAITISTSQLQRDYRSDYFQRTADGIRFWVPVNGSHTRNSEFPRSELRETLSSGRPYNWRYARADNWLEATLRIEAVPSTRRMIIGQIHSDGSNSGQAAPLVKLLYQLRLDQGRVQALVRERPDDGGTRAYTLMDGIPLGQSFSYRIGVSRSGLLSVSVNGSALGQQLDPQWAYQGLYFKAGLYLQDNRGPSSEGGRATFSELRVSHQ
AYW44321	5	10	231	MIDLSTWNLTIPTEPTPQVITTQQLNNGYQSQYFQQGNDGGLVFWVPIDGSHTEDSTYPRTELRETQADGSLDNWYYWQADNELRVTMSVEKVPSKNKVIIGQIHSKSPQTDDGEPLVKLQYYYKPEEGLGRVEALVRNHPDDSYSRNVSILEQVRLGERFNYSLRVTSSGELAVRARSQDGEEDAYYQTLGSAWNDQLLYFKAGAYVNDNAGDSGEGSRVTIYHLNTAHR
AYV80989	5		285	MGSTPVSSGLTMFRKRALAYCICGLVCFIVIVIVVVVTRKDNHTTEVCESYYNVSNWIDKIDLTNWELQLPVAGGLSIEIIPGEELMAGYQSEYFYKKNGILTFWCPSNGATTEHSLDPRSELREIGAGENWTLSGRHMLTASCAVLVLPVANGIVIGQIHGSSESQQPQLCKIYWKTDNTLIAQVKSDDDPTGPEIDLFLGNYCLGQPIKYTLLLVDFVLKIDVYSEKDGQQIVYSVETSFLNSYWSDWGETYYFKAGNYLQDHINNDNGTVQFYNLSVQHSSG
AYR12815	5	10	231	MIDLSTWNLTIPTEPTPQVITTQQLNNGYQSQYFQQGNDGGLVFWVPIDGSHTEDSTYPRTELRETQADGSLDNWYYWQADNELRVTMSVEKVPSKNKVIIGQIHSKSPQTDDGEPLVKLQYYYKPEEGLGRVEALVRNHPDDSYSRNVSILEQVRLGERFNYSLRVTSSGELAVRARSQDGEEDAYYQTLGSAWNDQLLYFKAGAYVNDNAGDSGEGSRVTIYHLNTAHR
AYQ88459	5	9	350	MSVGIQNNHAVNSTAYPSGSGAADGSGSANSLQQSIMQLIQQMLIELMQMLQDPNGNGASSGGGGGGANGSGSGGGGAPAMPSMGGGGGGGSGMPVAGALGSGGQGGVGTPASTGSGASPGGFAASSGPAPGNGPGAVNLNGFGSLQLPSGSNGHVDTIGAGQLKRYDSDFFKHNGDGSLTFSVPPGGGAHTAHSNFPRSELAEGSSWKMGDGKSTLSATLSVDKLPPSGDVVIGQIHQRVDSGKPRPPVELHYDKGNIVASIMDSNSLSAGRHDVVIAKDVKPGEKFSYSMSMEPNGELNISAAGQSKTVKMDPSFDNANLYFKAGNYCQDPAGGSQVSFTGLDIDHQH
AYQ85779	5	10	231	MIDLSTWNLTIPTEPTPQVITTQQLNNGYQSQYFQQGNDGGLVFWVPIDGSHTEDSTYPRTELRETQADGSLDNWYYWQADNELRVTMSVEKVPSKNKVIIGQIHSKSPQTDDGEPLVKLQYYYKPEEGLGRVEALVRNHPDDSYSRNVSILEQVRLGERFNYSLRVTSSGELAVRARSQDGEEDAYYQTLGSAWNDQLLYFKAGAYVNDNAGDSGEGSRVTIYHLNTAHR
AYN99750	5	8	224	MTVDISNLIIATPVAVSSTNPVALELNGAEAIASYPSIVKVLSDGSIQFSAPTKGASSKSTRRTRCEWTETEDWTLASAQDHWNYQTMTLTKVNAAQKVVIAQMHVRGDDSPPVKVFWNKGNITLGFRRTYNQADPVNSTVLKGVPLGGRFIVSIHTTSAGVVNVTAKYNGVSGSSGNLQLDSTWAPRLFEFHGGIYNQVDYTDTTPADDGSICIISELSLIHR
AYN44026	5	18	249	MTVAGLVGTLSALGNGSANAADPHVAPGGNFDLSVWQLQEPVGSPGSPTTIPSSRLQGAGGYQDAYFYTDTRDGAMTFWAPEKGVTTPNSHYARSELREMNRDGSAANWSLSGSHRMSATLRVVSVTSNVCVGQIHLGTGGSSTKPLVELYQHADGDIVLGTEGSPSGGQTPHTVGHVAIGKTWTYTIAVSGGSTVDLTVNGSTTHYAVPSSFKPYKQYFKAGSYNQSSSDSTTKGARVAFYGLTVSHG
AYN16575	5	8	224	MTVDISNLIIATPVAVSSTNPVALELNGAEAIASYPSIVKVLSDGSIQFSAPTKGASSKSTRRTRCEWTETEDWTLASAQDHWNYQTMTLTKVNAAQKVVIAQMHVRGDDSPPVKVFWNKGNITLGFRRTYNQADPVNSTVLKGVPLGGRFIVSIHTTSAGVVNVTAKYNGVSGSSGNLQLDSTWAPRLFEFHGGIYNQVDYTDTTPADDGSICIISELSLIHR
AYL83288	5	10	223	MIDLGSYQLSIPVGSPPKTITTAQLVKGYDGKYFKSKSDSIVFWSPVTGTKTENAKYSRSELRETWSDGTLHNWMYPDADNYLNAKLEVDQVPSSGKIVIGQIHAYESTEPLLKVEYQYKEDTKTGDIVAKVRNRYDDDDSKVYTIVEGVKLNQTFNYVIHLSKGGKLTVSVNDTDWSKRISKTWRDKPLYFKAGVYTQDNTGYTSEGGKATFYNLDIDHNKS
AYL33928	5	10	231	MIDLSTWNLTIPTEPTPQVITTQQLNNGYQSRYFQQGNDGGLVFWVPIDGSHTEDSTYPRTELRETQADGSLDNWYYWQADNELRVTMSVEQVPSKNKVIIGQIHSKSPQTDDGEPLVKLQYYYKPEEGLGRVEALVRNHPDDSYSRNVSILEQVRLGERFNYSLRVTSSGELAVRARSQDGEEDAYYQTLGSAWNDQLLYFKAGAYVNDNAGDSGEGSRVTIYHLNTAHR
AYL13875	5	10	223	MIDLGSYQLSIPVGSPPKTITTAQLVKGYDGKYFKSKSDSIVFWSPVTGTKTENAKYSRSELRETWSDGTLHNWMYPDADNYLNAKLEVDQVPSSGKIVIGQIHAYESTEPLLKVEYQYKEDTKTGDIVAKVRNRYDDDDSKVYTIVEGVKLNQTFNYVIHLSKGGKLTVSVNDTDWSKRISKTWRDKPLYFKAGVYTQDNTGYTSEGGKATFYNLDIDHNKS
AYK26765	5	10	231	MIDLSTWNLTIPTEPTPQVITTQQLNNGYQSRYFQQGNDGGLVFWVPIDGSHTEDSTYPRTELRETQADGSLDNWYYWQADNELRVTMSVEKVPSKNKVIIGQIHSKSPQTDDGEPLVKLQYYYKPEEGLGRVEALVRNHPDDSYSRNVSILEQVRLGERFNYSLRVTSSGELAVRARSQDGEEDAYYQTLGSAWNDQLLYFKAGAYVNDNAGDSGEGSRVTIYHLNTAHR
AYG84764	5	7	283	MRIRPLLIPLATAAAAVGGLAFASPAPASPSTAPAFTGVVAESGNGLDAAGPAAAKAAVAPGGTFDLSVWELQEPVGSPGSPTTIPSSRLQGANGFQDAYFYTDSRDGAMTFWAPEKGVTTPNSHYARSELREMNRDGSPANWSLSGTHQLNATLRVVSVTSNVCVGQIHLGTGGSSTKPLLELYYRANGDIVLGTEDSPSGGQTSHTVGHVPVGKTWSYTIGVSGGHTIDLTVNGSTTHYPIPSSFNSYRQYFKAGSYNQSSSSSMTKGARVAFYKLTVAHG
AYF72420	5	10	231	MIDLSTWNLTIPTEPTPQVITTQQLNNGYQSQYFQQGNDGGLVFWVPIDGSHTEDSTYPRTELRETQADGSLDNWYYWQADNELRVTMSVEKVPSKNKVIIGQIHSKSPQTDDGEPLVKLQYYYKPEEGLGRVEALVRNHPDDSYSRNVSILEQVRLGERFNYSLRVTSSGELAVRARSQDGEEDAYYQTLGSAWNDQLLYFKAGAYVNDNAGDSGEGSRVTIYHLNTAHR
AYF51373	5	8	221	MIDLSTWNLSIPVGSPPATIDTPKLLSGFKDQYFQAEGSNVQFWTPVTGTRTENAVYPRSELRETYADGRLRNWTYPDADNFLRATLAVNQVPSSGKIVIGQIHAYDSQKPLIKLEYQFKEKTQTGNIVAKVRMRPDEDEGRVIIVASNVPLEKTFTYVINLNKAGLLSVYAADGEWNERIGAAWGAKPLYFKAGAYVQDNSGNSKEGARVTFAKLDIDHD
AYC32822	5	8	229	MIDLSTWALSIPTLTSATQIDTARLNNGYESQYFRRNSDGSVTFWVPVTGSHSEDARYPRSELRETQADGTLNNWPYAQADNYLSAVLTVTQVPSKNKIVIGQIHSKDQPGSENDPLLKLQYHYYNGVGRIEALLRKRPGDTTVQNILIAENIRLGERFGYDLRLTPSGNLGIRVTSSDGDQGSHYQPISAYWGKQLLYFKAGAYVQDNYGPDTEGGRVTFYWLNAAHK
AYC31171	5	9	223	MIDLATWNLTLPVGVPAITIDTPTLVGGYQDNYFQATADTLFFWAPVNGTTTANATYPRSELRETYADGKLRNWTYPSTNNYLSANLSVSQVPSTGKIVIGQIHAFGSTSPMLKLEYQFKTKTNTANIVAKVRNNPAAETSTVIPLLSGIPLNQRFGYVINLSPTGLLSVMVNGNLWSQQLDPTWAPKSLYFKAGVYTQDNSGYETEAGGATFYNLKIEHRGL
AXZ95451	5	10	231	MIDLSTWNLTIPTEPTPQVITTQQLNNGYQSRYFQQGNDGGLVFWVPIDGSHTEDSTYPRTELRETQADGSLDNWYYWQADNELRVTMSVEKVPSKNKVIIGQIHSKSPQTDDGEPLVKLQYYYKPEEGLGRVEALVRNHPDDSYSRNVSILEQVRLGERFNYSLRVTSSGELAVRARSQDGEEDAYYQTLGSAWNDQLLYFKAGAYVNDNAGDSGEGSRVTIYHLNTAHR
AXT61430	5	20	394	MKSSILQKRYRDTAFNYRLIFLIFIGIVSFTSCSHEGLESNNNVLALQKGLPIACDIIAIKGNNGKYVTSQNTNVPITANQLTVGDSEKFEVINRSNGQIALRGNNGRYVSSENGQKAMTCNRTAIGAWELFEVIDRGASKIALRGNNGRYVSSENGNKPLNCNRSAIGSWEIFDVEEQCGGGGNNYNNPYDIPRFKDAIRKSKLQAPTSSTAATSSQLQAGYSSDWFYVVDSDKIGFYQTGSSKRTELRFLNNWNVNNGSRNAHANLKFISQSGDQTTFLQIHDDANAGNGPNKPLLRMYRSKSRGNGNHLWAAVKKDNGGSATQHIDCGPTPSGYFDCDISISNGNMTIKINGNTKVNKDVSYWNYPSYWKAGVYNQNSGGTRINFNELVWN
AXT08262	5	10	231	MIDLSTWNLTIPTEPTPQVITTQQLNNGYQSRYFQQGNDGGLVFWVPIDGSHTEDSTYPRTELRETQADGSLDNWYYWQADNELRVTMSVEKVPSKNKVIIGQIHSKSPQTDDGEPLVKLQYYYKPEEGLGRVEALVRNHPDDSYSRNVSILEQVRLGERFNYSLRVTSSGELAVRARSQDGEEDAYYQTLGSAWNDQLLYFKAGAYVNDNAGDSGEGSRVTIYHLNTAHR
AXT01660	5	10	231	MIDLSTWNLTIPTEPTPQVITTQQLNNGYQSRYFQQGNDGGLVFWVPIDGSHTEDSTYPRTELRETQADGSLDNWYYWQADNELRVTMSVEKVPSKNKVIIGQIHSKSPQTDDGEPLVKLQYYYKPEEGLGRVEALVRNHPDDSYSRNVSILEQVRLGERFNYSLRVTSSGELAVRARSQDGEEDAYYQTLGSAWNDQLLYFKAGAYVNDNAGDSGEGSRVTIYHLNTAHR
AXS94426	5	10	231	MIDLSTWNLTIPTEPTPQVITTQQLNNGYQSRYFQQGNDGGLVFWVPIDGSHTEDSTYPRTELRETQADGSLDNWYYWQADNELRVTMSVEKVPSKNKVIIGQIHSKSPQTDDGEPLVKLQYYYKPEEGLGRVEALVRNHPDDSYSRNVSILEQVRLGERFNYSLRVTSSGELAVRARSQDGEEDAYYQTLGSAWNDQLLYFKAGAYVNDNAGDSGEGSRVTIYHLNTAHR
AXS88010	5	10	231	MIDLSTWNLTIPTEPTPQVITTQQLNNGYQSRYFQQGNDGGLVFWVPIDGSHTEDSTYPRTELRETQADGSLDNWYYWQADNELRVTMSVEKVPSKNKVIIGQIHSKSPQTDDGEPLVKLQYYYKPEEGLGRVEALVRNHPDDSYSRNVSILEQVRLGERFNYSLRVTSSGELAVRARSQDGEEDAYYQTLGSAWNDQLLYFKAGAYVNDNAGDSGEGSRVTIYHLNTAHR
AXS72270	5	10	231	MIDLSTWNLTIPTEPTPQVITTQQLNNGYQSRYFQQGNDGGLVFWVPIDGSHTEDSTYPRTELRETQADGSLDNWYYWQADNELRVTMSVEKVPSKNKVIIGQIHSKSPQTDDGEPLVKLQYYYKPEEGLGRVEALVRNHPDDSYSRNVSILEQVRLGERFNYSLRVTSSGELAVRARSQDGEEDAYYQTLGSAWNDQLLYFKAGAYVNDNAGDSGEGSRVTIYHLNTAHR
AXR30114	5	8	223	MPDLSTWNLTIPQGRPAITISTSQLQRDYRSDYFQRTADGIRFWVPVNGSHTRNSEFPRSELRETLSSGRPYNWRYARADNWLEATLRIEAVPSTRRMIIGQIHSDGSNSGQAAPLVKLLYQLRLNQGRVQALVRERPDDGGTRAYTLMDGIPLGQSFSYRIGVSRSGLLSVSVNGSALEQQLDPQWAYQGLYFKAGLYLQDNRGPSSEGGRATFSELRVSHQ
AXR14530	5	10	231	MIDLSTWNLTIPTEPTPQVITTQQLNNGYQSRYFQQGNDGGLVFWVPIDGSHTEDSTYPRTELRETQADGSLDNWYYWQADNELRVTMSVEKVPSKNKVIIGQIHSKSPQTDDGEPLVKLQYYYKPEEGLGRVEALVRNHPDDSYSRNVSILEQVRLGERFNYSLRVTSSGELAVRARSQDGEEDAYYQTLGSAWNDQLLYFKAGAYVNDNAGDSGEGSRVTIYHLNTAHR
AXP05748	5	8	222	MIDLNTWNLSIPEGSPAMTIETPRLAQGFKDEYFHSDTGTLFFWAPVTGTKTANAIYPRSELRETYSDGTLRNWLYPAADNILRAAVTVNQVPSSGKIVIGQIHTKDSTSPMVKLEYQYKAYSSTGNIVAKVRMRPDDETGQVITIATGVKLDRSFTYMIHLSPKGALGISAAGYNWRTTIDPSWKVKPLYFKAGVYVQDNTGYTTEGGKVTFSQLDIDHNI
AXO29571	5	10	231	MIDLSTWNLTIPTEPTPQVITTQQLNNGYQSRYFQQGNDGGLVFWVPIDGSHTEDSTYPRTELRETQADGSLDNWYYWQADNELRVTMSVEQVPSKNKVIIGQIHSKSPQTDDGEPLVKLQYYYKPEEGLGRVEALVRNHPDDSYSRNVSILEQVRLGERFNYSLRVTSSGELAVRARSQDGEEDAYYQTLGSAWNDQLLYFKAGAYVNDNAGDSGEGSRVTIYHLNTAHR
AXN29595	5	10	231	MIDLSTWNLTIPTEPTPQVITTQQLNNGYQSQYFQQGNDGGLVFWVPIDGSHTEDSTYPRTELRETQADGSLDNWYYWQADNELRVTMSVEKVPSKNKVIIGQIHSKSPQTDDGEPLVKLQYYYKPEEGLGRVEALVRNHPDDSYSRNVSILEQVRLGERFNYSLRVTSSGELAVRARSQDGEEDAYYQTLGSAWNDQLLYFKAGAYVNDNAGDSGEGSRVTIYHLNTAHR
AXM95248	5	8	227	MTVNINNLTITTPVPTSPTNPVALELTGAEAIAQLPEVVKVLSDGSIRFSAPTKGASSKSTHRTRCEWKEPVYWSLASADEHINLQEMTLTKVNSAQKVVISQLHVKDDDSPPVKVFWSKGNITLGFRSTFNQASPTNTTLLKGVPLGAKFKVTIRALASGALTVTAECNGHAGSSGRLEMDSSWRSSLLNFHGGVYNQIDYSDSTPAEDGSVCIISKLTLTHSDSN
AXL84055	5	10	231	MIDLSTWNLTIPTEPTPQVITTQQLNNGYQSRYFQQGNDGGLVFWVPIDGSHTEDSTYPRTELRETQADGSLDNWYYWQADNELRVTMSVEQVPSKNKVIIGQIHSKSPQTDDGEPLVKLQYYYKPEEGLGRVEALVRNHPDDSYSRNVSILEQVRLGERFNYSLRVTSSGELAVRARSQDGEEDAYYQTLGSAWNDQLLYFKAGAYVNDNAGDSGEGSRVTIYHLNTAHR
AXL77623	5	10	231	MIDLSTWNLTIPTEPTPQVITTQQLNNGYQSRYFQQGNDGGLVFWVPIDGSHTEDSTYPRTELRETQADGSLDNWYYWQADNELRVTMSVEKVPSKNKVIIGQIHSKSPQTDDGEPLVKLQYYYKPEEGLGRVEALVRNHPDDSYSRNVSILEQVRLGERFNYSLRVTSSGELAVRARSQDGEEDAYYQTLGSAWNDQLLYFKAGAYVNDNAGDSGEGSRVTIYHLNTAHR
AXL72248	5	10	231	MIDLSTWNLTIPTEPTPQVITTQQLNNGYQSRYFQQGNDGGLVFWVPIDGSHTEDSTYPRTELRETQADGSLDNWYYWQADNELRVTMSVEKVPSKNKVIIGQIHSKSPQTDDGEPLVKLQYYYKPEEGLGRVEALVRNHPDDSYSRNVSILEQVRLGERFNYSLRVTSSGELAVRARSQDGEEDAYYQTLGSAWNDQLLYFKAGAYVNDNAGDSGEGSRVTIYHLNTAHR
AXI63928	5	8	222	MIDLATWNLSVPVGSPPHTVETSRLVNGFKDQYFHSDTGTLFFWSPVTGSKTENAIYPRTELRETYSNGTLRNWYYPDADNLLRATLSVNKVPSSGKIVIGQIHAYESQKPLVKLEYQYKSKLDSGNLVIKVRMHPDDDEGRVITLATGIKLDREFNYLIHLSPGGALGISAAGYQWDSQISATWRNKPLYFKAGVYVQDNTGYTSEGGQVTFSKLDIDHDK
AXH58295	5	9	223	MIDLGSYQLSIPVGSPPKTITTAQLVKGYDGKYFKSKSDSIVFWSPVTGTKTENAKYSRSELRETWSDGSLHNWVYPDADNYLNAKLEVDQVPSSGKIVIGQIHAYESTEPLLKVEYQYKEDTKTGDIVAKVRNRFDDDESKVYKIVEGVKLNQTFSYVIHLSKGGKLTVSVNDTDWSKRISETWRDKPLYFKAGVYTQDNTGYTSEGGKATFYNLDIDHNKS
AXC23464	5	10	231	MIDLSTWNLTIPTEPTPQVITTQQLNNGYQSRYFQQGNDGGLVFWVPIDGSHTEDSTYPRTELRETQADGSLDNWYYWQADNELRVTMSVEKVPSKNKVIIGQIHSKSPQTDDGEPLVKLQYYYKPEEGLGRVEALVRNHPDDSYSRNVSILEQVRLGERFNYSLRVTSSGELAVRARSQDGEEDAYYQTLGSAWNDQLLYFKAGAYVNDNAGDSGEGSRVTIYHLNTAHR
AXC22849	5	8	223	MPDLSTWNLTIPQGRPAITISTSQLQRDYRSDYFQRTADGIRFWVPVNGSHTRNSEFPRSELRETLSSGRPYNWRYARADNWLEATLRIEAVPSTRRMIIGQIHSDGSNSGQAAPLVKLLYQLRLDQGRVQALVRERPDDGGTRAYTLMDGIPLGQPFSYRIGVSRSGLLSVSVNGSALEQQLDPQWAYQGLYFKAGLYLQDNRGPSSEGGRATFSELRVSHQ
AXA58795	5	8	218	MIDVTVWSITLPVQTPAQVVATKAMPTLKNKYFDNNGQRIIFWAPVTGSHTGNSDYPRSELRETSRDGKHRNWRYNSGTNTLKGELSVNQVPSEGRVVVAQIHAKEAPTPLLKLVYRYEKGTGNIDVEYRVKPKDKSSPVIYTVPKVPLNKSFSYTLQMNKQGELSVLIGTGGKQVKLDKSWQGYDFYFKAGVYTLDNKGYSNEGGKVTYTKLSVSHK
AXA53078	5	8	218	MIDVTVWSITLPVQTPAQVVATKAMPTLKNKYFDNNGQRIIFWAPVTGSHTGNSDYPRSELRETSRDGKHRNWRYNSGTNTLKGELSVNQVPSEGRVVVAQIHAKEAPTPLLKLVYRYEKGTGNIDVEYRVKPKDKSSPVIYTVPKVPLNKSFSYTLQMNKQGELSVLIGTGGKQVKLDKSWQGYDFYFKAGVYTLDNKGYSNEGGKVTYTKLSVSHK
AXA25610	5	8	224	MAVNMENLIITTPVPKSPSNPVALELTGAQALATLTQVIARLSDGSIRMSAPTRGASSKSTHRTRCEWKEARYWSLTSATRHSNHQRMTLEKVNSAQKVVISQMHVKDDDSPVIKVFWNKGKITLGFRQDFNQLTPLSTNVLTDVPLNTPFEISIDVTSAGAATVSATCNGRTGSTGVLQMTQSWNVRAFNFHGGVYNQVDYSDSTAAEDGSVCVISRLELSHI
AXA00732	5	10	231	MIDLSTWNLTIPTEPTPQVITTQQLNNGYQSRYFQQGNDGGLVFWVPIDGSHTEDSTYPRTELRETQADGSLDNWYYWQADNELRVTMSVEKVPSKNKVIIGQIHSKSPQTDDGEPLVKLQYYYKPEEGLGRVEALVRNHPDDSYSRNVSILEQVRLGERFNYSLRVTSSGELAVRARSQDGEEDAYYQTLGSAWNDQLLYFKAGAYVNDNAGDSGEGSRVTIYHLNTAHR
AWZ92847	5	8	223	MPDLSTWNLTIPQGRPAITISTSQLQRDYRSDYFQRTADGIRFWVPVNGSHTRNSEFPRSELRETLSSGRPYNWRYARADNWLEATLRIEAVPSTRRMIIGQIHSDGSNSGQAAPLVKLLYQLRLDQGRVQALVRERPDDGGTRAYTLMDGIPLGQPFSYRIGVSRSGLLSVSVNGSALEQQLDPQWAYQGLYFKAGLYLQDNRGPSSEGGRATFSELRVSHQ
AWZ91874	5	10	231	MIDLSTWNLTIPTEPTPQVITTQQLNNGYQSQYFQQGNDGGLVFWVPIDGSHTEDSTYPRTELRETQADGSLDNWYYWQADNELRVTMSVEKVPSKNKVIIGQIHSKSPQTDDGEPLVKLQYYYKPEEGLGRVEALVRNHPDDSYSRNVSILEQVRLGERFNYSLRVTSSGELAVRARSQDGEEDAYYQTLGSAWNDQLLYFKAGAYVNDNAGDSGEGSRVTIYHLNTAHR
AWZ86331	5	10	231	MIDLSTWNLTIPTEPTPQVITTQQLNNGYQSRYFQQGNDGGLVFWVPIDGSHTEDSTYPRTELRETQADGSLDNWYYWQADNELRVTMSVEKVPSKNKVIIGQIHSKSPQTDDGEPLVKLQYYYKPEEGLGRVEALVRNHPDDSYSRNVSILEQVRLGERFNYSLRVTSSGELAVRARSQDGEEDAYYQTLGSAWNDQLLYFKAGAYVNDNAGDSGEGSRVTIYHLNTAHR
AWY50352	5	9	258	MIAFPHSVALESRMKASRIPWIPLLGWSCIAHAGPLSPSLAPGQNLDLSSYRLQTLDEQRRFREVEPVGTYQDAYFFTDGGTGEMMFRVPSGAGHSANSEYPRVELRESGSWMMDPASQQVHAESIELRVMAEPATGSLIFAQIHGEKAGGSEALKLRWLNGDVVMGVKPHYGDPEQRIPLLRQVPLGAPIDCRLRLVGDTVSVEVSSGTARAARDFQYAADSWRDIPVYFKVGNYSQDRREDGSTSVVAVRRLTLTR
AWY41658	5	8	222	MIDLASWNLSVPVGSPPYTVETSKLVNGYKNQYFHSDTGTLFFWAPVTGSKTENAIYPRTELRETYSNGTLKNWYYPDADNTLRATLTVNQVPSSGKIVIGQIHAYESQKPLVKVEYQYKTKTETGNIVAKVRMHPDDKEGRVITIATGVKLDREFSYLIHLSPGGALGISAAGYQWDTNISATWRDKPLYFKAGVYVQDNTGYTSEGGKVTFSKLDIDHNK
AWT33965	5	10	231	MIDLSTWNLTIPTEPTPQVITTQQLNNGYQSRYFQQGNDGGLVFWVPIDGSHTEDSTYPRTELRETQADGSLDNWYYWQADNELRVTMSVEKVPSKNKVIIGQIHSKSPQTDDGEPLVKLQYYYKPEEGLGRVEALVRNHPDDSYSRNVSILEQVRLGERFNYSLRVTSSGELAVRARSQDGEEDAYYQTLGSAWNDQLLYFKAGAYVNDNAGDSGEGSRVTIYHLNTAHR
AWS93659	5	10	231	MIDLSTWNLTIPTEPTPQVITTQQLNNGYQSRYFQQGNDGGLVFWVPIDGSHTEDSTYPRTELRETQADGSLDNWYYWQADNELRVTMSVEKVPSKNKVIIGQIHSKSPQTDDGEPLVKLQYYYKPEEGLGRVEALVRNHPDDSYSRNVSILEQVRLGERFNYSLRVTSSGELAVRARSQDGEEDAYYQTLGSAWNDQLLYFKAGAYVNDNAGDSGEGSRVTIYHLNTAHR
[truncated: 301 more rows]
