# Supplementary material for: Determination of oligosaccharide product distributions of PL7 alginate lyases by their structural elements
Source: Commun Biol. 2022 Aug 2;5:782. doi: 10.1038/s42003-022-03721-1 (PMC9345997; doi:10.1038/s42003-022-03721-1)
Supplement: Supplementary file 4 — Supplementary Data 2 [file 42003_2022_3721_MOESM4_ESM.xlsx]

## Sheet: Fig.1
	X axial	Y axial
	retention time(min)	AlyV(mAU)	PyAly(mAU)
	12.0016	2.22344	5.67267
	12.2016	2.24399	5.66223
	12.4016	2.33241	5.8285
	12.6016	2.32724	5.75099
	12.8016	2.38155	5.81029
	13.0016	2.99133	5.92269
	13.1016	7.0342	7.65264
	13.2016	5.23312	7.54568
	13.3016	3.82313	6.92729
	13.4016	3.49094	6.62216
	13.5016	4.24002	11.1287
	13.6016	25.9568	5.54197
	13.7016	31.9748	11.1425
	13.8016	14.7415	9.55599
	13.9016	7.43564	7.19049
	14.0016	4.74526	6.67235
	14.1016	2.98353	6.25544
	14.2016	2.64505	6.294
	14.3016	2.56793	6.35299
	14.4016	2.5075	6.25532
	14.5016	2.51255	6.0999
	14.6016	2.53267	6.22809
	14.7016	2.50561	6.07817
	14.8016	2.53364	6.24997
	14.9016	2.4754	6.06437
	15.0016	2.53345	6.18559
	15.1016	2.47652	6.18612
	15.2016	2.4763	6.14392
	15.3016	2.49219	6.17958
	15.4016	2.35509	5.67958
	15.5016	2.05042	5.17508
	15.6016	1.93157	5.34788
	15.7016	1.86792	5.34134
	15.8016	1.97079	5.54923
	15.9016	2.1036	5.68194
	16.0016	2.29322	6.09674
	16.1016	2.39228	6.36719
	16.2016	2.58366	6.43424
	16.3016	2.08821	7.44828
	16.4016	1.9327	6.46901
	16.5016	2.34774	6.52848
	16.6016	2.69455	6.65477
	16.7016	2.97986	6.72845
	16.8016	264.026	6.63384
	16.9016	458.528	6.59209
	17.0016	471.077	6.66837
	17.1016	411.03	6.96321
	17.2016	348.546	13.1011
	17.3016	287.26	90.216
	17.4016	226.907	287.31
	17.5016	167.773	343.581
	17.6016	110.048	246.283
	17.7016	57.6197	120.5
	17.8016	25.1253	49.2761
	17.9016	10.3776	19.3828
	18.0016	4.21274	8.10143
	18.1016	3.00939	6.68864
	18.2016	2.91654	6.55226
	18.3016	2.88769	6.56268
	18.4016	2.83138	6.43157
	18.5016	2.82973	6.41901
	18.6016	2.85879	6.55774
	18.7016	2.95467	6.79571
	18.8016	3.02593	6.85663
	18.9016	3.10024	7.07347
	19.0016	3.23025	200.403
	19.1016	10.9375	547.446
	19.2016	62.3262	548.033
	19.3016	104.687	435.739
	19.4016	89.6863	317.695
	19.5016	62.5872	198.101
	19.6016	32.0995	90.9099
	19.7016	9.98998	30.3462
	19.8016	3.12061	9.54932
	19.9016	2.42349	7.21175
	20.0016	2.57991	7.80329
	20.1016	2.78449	8.82219
	20.2016	3.15202	10.0078
	20.3016	3.58268	16.3756
	20.4016	4.14478	126.311
	20.5016	9.96154	219.908
	20.6016	35.4821	189.984
	20.7016	46.7505	137.167
	20.8016	36.0707	86.6211
	20.9016	22.7137	46.8949
	21.0016	12.8279	24.7405
	21.1016	7.07879	14.2186
	21.2016	4.62732	10.4634
	21.3016	3.9657	10.1496
	21.4016	3.92102	10.6836
	21.5016	3.91524	12.437
	21.6016	3.90076	49.23
	21.7016	3.83187	96.8542
	21.8016	3.78361	119.525
	21.9016	3.78279	116.824
	22.0016	3.82137	103.898
	22.1016	3.96293	88.9719
	22.2016	4.4447	73.5745
	22.3016	5.54924	57.8968
	22.4016	6.7733	43.3862
	22.5016	6.92706	31.2087
	22.6016	6.29862	22.5362
	22.7016	5.35404	16.8935
	22.8016	4.54833	13.3962
	22.9016	3.98927	11.4268
	23.0016	3.63029	10.429
	23.1016	3.45682	10.1195
	23.2016	3.45874	10.2501
	23.3016	3.58182	10.4921
	23.4016	3.81141	10.8885
	23.5016	4.04331	11.3601
	23.6016	4.12673	13.31
	23.7016	4.3183	22.6521
	23.8016	4.42248	30.6267
	23.9016	4.40338	35.3743
	24.0016	4.35518	38.0716
	24.1016	4.28931	38.4982
	24.2016	4.26938	36.1615
	24.3016	4.27932	32.6813
	24.4016	4.31827	28.5981
	24.5016	4.46597	24.5275
	24.6016	4.72921	20.9968
	24.7016	4.88294	18.1922
	24.8016	4.83577	16.08
	24.9016	4.65817	14.2423
	25.0016	4.46402	12.7902
	25.1016	4.23387	11.6032
	25.2016	4.03311	10.9592
	25.3016	3.83789	10.8787
	25.4016	3.65192	11.2736
	25.5016	3.50113	11.8963
	25.6016	3.40815	12.4957
	25.7016	3.35864	12.5935
	25.8016	3.33364	12.8282
	25.9016	3.29904	13.5004
	26.0016	3.28588	14.8274

## Sheet: Fig.5c
	X axial	Y axial
	retention time (min)	PyAly-M1 (mAU)	PyAly-M1-1 (mAU)	PyAly-M1-2 (mAU)
	12.0016	0.881859	130.222	209.127
	12.2016	0.892757	130.227	209.142
	12.4016	0.969095	130.232	209.162
	12.6016	1.20751	130.184	209.116
	12.8016	1.10592	130.216	209.149
	13.0016	1.77535	130.242	209.17
	13.1016	1.68952	130.519	209.642
	13.2016	2.5356	130.581	209.96
	13.3016	2.19897	130.392	209.48
	13.4016	1.80134	130.315	209.36
	13.5016	1.93383	130.337	209.834
	13.6016	9.40374	128.715	209.546
	13.7016	7.04445	130.46	212.601
	13.8016	3.28739	130.697	211.615
	13.9016	2.2282	130.421	210.1
	14.0016	1.69408	130.358	209.65
	14.1016	1.58726	130.28	209.369
	14.2016	2.33706	130.256	209.305
	14.3016	2.51258	130.207	209.32
	14.4016	2.15139	130.254	209.325
	14.5016	1.86188	130.248	209.275
	14.6016	1.72203	130.304	209.28
	14.7016	1.74688	130.257	209.244
	14.8016	1.78785	130.291	209.246
	14.9016	1.6995	130.255	209.257
	15.0016	1.93433	130.242	209.251
	15.1016	1.95052	130.263	209.271
	15.2016	2.14965	130.265	209.256
	15.3016	2.32764	130.275	209.272
	15.4016	3.89925	130.136	209.213
	15.5016	4.58456	130.138	209.18
	15.6016	6.12536	130.381	209.213
	15.7016	4.17212	130.337	209.195
	15.8016	2.89359	130.256	209.241
	15.9016	2.45333	130.254	209.266
	16.0016	2.47003	130.307	209.292
	16.1016	2.61311	130.335	209.311
	16.2016	2.9004	130.301	209.277
	16.3016	9.22367	129.862	209.436
	16.4016	6.04346	129.894	209.152
	16.5016	3.61707	130.108	209.206
	16.6016	2.49237	130.275	209.305
	16.7016	2.28577	130.325	209.322
	16.8016	2.27605	130.32	209.307
	16.9016	2.3651	130.313	209.306
	17.0016	2.25331	130.342	209.308
	17.1016	2.34346	130.361	209.384
	17.2016	2.63673	130.321	210.351
	17.3016	26.1013	131.023	230.373
	17.4016	104.177	138.685	283.928
	17.5016	125.918	167.212	315.253
	17.5216	122.46	175.101	313.811
	17.5416	117.328	181.404	309.642
	17.5616	110.83	185.332	303.76
	17.5816	103.276	186.914	296.497
	17.6016	94.9928	186.566	288.248
	17.6216	86.225	184.583	279.463
	17.6416	77.2251	180.802	270.524
	17.6616	68.2581	175.575	261.71
	17.6816	59.5185	169.52	253.382
	17.7016	51.1561	163.221	245.863
	17.7216	43.4256	157.276	239.356
	17.7416	36.5856	152.07	233.907
	17.7616	30.6946	147.761	229.449
	17.7816	25.7491	144.32	225.809
	17.8016	21.6349	141.591	222.783
	17.8216	18.2035	139.391	220.221
	17.8416	15.3137	137.568	218.04
	17.8616	12.8606	136.025	216.161
	17.8816	10.7823	134.705	214.566
	17.9016	9.00544	133.575	213.227
	17.9216	7.49812	132.647	212.134
	17.9416	6.22691	131.916	211.257
	17.9616	5.18316	131.362	210.588
	17.9816	4.36456	130.972	210.106
	18.0016	3.73394	130.698	209.782
	18.0216	3.28631	130.528	209.586
	18.0416	2.99589	130.42	209.475
	18.0616	2.82547	130.359	209.411
	18.0816	2.73615	130.339	209.369
	18.1016	2.6814	130.34	209.345
	18.1216	2.65232	130.366	209.34
	18.1416	2.60604	130.383	209.336
	18.1616	2.54668	130.38	209.332
	18.1816	2.47807	130.371	209.329
	18.2016	2.39984	130.349	209.318
	18.2216	2.31898	130.327	209.307
	18.2416	2.24505	130.324	209.3
	18.2616	2.16674	130.329	209.297
	18.2816	2.09965	130.334	209.295
	18.3016	2.05303	130.339	209.304
	18.3216	2.00807	130.324	209.288
	18.3416	1.96185	130.305	209.274
	18.3616	1.91494	130.287	209.256
	18.3816	1.88365	130.284	209.253
	18.4016	1.85773	130.284	209.25
	18.4216	1.84026	130.291	209.251
	18.4416	1.84096	130.286	209.255
	18.4616	1.84826	130.278	209.257
	18.4816	1.84852	130.257	209.246
	18.5016	1.8444	130.246	209.244
	18.5216	1.84835	130.244	209.245
	18.5416	1.83841	130.246	209.238
	18.5616	1.86161	130.251	209.25
	18.5816	1.92294	130.262	209.27
	18.6016	2.02917	130.26	209.3
	18.6216	2.12619	130.253	209.317
	18.6416	2.19353	130.255	209.337
	18.6616	2.21496	130.265	209.346
	18.6816	2.21941	130.279	209.36
	18.7016	2.22191	130.292	209.366
	18.7216	2.23044	130.302	209.371
	18.7416	2.25575	130.3	209.378
	18.7616	2.30236	130.293	209.367
	18.7816	2.39881	130.288	209.368
	18.8016	2.48792	130.282	209.363
	18.8216	2.54497	130.276	209.371
	18.8416	2.54539	130.272	209.38
	18.8616	2.50218	130.265	209.377
	18.8816	2.43281	130.251	209.381
	18.9016	2.35178	130.243	209.388
	18.9216	2.25928	130.244	209.398
	18.9416	2.17718	130.248	209.416
	18.9616	2.11534	130.252	209.432
	18.9816	2.06946	130.256	209.465
	19.0016	2.0407	130.257	209.502
	19.0216	2.03389	130.257	209.575
	19.0416	2.06395	130.256	209.776
	19.0616	2.16535	130.262	210.52
	19.0816	2.3272	130.278	216.293
	19.1016	2.4634	130.306	229.854
	19.1216	2.52655	130.345	248.32
	19.1416	2.52315	130.392	268.282
	19.1616	2.478	130.453	286.963
	19.1816	2.41397	130.564	303.541
	19.2016	2.35394	130.744	318.484
	19.2216	2.29194	131.541	330.636
	19.2416	2.25382	135.772	338.954
	19.2616	2.22099	144.119	343.401
	19.2816	2.21248	155.052	343.303
	19.3016	2.23146	166.785	339.248
	19.3216	2.2998	177.622	333.308
	19.3416	2.39979	186.897	326.502
	19.3616	2.52287	194.59	319.235
	19.3816	2.65109	200.244	311.694
	19.4016	2.98438	203.521	304.01
	19.4216	4.17816	204.506	296.215
	19.4416	6.80928	203.047	288.34
	19.4616	10.6869	198.852	280.448
	19.4816	15.1749	193.092	272.579
	19.5016	20.0133	186.59	264.732
	19.6016	39.0386	153.137	230.292
	19.7016	22.3946	135.157	213.397
	19.8016	7.87448	130.208	209.124
	19.9016	4.04407	130.064	209.187
	20.0016	3.32052	130.302	209.438
	20.1016	2.65815	130.57	209.792
	20.2016	2.28828	130.907	210.05
	20.3016	2.17802	131.229	210.477
	20.4016	2.2449	131.644	218.027
	20.5016	2.2847	135.546	246.618
	20.6016	2.77233	151.155	258.506
	20.7016	5.48947	159.307	245.222
	20.8016	14.3996	151.257	229.691
	20.9016	19.4166	140.577	218.715
	21.0016	14.4586	134.465	213.067
	21.1016	7.63411	131.983	210.696
	21.2016	3.86885	131.193	210.146
	21.3016	2.39751	131.088	210.193
	21.4016	1.99351	131.172	210.366
	21.5016	1.89672	131.453	210.716
	21.6016	1.91996	131.815	211.32
	21.7016	2.02737	132.293	217.141
	21.8016	2.14198	133.295	228.176
	21.9016	2.26848	138.745	234.747
	22.0016	2.50215	145.475	235.221
	22.1016	2.74651	148.02	231.292
	22.2016	3.21409	146.298	226.33
	22.3016	4.83877	141.693	221.356
	22.4016	7.82613	137.939	217.172
	22.5016	9.02341	135.361	214.351
	22.6016	7.87927	133.506	212.532
	22.7016	6.22696	132.368	211.409
	22.8016	4.51538	131.805	210.753
	22.9016	3.24264	131.634	210.545
	23.0016	2.45673	131.621	210.545
	23.1016	2.08621	131.671	210.63
	23.2016	1.93809	131.729	210.725
	23.3016	1.87975	131.731	210.82
	23.4016	1.84744	131.771	210.982
	23.5016	1.84954	131.828	211.381
	23.6016	1.87969	132.155	213.835
	23.7016	1.90568	133.81	216.953
	23.8016	1.96324	136.595	219.111
	23.9016	2.04468	138.552	220.012
	24.0016	2.14105	139.031	219.926
	24.1016	2.28053	138.372	218.823
	24.2016	2.53136	137.056	217.282
	24.3016	2.80359	135.885	215.697
	24.4016	2.95485	134.822	214.367
	24.5016	3.08877	133.853	213.318
	24.6016	3.42894	133.071	212.47
	24.7016	4.18314	132.436	211.731
	24.8016	4.69006	131.924	211.033
	24.9016	4.25788	131.512	210.439
	25.0016	3.51377	131.328	210.192
	25.1016	2.89942	131.271	210.143
	25.2016	2.4649	131.244	210.17
	25.3016	2.13911	131.183	210.258
	25.4016	1.91427	131.11	210.405
	25.5016	1.76059	131.099	210.591
	25.6016	1.68238	131.101	210.623
	25.7016	1.66716	131.135	210.626
	25.8016	1.68756	131.19	210.729
	25.9016	1.72152	131.25	211.011
	26.0016	1.73761	131.384	211.586

## Sheet: Fig.7
			X axial	Y axial
			retention time (min)	AlyA (mAU)	AlgAT5 (mAU)	FlAlyA (mAU)	ALY-1 (mAU)	PA1167 (mAU)	A1-II' (mAU)
			12.0016	-9.10276	-4.01421	5.47807	-1.6866	10.5111	7.56497
			12.2016	-9.055	-4.77085	5.42471	-1.74682	10.3967	7.5148
			12.4016	-8.90963	-5.33354	5.36069	-1.54951	10.751	7.58517
			12.6016	-8.85481	-5.83714	5.12041	-1.69376	10.5615	10.5684
			12.8016	-8.89661	-6.41389	5.12345	-1.84868	10.3794	8.19959
			13.0016	-8.95835	-6.67491	5.23129	-1.92808	10.3305	8.12815
			13.0516	-8.93584	-6.81922	5.4519	-1.80434	10.2966	8.08431
			13.1016	-8.9492	-6.65256	5.57347	-1.84682	10.3646	8.23292
			13.1516	-8.86559	-4.50384	5.43992	-1.93522	10.6191	8.43655
			13.2016	-8.68998	20.5598	5.45484	-1.85451	10.7609	8.71485
			13.2516	-8.37377	54.344	5.69896	-1.73009	10.7108	9.74121
			13.3016	-7.74518	58.0451	6.0355	-1.77704	10.7279	11.4187
			13.3516	-6.57531	45.6472	6.67532	-1.76446	10.7968	13.1152
			13.4016	-3.00305	30.127	6.99214	-1.33448	10.8589	13.044
			13.4516	-0.527619	17.4221	6.83246	1.61534	11.1579	11.6721
			13.5016	-2.45049	8.42213	7.22083	26.9966	14.635	11.744
			13.5516	7.26761	1.42939	7.69233	59.1817	37.8274	12.2042
			13.6016	91.2711	-2.82072	7.16567	65.0091	53.4453	11.6515
			13.6516	160.342	-3.68444	6.79346	51.7923	48.3127	11.5243
			13.7016	149.403	-3.59313	13.799	35.0931	37.7902	13.6549
			13.7516	106.933	-3.72847	38.4064	21.7671	29.4185	27.4378
			13.8016	66.6617	-3.62539	48.5352	13.2506	22.7277	47.8801
			13.8516	32.7697	-3.23416	35.0302	8.46521	18.1125	48.7463
			13.9016	9.71016	-3.84903	20.3105	5.71305	15.6666	34.182
			13.9516	-2.54597	-5.08669	10.8416	4.31681	14.4921	21.2821
			14.0016	-7.0314	-6.18261	6.89132	3.77928	13.8553	14.7117
			14.0516	-8.02534	-6.80236	5.99076	3.11933	13.5775	13.2289
			14.1016	-8.29247	-7.19929	5.7723	1.84847	13.3935	13.8826
			14.1516	-8.42545	-7.58238	5.72705	0.535969	13.0536	13.8866
			14.2016	-8.58826	-7.81472	5.64394	-0.337363	12.4378	12.9571
			14.2516	-8.72614	-7.86985	5.58781	-0.847451	11.7723	12.2862
			14.3016	-8.71821	-8.08445	5.61664	-1.17537	11.3312	11.7378
			14.3516	-8.67701	-8.33026	5.7317	-1.27707	11.1783	11.2611
			14.4016	-8.67181	-8.32519	5.84693	-1.28387	11.03	11.1391
			14.4516	-8.69215	-8.36413	5.90087	-1.44035	10.866	11.1707
			14.5016	-8.68516	-8.50513	5.88165	-1.62381	10.7319	11.2081
			14.5516	-8.58197	-8.50821	5.8902	-1.58164	10.6584	12.0626
			14.6016	-8.50957	-8.53109	6.02144	-1.39663	10.6629	15.9592
			14.6516	-8.53949	-8.66914	6.06855	-1.44698	11.1592	22.4634
			14.7016	-8.52087	-8.74934	6.01664	-1.63323	11.614	26.8954
			14.7516	-8.45308	-8.90189	6.05283	-1.70438	11.0756	23.9306
			14.8016	-8.44937	-9.11354	6.1485	-1.78505	10.6024	18.044
			14.8516	-8.4588	-9.20117	6.08322	-1.81403	10.5236	13.7939
			14.9016	-8.38289	-9.28789	6.07087	-1.7773	10.4279	12.6712
			14.9516	-8.33543	-9.41486	6.18363	-1.78426	10.2659	12.6668
			15.0016	-8.35899	-9.29589	6.15173	-1.89443	10.1664	13.0582
			15.0516	-8.2793	-9.24306	6.03546	-1.99001	10.1245	13.1276
			15.1016	-8.16653	-9.33081	6.12246	-2.10007	10.0882	12.0145
			15.1516	-8.17108	-8.96838	6.2043	-2.27968	10.0523	12.0918
			15.2016	-8.16857	-8.99896	6.09477	-2.40777	10.0368	14.1308
			15.2516	-8.11276	-9.44487	6.09367	-2.39601	9.9685	18.2752
			15.3016	-8.16839	-9.71233	6.18223	-2.41129	9.88857	22.1765
			15.3516	-8.27231	-9.88465	6.04398	-2.42457	10.1831	19.1643
			15.4016	-8.36119	-10.2591	5.77854	-2.22735	13.4059	15.5914
			15.4516	-8.43046	-10.5377	5.82712	-2.06699	17.3452	14.7208
			15.5016	-8.29412	-10.5979	7.01456	-2.13702	14.9242	17.6056
			15.5516	-8.10123	-10.9117	8.54808	-2.08647	13.2687	18.3937
			15.6016	-8.44996	-11.6115	6.9658	-1.70732	11.8896	13.6347
			15.6516	-9.1136	-11.6425	5.28733	-1.793	10.8769	9.78974
			15.7016	-9.28764	-11.6745	4.79075	-1.99115	10.4509	9.45553
			15.7516	-9.3539	-11.8575	4.69418	-2.06462	10.2879	9.2063
			15.8016	-9.39229	-11.7871	4.76146	-2.15249	10.1564	8.88691
			15.8516	-9.39378	-11.7897	4.72807	-2.2603	9.94294	8.97282
			15.9016	-9.33907	-11.6677	4.68885	-2.28001	9.76939	8.46017
			15.9516	-9.29655	-11.0826	4.72452	-2.31302	9.67262	8.11602
			16.0016	-9.31997	-11.2934	4.67792	-2.37441	9.61664	8.15507
			16.0516	-9.34801	-11.6918	4.59975	-2.37357	9.60055	8.17581
			16.1016	-9.36173	-11.8493	4.63079	-2.33471	9.69384	8.15628
			16.1516	-9.39456	-12.0123	4.63759	-2.32569	11.1375	8.55403
			16.2016	-9.38433	-12.1056	4.61209	-2.25628	12.378	9.34125
			16.2516	-9.49963	-12.1972	4.50345	-1.72764	11.6863	8.82293
			16.3016	-10.1327	-12.9609	3.80544	-1.70787	11.0079	7.18122
			16.3516	-9.96062	-13.144	4.06108	-1.89287	10.3373	8.92854
			16.4016	-9.00961	-12.8548	5.42987	-1.98313	10.0178	9.85332
			16.4516	-9.21895	-12.5855	5.17388	-2.14685	9.85277	8.67707
			16.5016	-9.42855	-12.3924	4.71561	-2.30102	9.75073	8.2356
			16.5516	-9.35977	-12.165	4.69771	-2.38239	9.66176	8.02306
			16.6016	-9.24165	-11.9412	4.79193	-2.45312	9.53372	8.06623
			16.6516	-9.17769	-11.6409	4.85268	-2.52528	9.40827	8.16789
			16.7016	-9.16694	-10.5394	4.89733	-2.58605	9.31788	8.26679
			16.7516	-9.09773	25.7917	5.01067	-2.63773	9.28313	8.42427
			16.8016	-9.04341	134.169	5.13035	-2.69771	9.31321	8.45078
			16.8516	-8.98127	176.694	5.17516	-2.71699	9.34995	8.53256
			16.9016	-8.91181	183.093	5.19783	-2.75843	9.31313	8.66957
			17.0016	-8.87276	153.43	5.16107	-2.77014	9.28432	8.62372
			17.0516	-8.7814	121.679	5.1089	-2.72919	9.31187	8.67046
			17.1016	10.5439	88.2255	5.1013	-2.34592	9.50084	8.82273
			17.1516	84.4377	62.0379	5.14042	-1.37214	10.6886	8.98397
			17.2016	257.498	42.6313	5.23305	3.65223	13.3999	9.15929
			17.2516	311.83	29.3179	5.49371	50.7052	48.3433	9.22887
			17.3016	295.154	21.3778	5.76858	97.8658	91.8593	9.16807
			17.3516	273.826	15.1086	7.65519	115.341	108.671	9.22519
			17.3533	273.093	14.9158	7.82529	115.627	109.004	9.2327
			17.355	272.352	14.7148	7.99834	115.904	109.335	9.23263
			17.4016	251.056	9.40855	35.7039	120.742	113.328	9.61639
			17.4516	227.939	4.24873	155.183	112.491	101.437	11.0462
			17.5016	205.139	-0.10126	228.392	87.9484	79.8376	13.6827
			17.5516	181.921	-3.89326	214.792	61.9265	58.5652	18.2606
			17.6016	158.718	-7.17496	190.48	40.8023	42.0179	61.5106
			17.6516	136.286	-9.41428	163.809	26.6319	30.7353	136.896
			17.7016	114.118	-10.3855	136.999	17.2205	23.2911	140.974
			17.7516	92.4023	-10.4461	110.285	10.4868	17.9402	107.132
			17.8016	71.2328	-10.3822	84.5121	5.51834	14.0986	72.004
			17.8516	50.6733	-9.96846	60.6679	1.98933	11.6783	43.2554
			17.9016	31.651	-9.36352	39.2274	-0.191272	10.4986	24.7817
			17.9516	15.3138	-8.87595	22.0777	-1.11231	10.173	16.8205
			18.0016	2.94957	-8.63233	11.7307	-1.29554	10.1433	13.3517
			18.0516	-4.22511	-8.90812	7.33539	-1.33482	10.132	12.4255
			18.1016	-7.04869	-9.46706	6.09421	-1.35261	10.1639	13.3887
			18.1516	-7.78477	-8.92164	5.82982	-1.35609	10.2336	14.8474
			18.2016	-7.9742	-7.41106	5.81586	-1.39969	10.3081	16.3983
			18.2516	-7.98027	-5.23557	5.89329	-1.38308	11.3391	16.5542
			18.3016	-8.09099	-2.51448	5.96406	-1.29225	12.3047	15.7647
			18.3516	-8.28903	1.58293	5.87154	-1.2511	12.1163	14.5315
			18.4016	-8.35208	8.05429	5.80145	-1.21105	11.7035	13.0632
			18.4516	-8.41824	20.6704	5.8301	-1.16994	11.2186	11.4742
			18.5016	-8.50422	99.3971	6.12401	-1.19348	11.0327	10.4888
			18.5516	-8.47465	134.6	6.08474	-1.12205	11.219	10.0055
			18.6016	-8.35596	135.51	5.97683	-1.03113	11.6547	9.68097
			18.6516	-8.26489	113.668	5.8952	-1.01456	11.8301	9.51341
			18.7016	-8.32017	77.459	5.81701	-1.00483	11.767	9.47514
			18.7516	-8.41367	58.6969	5.75254	-1.08013	12.2519	9.50052
			18.8016	-8.44369	46.6687	5.69052	-1.0977	41.5694	9.78766
			18.8516	-8.44136	39.0028	5.68017	-1.0043	157.934	10.9404
			18.9016	-8.51721	32.4252	5.71296	-0.332492	232.448	10.7451
			18.9516	-8.55532	26.3376	6.41731	6.74587	240.963	10.1268
			19.0016	-8.49304	21.6131	6.68642	59.6266	218.559	9.94377
			19.0516	-8.1286	18.6209	6.39038	133.069	194.577	9.9349
			19.1016	-8.11826	16.5226	6.50884	162.313	170.311	10.222
			19.1516	-8.41107	15.1124	7.05563	148.935	146.018	10.8106
			19.2016	-8.45677	14.4503	23.7291	129.387	121.865	11.3889
			19.2516	-8.41549	14.549	158.321	108.737	97.2566	12.1613
			19.3016	-8.3994	15.22	230.388	86.6704	72.7989	14.6326
			19.3516	-8.41715	16.0389	218.738	63.7034	50.9076	24.1603
			19.4016	-8.31578	17.2888	200.331	41.2072	33.6057	87.1709
			19.5016	10.7457	23.0176	162.052	12.2196	15.8149	191.855
			19.5516	73.0382	41.2782	142.31	5.8403	13.9832	160.208
			19.6016	99.9686	59.9596	121.468	3.16454	14.5339	125.664
			19.6516	87.5521	47.0386	100.426	2.38044	14.9454	91.527
			19.7016	74.0478	40.7004	82.1058	2.17246	14.8522	62.2553
			19.7516	60.7763	38.7692	65.7421	2.10913	14.8384	40.4195
			19.8016	47.2192	35.3104	49.1403	2.101	15.0984	26.7595
			19.8516	33.649	32.1882	32.5679	2.22346	18.9839	18.7188
			19.9016	20.9605	29.3003	18.6638	2.47044	26.9248	14.0413
			19.9516	9.77444	26.9467	10.2599	2.77098	39.8152	11.8531
			20.0016	0.762642	25.5871	7.26724	3.07734	108.415	11.1738
			20.0516	-5.02012	24.1537	6.76047	5.58797	164.747	11.2557
			20.1016	-7.50708	22.6458	6.82455	10.841	165.374	11.7148
			20.1516	-8.1557	19.5978	7.05293	17.104	147.785	12.3531
			20.2016	-8.33957	18.2411	7.3354	54.1448	129.258	12.9433
			20.2516	-8.43911	18.522	7.67684	94.7713	110.653	13.3624
			20.3016	-8.50558	18.2957	8.22018	98.2706	92.7394	13.8705
			20.3516	-8.54258	17.6097	11.5779	87.3509	76.0566	14.5602
			20.4016	-8.5527	16.6107	97.484	74.1699	60.7862	15.2322
			20.4516	-8.5355	15.4233	165.421	60.534	46.8709	15.7862
			20.5016	-8.56689	13.6967	169.165	46.8747	34.643	16.5828
			20.5516	-8.61393	11.7029	157.919	33.1502	26.8511	18.9002
			20.6016	-8.62052	11.1733	146.042	21.9618	23.7558	26.1517
			20.6516	-8.6284	10.893	134.508	13.8955	23.0859	52.3616
			20.7016	-8.62165	10.7002	123.935	8.37058	23.9027	114.157
			20.7516	-8.55283	10.2129	113.891	5.01243	25.4152	128.099
			20.8016	-8.42214	9.26651	104.532	3.2824	27.4969	116.774
			20.8516	-8.28825	7.76859	95.7694	2.64174	30.8957	103.558
			20.9016	-8.12185	6.11302	87.1438	2.6099	51.5554	90.2813
			20.9516	-7.52344	5.05759	78.8901	2.8037	86.6356	76.9376
			21.0016	-3.90328	4.6229	71.114	3.04033	105.192	64.3049
			21.0516	7.66815	4.3053	63.7854	3.70253	107.305	52.2912
			21.1016	25.5606	3.97389	57.2824	4.51857	100.251	41.1551
			21.1516	37.129	3.57433	51.1422	5.29702	92.6994	31.7922
			21.2016	34.8632	3.51959	44.8077	6.05839	85.4003	24.2385
			21.2516	30.8087	3.96248	38.7169	6.70879	78.7028	18.6133
			21.3016	26.6496	4.48683	32.9986	7.1854	72.373	15.4182
			21.3516	22.6235	5.11058	27.6219	7.68255	66.2176	14.0853
			21.4016	18.6375	5.64795	22.7082	8.36013	60.6125	13.6887
			21.4516	14.7716	6.15837	18.2073	9.14464	55.5245	13.6474
			21.5016	11.103	6.37963	14.3446	11.9779	50.5535	13.6917
			21.5516	7.55027	6.46221	11.3338	22.3956	45.8745	13.7559
			21.6016	4.17342	6.25792	9.26864	30.2958	41.5997	13.8566
			21.6516	1.01135	5.78099	8.08593	31.3204	37.5151	13.9007
			21.7016	-1.90709	5.17391	7.58552	29.0934	33.6942	13.941
			21.7516	-4.35286	4.42976	7.43184	25.8739	30.2375	14.036
			21.8016	-6.1953	3.5788	7.4157	22.2458	27.2644	14.1686
			21.8516	-7.4737	2.65105	7.4417	18.4734	24.5935	14.3987
			21.9016	-8.22624	1.67306	7.5068	14.6089	22.0896	14.8382
			21.9516	-8.59201	0.714044	7.66193	11.0755	19.8676	15.5157
			22.0016	-8.72696	-0.255573	8.33051	8.37761	17.9765	16.5176
			22.0516	-8.80281	-1.24338	14.0018	6.33237	16.4927	18.0465
			22.1016	-8.83994	-2.15812	36.7668	4.7088	15.4954	21.1554
			22.1516	-8.82301	-3.04137	53.7642	3.48691	14.9337	26.0145
			22.2016	-8.81346	-3.89502	62.3108	2.63178	14.6605	34.9881
			22.2516	-8.81752	-4.67348	66.0672	2.01285	14.6081	50.5441
			22.3016	-8.80483	-5.39905	64.0172	1.62763	14.7189	63.3452
			22.3516	-8.78452	-6.09591	61.3256	1.51106	14.9027	67.4283
			22.4016	-8.77388	-6.70204	58.7139	1.52953	15.1269	64.5306
			22.4516	-8.73964	-7.21938	56.1057	1.58051	15.4192	60.9484
			22.5016	-8.69545	-7.72007	53.5799	1.66392	15.7681	57.0442
			22.6016	-8.62209	-8.58739	49.0121	1.80263	16.8802	48.941
			22.7016	-8.52566	-9.3627	44.9483	1.97794	24.1001	40.8824
			22.8016	-8.40626	-10.0656	40.9761	2.11502	33.9793	33.226
			22.9016	-8.197	-10.6837	37.1706	2.31138	37.8566	26.5019
			23.0016	-7.79924	-11.2581	33.6165	2.56334	36.0419	20.7035
			23.2016	-0.324626	-12.3173	26.8307	3.10458	30.1525	13.6107
			23.4016	7.77671	-13.1842	20.5013	6.42265	24.9631	11.7382
			23.6016	3.72165	-13.9026	14.3851	8.95707	20.3821	11.786
			23.8016	-0.740765	-14.5003	9.69891	4.51152	16.5147	12.1042
			24.0016	-4.78743	-14.943	7.32069	1.95839	13.5957	12.7313
			24.2016	-7.62574	-15.2635	6.83054	0.994572	12.3168	13.5967
			24.4016	-8.80542	-15.4788	7.05861	0.788581	12.1687	14.6831
			24.6016	-8.88249	-15.6271	7.95149	0.91817	12.3629	18.9122
			24.8016	-8.97027	-15.9646	11.0732	1.04871	12.8096	28.8956
			25.0016	-8.99164	-16.2673	18.509	1.24755	13.0996	28.7324
			25.2016	-8.8087	-16.2088	26.4442	1.2982	15.7386	24.635
			25.4016	-8.7585	-16.2342	25.5197	1.30759	19.526	19.321
			25.6016	-8.69871	-16.3359	22.4034	1.35459	20.1987	15.2877
			25.8016	-8.53354	-16.3575	17.9516	1.88997	18.6182	12.4171
			26.0016	-7.40271	-16.41	14.0617	2.78724	16.9737	11.0055

## Sheet: Fig.8
		Fig.8b										Fig.8c			Fig.8d																		Fig.8e
		X axial	Y axial									X axial	Y axial		X axial	Y axial
		retention time (min)	QLE94413 (mAU)	QLE93595 (mAU)	QBF84735 (mAU)	QBY04449 (mAU)	QFT12355 (mAU)	ARD43033 (mAU)	AIG00004 (mAU)	AGC75474 (mAU)		retention time (min)	AYO24072 (mAU)		retention time (min)	AWB67272 (mAU)	AXP82114 (mAU)	QIA63185 (mAU)	BAF69299 (mAU)	ADV50194 (mAU)	AEE21779 (mAU)	CDF80392 (mAU)	ANO34522 (mAU)	AYC81221 (mAU)	QKW11110 (mAU)	BAI66416 (mAU)	QLE95445 (mAU)	ABP83233 (mAU)	QCI27559 (mAU)	AZA83917 (mAU)				X axial	Y axail Product distribution/Relative content %
		12.0016	5.05226	5.01564	4.44578	5.22792	5.45799	4.97905	4.95487	9.42167		12.0016	4.31045		12.0016	16.8936	3.14215	17.8314	2.84097	14.6795	12.8973	12.5384	12.2503	12.4306	14.3602	2.774	12.5798	5.52475	1.22423	1.43325			Protein	loop1 length	DP2	DP3	DP≥4
		12.2016	5.05853	5.00211	4.39531	5.2652	5.5472	4.96335	5.04229	9.35287		12.2016	4.32442		12.2016	16.7667	3.19552	17.5187	2.95956	14.4615	12.7211	12.3446	12.0802	12.296	14.2427	2.86962	12.4211	6.36176	1.32962	1.82823			QBF84735	15	5.96	62.95	31.09
		12.4016	5.1021	4.9992	4.31156	5.29815	5.40613	4.99832	5.04319	9.34599		12.4016	4.45805		12.4016	16.8179	3.20443	17.7688	3.13624	14.3465	13.7915	12.2312	11.979	12.7696	15.5107	3.07534	12.4789	6.71365	1.75064	3.15272			ARD43033	15	4.41	50.19	45.4
		12.6016	6.1104	5.10672	4.4984	6.14584	6.85283	5.29441	5.49826	9.32175		12.6016	4.91476		12.6016	16.6368	3.27726	17.4548	5.46424	14.2854	13.3419	12.1413	11.8829	12.5261	14.3466	6.01863	12.4717	7.39196	2.75454	7.43442			QLE94413	14	3.91	79.62	16.47
		12.8016	5.56492	5.21201	4.4189	5.79121	6.66608	5.77065	6.25998	9.27115		12.8016	4.61171		12.8016	16.5003	3.29737	17.1844	3.4772	14.1549	12.7563	12.0254	11.9271	12.2209	14.1794	3.87295	12.2474	11.1731	2.51691	4.84866			QFT12355	14	24.95	73.59	1.46
		13.0016	6.72278	5.37477	5.00642	5.91055	6.15575	5.62283	5.84501	9.23342		13.0016	4.84919		13.0016	16.8165	3.65262	17.0978	3.92011	14.0692	12.9064	11.9815	11.8436	12.289	14.1131	3.99515	12.4237	8.57764	1.8041	2.87202			AGC75474	13	7.27	45.11	47.62
		13.0516	19.5748	5.64755	10.5565	6.26903	6.32069	5.61007	6.43959	9.27965		13.0516	4.96089		13.0516	17.5434	3.95121	17.3096	4.53419	14.2451	13.0943	12.0823	11.8248	12.4676	14.2536	5.07836	12.3702	8.82227	2.24291	2.77774			AIG00004	13	26.12	45.59	28.29
		13.1016	47.4534	5.88205	32.3686	6.58799	6.50639	5.66902	10.7011	9.37409		13.1016	5.04958		13.1016	18.0985	4.19101	17.4498	5.06016	14.19	13.3796	12.1286	11.8759	12.717	14.2353	10.2431	12.3908	9.15925	4.28055	2.62489			QLE93595	13	2.68	64.97	32.35
		13.1516	55.3245	5.86588	47.4246	6.54415	6.49777	5.73473	23.4266	9.46536		13.1516	5.24469		13.1516	17.7481	4.19099	17.2115	5.63323	13.9375	13.6468	11.988	11.7606	14.5031	14.2586	17.5482	12.3533	10.0783	6.54827	2.62575			QBY04449	13	3.54	88.16	8.3
		13.2016	39.0827	6.00296	36.9535	6.52275	6.77099	5.77272	30.4498	9.67052		13.2016	5.6846		13.2016	17.2986	4.27211	17.1201	6.41216	13.9779	14.1669	12.0373	11.6588	18.1594	14.483	17.6941	12.4233	10.8231	6.04058	3.14696			AYO24072	12	92.29	6.32	1.39
		13.2516	24.5852	6.51672	21.8751	6.97088	7.50603	6.10837	23.3727	9.8434		13.2516	6.54332		13.2516	17.0747	4.67663	17.3917	7.26385	14.1615	14.4492	12.281	11.7421	19.3043	14.5661	12.3874	12.5037	10.8529	4.55111	3.53823			AWB67272	11	13.36	35.9	50.74
		13.3016	16.7822	6.97099	13.2994	7.63134	8.07468	6.71338	14.9717	9.73003		13.3016	7.91528		13.3016	16.8396	5.59944	17.3701	8.1259	14.0364	14.2015	12.2917	11.7957	17.431	14.5042	8.84993	12.4629	11.8405	4.01577	3.75109			AXP82114	11	4.92	29.37	65.71
		13.3516	17.559	7.1999	11.8498	7.91416	8.21351	7.01179	10.6098	9.53023		13.3516	9.36309		13.3516	16.6344	8.06445	17.0881	8.30248	13.8308	14.0768	12.074	11.8257	15.2041	14.539	8.9036	12.3941	35.6046	3.66692	5.06806			QIA63185	10	1.11	25.67	73.22
		13.4016	26.1603	7.71132	16.5955	7.75754	8.38339	6.90707	8.93254	9.40271		13.4016	9.32742		13.4016	40.7895	9.98541	17.0317	7.929	13.9091	14.3073	12.0699	15.1247	13.99	14.7571	12.2696	12.4377	76.1168	3.37319	6.07306			QLE95445	10	1.35	36.52	62.13
		13.4516	27.1798	9.20752	17.2178	7.92245	8.64729	7.12405	9.86116	11.5565		13.4516	8.93113		13.4516	132.414	8.7072	17.2349	8.19411	14.0532	14.5479	12.2494	29.7427	13.533	15.261	13.8005	12.567	92.8776	3.94513	5.49064			ANO34522	9	3.55	24.73	71.72
		13.5016	20.8	10.1392	12.3109	8.3152	14.3286	7.86056	10.7141	46.3607		13.5016	10.018		13.5016	176.641	7.29483	17.1992	9.00407	13.9213	14.5394	12.2212	36.9863	13.3758	22.3123	10.9519	12.6117	91.8353	5.69695	5.07452			AEE21779	9	5.29	13.52	81.19
		13.5516	14.3275	8.46257	7.96135	7.51892	96.1523	8.4322	9.16113	89.0741		13.5516	10.5216		13.5516	186.17	7.37212	17.4055	8.61005	14.7299	21.0587	13.2989	31.7991	13.5241	65.568	7.25728	12.6571	82.5473	10.7442	12.2938			CDF80392	8	3.7	15.28	81.02
		13.6016	9.5601	6.53306	6.12645	6.26556	201.69	8.89239	8.94024	102.753		13.6016	54.4487		13.6016	169.326	7.85501	20.3096	7.13927	20.328	51.8066	30.1268	25.2246	14.5866	95.5053	5.25439	13.9824	71.2485	34.6682	29.3372			BAI66416	8	2.21	40.67	57.12
		13.6516	13.4752	8.28352	11.953	6.49338	244.655	11.3009	35.6032	93.3632		13.6516	156.049		13.6516	135.439	16.9817	24.419	6.60392	26.0101	66.0019	49.7138	20.8534	17.8374	87.2381	5.64947	19.9728	61.2019	57.0495	35.9777			ABP83233	7	11.69	27.68	60.63
		13.7016	46.3683	29.3582	55.8336	7.98606	228.762	18.1526	105.237	74.2591		13.7016	206.318		13.7016	101.035	56.2752	24.2144	7.36313	24.0876	58.7688	48.6221	17.4359	21.6331	66.8549	6.74258	24.1996	48.4708	54.0586	30.7855			AYC81221	7	0.93	21.18	77.89
		13.7516	95.4394	61.8616	117.669	14.0589	180.198	32.1405	161.088	54.8637		13.7516	195.738		13.7516	76.2893	94.0864	22.1676	13.1782	20.4634	46.087	39.0242	15.0693	21.7755	50.1037	9.77497	22.1546	37.1245	40.2463	22.4965			QKW11110	6	12.58	26.39	61.03
		13.8016	102	69.1757	124.284	23.6563	130.414	44.8134	161.012	38.6923		13.8016	144.324		13.8016	61.0988	96.751	20.1994	25.3485	17.8649	34.9086	30.1194	13.8398	19.8165	37.4795	18.5318	19.3961	28.6036	29.6519	15.7533			ADV50194	6	2	26.73	71.27
		13.8516	73.1798	48.8184	90.8058	24.4321	86.5182	40.2652	121.196	27.8518		13.8516	94.2833		13.8516	49.9686	68.7659	18.7266	27.2279	15.9746	26.6876	23.1608	13.1312	17.7307	29.1847	23.828	17.3717	23.4933	23.2604	11.7033			AZA83917	6	5.74	34.84	59.42
		13.9016	44.0071	28.2713	55.3175	17.0792	52.2786	27.0356	77.2161	21.6622		13.9016	55.6528		13.9016	41.0448	39.6851	17.8348	18.1154	14.8812	21.4014	18.589	12.6854	15.6184	24.3814	19.435	15.8101	20.0774	19.0438	9.77027			QCI27559	5	6.82	30.49	62.69
		13.9516	25.4318	15.7927	31.1465	11.245	29.7075	18.8342	44.9618	18.3724		13.9516	30.7131		13.9516	33.5642	22.4244	17.5217	12.8877	14.4294	18.4644	16.066	12.4966	14.3471	21.9727	15.3982	14.5096	17.6137	15.9085	8.96732			BAF69299	5	2.56	14.32	83.12
		14.0016	15.2009	10.3937	16.9966	8.98373	17.403	14.8521	25.2649	16.8421		14.0016	17.006		14.0016	27.3556	12.5958	17.5803	12.4804	14.2206	17.2301	15.0222	12.3088	13.7473	20.802	14.1201	13.668	17.3747	14.5861	8.68966
		14.0516	11.9079	9.32765	10.2306	9.4553	12.527	12.7232	14.4436	15.7134		14.0516	11.4873		14.0516	22.6555	7.23116	17.613	11.0358	14.0754	16.0099	14.0323	11.9641	13.3762	20.3168	10.8313	13.1385	18.1494	14.8029	8.2347
		14.1016	10.5588	8.5692	7.82374	10.2351	12.1259	11.4651	10.655	13.838		14.1016	9.97353		14.1016	19.5036	5.55745	17.4705	9.25044	13.8908	14.8672	13.0288	11.5971	13.0938	20.0494	8.8564	12.7569	19.9322	17.1785	7.80611
		14.1516	8.47223	7.71391	6.53823	9.5118	12.8579	9.65399	9.52255	11.8676		14.1516	8.91511		14.1516	17.6453	5.18153	17.4361	8.82476	13.6928	14.5925	12.2616	11.3261	13.1172	19.6252	8.66685	12.55	27.8327	19.6219	7.76538
		14.2016	7.52782	7.37911	5.88802	8.70754	13.7959	8.074	8.96462	10.4437		14.2016	7.95124		14.2016	16.8078	5.10349	17.4061	8.67574	13.6064	16.5369	11.8941	11.1908	13.5487	18.6864	8.24835	12.7725	44.31	20.2933	7.88652
		14.2516	7.30014	7.46535	5.7083	8.61395	12.9696	7.45471	8.72218	9.62854		14.2516	7.62155		14.2516	16.4804	5.15997	17.4783	8.69822	13.5922	18.8045	11.776	11.1568	13.7539	17.4857	8.15491	13.3356	52.8089	19.6937	8.0868
		14.3016	7.18343	7.39975	5.61233	8.57417	10.9162	7.43864	8.58018	9.18852		14.3016	7.41369		14.3016	16.339	5.15947	17.2684	8.80708	13.5137	18.0218	11.654	11.1137	13.3523	16.7776	8.1093	13.4209	49.9205	20.3237	9.66651
		14.3516	7.15404	7.45844	5.63284	8.43072	9.82501	8.06739	8.27277	9.00524		14.3516	7.35474		14.3516	16.2133	5.16982	17.0922	9.58222	13.4223	15.9746	11.5457	11.0232	13.0006	16.7183	8.10358	12.9623	48.7986	22.2932	14.0454
		14.4016	7.3482	7.80452	5.80999	8.45838	9.43801	8.69087	8.0969	8.90308		14.4016	7.99671		14.4016	16.1483	5.3833	17.1375	12.6519	13.4724	15.1263	11.5227	10.9825	13.0006	16.5731	9.53224	12.6874	47.4993	21.487	15.9164
		14.4516	7.54236	7.9253	5.87463	8.54845	9.29518	9.44942	8.168	8.81837		14.4516	9.14086		14.4516	16.1015	5.67575	17.0746	17.375	13.4256	14.8339	11.524	11.0071	12.8647	16.1679	13.8419	12.5618	47.1779	19.7225	15.6951
		14.5016	7.95015	8.28002	5.85043	9.35207	9.37514	9.38474	8.57078	8.78923		14.5016	9.59736		14.5016	15.9844	5.59042	16.8636	19.7215	13.2887	14.4364	11.4505	10.9578	12.608	15.8142	17.5267	12.437	41.5474	18.2825	15.6345
		14.5516	9.32571	10.9383	6.10793	11.7182	9.24442	9.1974	9.71637	8.78668		14.5516	11.6645		14.5516	15.9716	5.35983	16.9172	17.4273	13.3113	13.9683	11.3969	10.9649	12.4991	15.6843	15.4681	12.3148	31.8552	18.4258	15.4398
		14.6016	12.4241	13.0004	6.58401	14.7201	9.32694	9.11255	12.2517	8.76449		14.6016	16.6767		14.6016	16.0847	5.28761	17.8499	13.1449	13.3664	13.7031	11.4332	11.0605	12.4535	15.7447	11.1153	12.1867	28.5072	23.16	14.7212
		14.6516	12.5176	10.3488	6.29567	16.0019	9.82939	9.18343	14.8647	8.72329		14.6516	16.4782		14.6516	16.0577	5.17133	18.4551	10.2412	13.2583	13.858	11.3885	11.0992	12.3184	17.5643	8.50466	12.0953	30.705	31.7772	14.1835
		14.7016	9.25053	7.84973	5.79037	15.3282	10.0707	11.1346	14.9772	8.69221		14.7016	12.2552		14.7016	15.9409	5.05352	17.8747	8.84813	13.1865	14.8352	11.3025	11.0864	12.4842	20.4062	7.34552	12.0722	36.1463	32.9759	14.283
		14.7516	7.52658	7.19442	5.69977	13.4511	10.9423	13.0829	12.2812	8.68023		14.7516	9.75603		14.7516	15.8774	5.02844	17.4157	9.19169	13.2782	16.9093	11.3304	11.1543	13.0033	19.618	7.30571	12.3752	42.1422	27.4715	14.2307
		14.8016	7.2373	7.0754	5.72652	11.4393	12.8835	14.3573	9.57006	8.65184		14.8016	8.6766		14.8016	15.8309	5.01612	17.3007	10.3393	13.2906	18.1197	11.3728	11.2738	13.2166	17.4517	7.86978	12.7911	41.8192	21.1798	13.8209
		14.8516	7.31731	7.14383	5.71995	10.6207	15.0846	17.671	8.67335	8.63594		14.8516	8.06021		14.8516	15.669	4.88961	17.0949	9.30443	13.1569	18.4958	11.3026	11.2528	12.8701	16.4142	7.43247	12.8038	38.4461	16.3367	13.2744
		14.9016	8.15594	7.24878	5.79048	10.3664	16.722	14.7682	8.66744	8.62408		14.9016	8.60907		14.9016	15.5879	4.81136	16.9652	7.71454	13.1687	16.9854	11.266	11.271	12.4805	15.9184	6.64127	12.6227	36.5049	12.9487	13.043
		14.9516	8.24326	7.27825	5.73585	9.68844	17.3727	9.93176	8.59244	8.63475		14.9516	8.34902		14.9516	15.661	4.87579	17.0568	7.54821	13.2628	14.8169	11.3398	11.4027	12.3412	15.5533	6.30753	12.3354	37.0784	11.1916	16.0786
		15.0016	7.07496	7.14679	5.55293	9.49043	16.7997	7.79714	8.72474	8.64442		15.0016	7.4527		15.0016	15.6066	4.8013	17.0458	12.0318	13.1888	13.8742	11.3399	11.4703	12.2447	15.227	8.08319	12.1835	39.9781	10.2971	21.2499
		15.0516	6.65383	6.85923	5.42549	9.25178	14.873	7.3698	8.30397	8.64642		15.0516	7.00916		15.0516	15.5363	4.67727	17.0055	17.5691	13.1397	13.4852	11.2888	11.4842	12.2017	15.1414	12.2732	12.1299	38.4405	9.62252	19.5043
		15.1016	6.66744	6.88607	5.54591	9.81267	12.7044	7.24924	8.05376	8.59924		15.1016	6.78022		15.1016	15.592	4.78566	16.9995	15.392	13.2016	13.3351	11.3411	11.5383	12.2189	15.1714	10.9896	12.099	31.7706	9.36262	15.2072
		15.1516	8.37337	7.1241	5.93575	12.1969	11.5334	6.9839	9.01945	8.53551		15.1516	7.31732		15.1516	15.5781	4.93	16.7282	11.1472	13.1309	13.3186	11.3679	11.5895	12.1486	15.1211	8.1783	12.0943	28.2483	9.40112	11.7926
		15.2016	11.5069	7.19268	5.99897	20.8912	11.5987	6.77088	12.7167	8.49559		15.2016	8.62175		15.2016	15.4587	4.78043	16.3388	8.129	13.0243	13.1796	11.2949	11.5674	12.1092	15.2249	6.94832	12.0519	27.7629	9.3731	10.2824
		15.2516	9.89283	7.20572	5.68045	23.2275	11.309	6.52783	17.7058	8.48585		15.2516	8.35279		15.2516	15.4309	4.67544	16.2544	7.13499	13.0494	12.8325	11.2931	11.5573	12.1933	15.4134	6.99805	12.0162	32.3674	9.07078	9.99541
		15.3016	7.52801	7.50015	5.5855	18.9824	11.4228	6.47785	14.7603	8.48539		15.3016	7.6027		15.3016	15.4864	4.7115	16.3511	6.9693	13.1254	12.8465	11.3575	11.6267	12.1456	15.1303	6.66467	12.1521	48.678	8.60806	9.98471
		15.3516	6.64862	7.77646	5.44305	14.3797	12.1195	6.46434	10.9408	8.53017		15.3516	7.61073		15.3516	15.4705	4.57061	16.3218	6.56354	13.1028	13.0754	11.3393	11.7088	12.0106	14.7541	5.9928	12.2616	52.461	8.29495	9.84852
		15.4016	6.88699	7.27007	5.32265	11.0981	15.1568	6.27126	8.99946	8.79827		15.4016	8.3764		15.4016	15.5644	4.3879	16.6206	6.36282	13.4767	13.3865	11.5715	12.2217	12.5693	15.2944	5.91986	12.3252	52.4251	8.17086	9.71725
		15.4516	7.73598	7.77567	6.07546	10.6477	28.122	6.7035	9.23236	9.02858		15.4516	8.09333		15.4516	15.7935	5.07056	17.325	7.07986	14.0657	13.9773	12.4367	13.0469	15.3311	16.1595	6.57382	12.9711	49.3245	8.12546	9.71296
		15.5016	6.95355	7.85047	6.67853	11.5396	32.4234	7.43391	10.1871	9.59112		15.5016	7.56901		15.5016	15.7238	6.16531	18.3843	7.2817	15.0454	13.9206	12.3911	12.6029	15.5228	15.5564	6.98513	12.8689	38.8097	7.8942	9.98053
		15.5516	6.11477	6.77951	5.61177	11.3711	27.2703	6.68366	9.69074	9.56592		15.5516	6.98515		15.5516	15.5347	5.55536	18.4527	6.14023	15.0723	13.4576	11.9726	12.1845	14.3019	15.1112	6.11299	12.4347	30.3079	7.35129	10.024
		15.6016	5.38658	5.75002	4.50049	8.58267	20.957	5.5031	7.42713	9.2459		15.6016	5.78925		15.6016	15.4968	4.08336	17.7266	4.87	14.4745	13.4123	11.7911	11.9558	13.6367	14.7937	4.70647	12.1806	25.7383	5.88488	8.51563
		15.6516	4.9971	5.41356	4.08169	7.10953	15.3748	5.15281	6.50171	9.00523		15.6516	4.94615		15.6516	15.4571	3.34238	17.366	4.29413	14.0816	13.4502	11.6581	11.8231	12.859	14.4818	4.09425	12.018	23.6648	5.1058	7.59803
		15.7016	5.0909	5.1353	4.10348	7.07925	11.3692	5.20207	6.47893	8.82403		15.7016	4.87342		15.7016	15.3754	3.20277	16.877	4.42239	13.6805	13.43	11.5146	11.6607	12.3449	14.2992	4.27436	11.9283	21.0672	4.62622	7.26842
		15.7516	5.24816	5.08316	4.29008	6.86615	9.89471	5.12914	6.45425	8.74028		15.7516	4.77499		15.7516	15.4195	3.25644	16.6366	4.74399	13.5032	13.0405	11.4699	11.5261	12.2047	14.2802	4.45741	11.8029	18.7723	4.07644	6.81853
		15.8016	5.25789	5.24653	4.54364	6.9936	10.5243	5.17385	6.63194	8.72256		15.8016	4.64147		15.8016	15.6971	3.3615	16.6331	4.64596	13.468	12.5882	11.4627	11.5024	12.0121	14.2304	4.18657	11.7201	17.0621	3.71145	6.16084
		15.8516	5.32656	5.25599	4.59236	6.99598	11.0338	5.2258	6.60393	8.7017		15.8516	4.65116		15.8516	15.9561	3.33545	16.541	4.24398	13.379	12.373	11.3774	11.4499	11.7898	14.136	3.96362	11.668	15.6181	3.3865	5.76859
		15.9016	5.57273	5.36891	4.44569	6.79701	9.85174	5.17212	6.69576	8.66668		15.9016	4.70678		15.9016	15.9666	3.30364	16.4238	4.08669	13.3433	12.2441	11.3255	11.304	11.7192	14.1047	3.88223	11.5924	14.7438	3.01169	5.45709
		15.9516	5.70794	5.71865	4.32217	6.74345	8.48446	5.17091	6.82226	8.61817		15.9516	4.66959		15.9516	15.9102	3.34549	16.3969	4.00527	13.3125	12.1907	11.3492	11.2232	11.6945	14.076	3.75495	11.5775	14.7089	2.74023	5.02234
		16.0016	5.51897	5.61561	4.26708	6.88434	8.07259	5.28257	6.74735	8.58804		16.0016	4.79119		16.0016	15.7883	3.33287	16.2955	3.88213	13.1907	12.1601	11.3093	11.16	11.6179	13.9736	3.69919	11.5524	15.247	2.49609	4.66915
		16.0516	5.5087	5.28508	4.21582	7.13758	7.69077	5.30955	6.52766	8.60191		16.0516	5.0968		16.0516	15.6179	3.29253	16.2291	3.84766	13.1487	12.0853	11.2619	11.0332	11.6044	13.9508	3.74654	11.5011	14.7713	2.25016	4.47572
		16.1016	5.64419	5.29255	4.28983	6.94336	8.03639	5.24066	6.13869	8.60054		16.1016	5.00445		16.1016	15.5398	3.37953	16.2794	3.89164	13.2041	12.0734	11.2729	10.9866	11.6151	14.0061	3.79129	11.497	17.08	2.14497	4.33195
		16.1516	5.2936	5.36124	4.2767	6.37114	8.39447	5.33847	5.89906	8.76118		16.1516	4.74995		16.1516	15.4166	3.41341	16.468	3.8151	13.2362	12.1188	11.3001	11.1033	11.6698	14.4269	3.74653	11.5034	28.0857	2.09378	4.22257
		16.2016	5.58019	5.51107	4.20888	5.93405	7.97454	5.43666	5.69934	9.16862		16.2016	4.62908		16.2016	15.2576	3.35957	18.3726	3.75268	13.8945	12.5034	11.7213	11.4189	12.4733	15.1205	3.7	11.9738	25.7736	2.41321	4.94025
		16.2516	7.30657	6.21554	4.67226	5.73447	7.92121	5.53752	5.51584	9.0707		16.2516	4.52869		16.2516	15.2515	3.92503	19.1512	4.37478	14.1173	13.5131	12.3621	11.2779	12.9741	15.0246	4.42297	12.8348	19.9193	2.88358	6.41821
		16.3016	6.22925	6.1338	5.90216	5.91305	9.00457	6.00455	5.43506	8.94369		16.3016	4.46453		16.3016	15.2193	4.83475	18.3197	5.40453	13.7913	13.3348	12.1593	11.1034	12.5883	14.8498	5.40648	12.5782	15.7372	1.62156	5.1315
		16.3516	4.696	5.04029	5.08328	6.26253	8.16746	7.00747	6.06934	8.79204		16.3516	5.22635		16.3516	15.1884	4.29606	17.6384	4.36965	13.5425	12.9268	11.8743	10.947	12.2149	14.7479	4.5096	12.2569	13.1207	1.20877	4.7389
		16.4016	4.55721	4.68759	3.97128	5.61972	6.53003	5.91791	5.64665	8.68057		16.4016	4.88715		16.4016	15.3974	3.26195	17.0164	3.43849	13.3377	12.5329	11.5831	10.8083	11.9613	14.7626	3.46183	11.8721	11.883	1.324	4.94956
		16.4516	4.8594	4.95575	4.02967	5.44649	6.26028	5.39114	5.39871	8.58649		16.4516	4.43185		16.4516	15.5402	3.18462	16.6048	3.55522	13.1179	12.3174	11.4194	10.6824	11.7844	14.5329	3.47544	11.6502	11.5005	1.73275	5.38913
		16.5016	5.15792	5.19541	4.25262	5.58596	6.24014	5.61006	5.46717	8.48275		16.5016	4.50911		16.5016	15.4599	3.37386	16.264	3.84354	12.9454	12.1658	11.249	10.5679	11.6462	14.2365	3.73886	11.51	11.3549	2.28866	5.87296
		16.5516	5.44914	5.38708	4.44729	5.70978	6.33573	5.90579	5.60657	8.39733		16.5516	4.67293		16.5516	15.3262	3.56366	16.0244	4.02183	12.8005	11.9962	11.1205	10.4866	11.5466	14.0028	3.91486	11.3674	11.4023	2.50805	5.99761
		16.6016	5.71263	5.61036	4.62599	5.87443	6.45015	5.82424	5.75737	8.32614		16.6016	4.80588		16.6016	15.1862	3.71973	15.8128	4.11124	12.6726	11.9203	11.0429	10.422	11.49	13.8234	3.99089	11.3239	11.8049	2.62011	6.19922
		16.6516	5.9209	5.71548	4.72978	5.99827	6.48003	5.73748	5.85075	8.27451		16.6516	4.8978		16.6516	15.0894	3.7907	15.6145	4.16212	12.5604	11.9349	10.9755	10.3416	11.4419	13.6967	4.04083	11.2998	12.3554	2.83194	6.41473
		16.7016	46.6085	5.73672	4.75337	6.03839	6.41421	5.74653	5.89703	8.2255		16.7016	4.96366		16.7016	15.0169	3.7917	15.4919	4.15195	12.4769	11.921	10.9063	10.3184	11.3638	13.5976	4.04189	11.2513	12.7837	3.01396	6.1732
		16.7516	277.379	5.90372	4.85745	6.06389	6.44269	5.7725	5.92584	8.18775		16.7516	5.01823		16.7516	14.9459	3.79525	15.3597	4.16183	12.3683	11.7597	10.814	10.2957	11.2501	13.4974	4.07144	11.1333	13.2711	3.25547	6.00787
		16.8016	525.775	6.16764	4.98032	6.11198	6.56307	5.85582	5.97977	8.16066		16.8016	5.05057		16.8016	14.9342	3.86182	15.2561	4.27349	12.3385	11.6299	10.7319	10.2478	11.1917	13.4727	4.17027	11.0354	13.7088	3.40486	6.14639
		16.8516	627.227	6.42819	5.21339	6.20776	6.74255	6.10651	6.06514	8.32373		16.8516	5.10073		16.8516	14.9221	3.96074	15.2317	4.35587	12.2951	11.6058	10.684	10.2015	11.226	13.4263	4.25905	10.965	14.0144	3.86061	6.88663
		16.9016	624.149	54.1637	38.4697	6.3338	7.0797	6.36841	6.16686	61.5013		16.9016	5.15567		16.9016	14.8398	4.02095	15.2087	4.38539	12.1774	11.5395	10.6085	10.1278	11.2295	13.2941	4.30023	10.8965	14.2066	4.78703	7.81932
		17.0016	557.606	532.122	362.811	6.66379	8.30093	6.23562	6.41862	271.627		17.0016	5.26991		17.0016	14.8387	4.14008	15.0215	5.87618	12.1054	11.6535	10.5951	10.1775	11.3298	13.4796	4.66615	11.0274	14.895	6.57128	9.17627
		17.0516	524.912	510.216	474.842	6.83462	77.5066	6.40744	6.58804	303.229		17.0516	5.30374		17.0516	17.6146	4.22332	14.8793	7.6552	12.0596	11.7615	10.6038	10.1809	11.3874	13.5992	5.14528	11.1905	16.7636	5.45302	9.86109
		17.1016	490.429	478.655	474.366	6.96655	310.122	6.64123	6.83173	321.835		17.1016	5.32453		17.1016	99.9338	4.95377	15.0339	8.60535	12.1471	11.9698	10.6728	10.436	12.9023	13.8988	5.73344	12.0093	22.0394	5.27576	10.4651
		17.1516	456.758	444.337	445.174	7.15718	427.501	6.90568	7.08598	340.25		17.1516	5.34825		17.1516	294.348	26.2052	15.33	8.20936	12.1545	12.1082	10.7033	16.1722	25.5375	14.6817	9.47631	19.5066	32.8192	6.02422	10.8936
		17.2016	424.243	410.141	414.791	7.3845	409.292	7.07793	7.34767	314.021		17.2016	5.43711		17.2016	335.575	140.058	15.6242	7.82918	12.3765	12.4695	10.7427	69.3299	35.2266	17.2942	30.1432	54.2186	66.8698	10.6625	10.2636
		17.2516	390.387	376.391	384.234	9.45476	377.748	8.25765	8.12649	280.763		17.2516	5.49302		17.2516	321.049	283.197	16.1895	11.2791	13.8387	13.8303	11.539	112.596	56.6236	25.5347	48.8822	134.927	101.18	29.5863	11.362
		17.3016	357.223	341.814	352.754	47.5144	344.697	71.2784	12.9571	247.544		17.3016	5.54241		17.3016	298.807	304.224	20.3576	22.6549	44.4821	16.2516	33.0511	123.448	98.7718	79.0217	69.2469	174.486	127.202	85.8719	63.1484
		17.3516	325.614	307.877	322.282	176.638	311.907	240.681	32.3237	214.446		17.3516	5.94545		17.3516	273.922	281.065	67.4118	28.3713	104.029	41.5886	92.6627	118.824	137.412	136.643	142.609	192.389	159.102	146.702	119.755
		17.3533	324.553	306.767	321.285	180.981	310.832	244.699	33.6788	213.335		17.3533	5.9748		17.3533	273.082	280.156	69.8554	28.3446	105.391	43.4324	93.9804	118.493	138.227	137.804	145.43	192.684	160.364	148.432	121.089
		17.355	323.485	305.65	320.281	185.207	309.754	248.531	35.1007	212.225		17.355	6.00242		17.355	272.238	279.24	72.3025	28.2991	106.706	45.285	95.2501	118.156	139.013	138.919	148.212	192.957	161.62	150.109	122.38
		17.4016	293.204	274.716	292.05	248.822	279.878	280.855	107.581	181.449		17.4016	7.13853		17.4016	248.379	251.924	124.727	27.3482	126.001	86.6434	117.08	105.637	151.312	158.876	201.319	189.936	190.293	181.814	146.965
		17.4516	261.152	241.313	261.395	233.753	247.497	259.411	200.071	149.529		17.4516	8.83121		17.4516	221.722	220.354	138.538	34.3889	125.339	104.106	125.654	86.0299	149.621	153.317	198.948	170.391	187.604	188.582	158.544
		17.5016	230.074	208.479	231.597	205.036	215.37	229.858	210.025	118.639		17.5016	10.5807		17.5016	194.912	188.805	128.853	47.7285	108.393	107.808	118.721	64.4212	133.212	126.605	175.509	143.991	160.291	175.811	154.615
		17.5516	198.457	176.467	201.846	175.236	183.775	197.633	185.313	89.0816		17.5516	12.0686		17.5516	168.727	157.783	99.6661	70.6572	79.5221	96.1893	101.716	48.6624	107.717	92.8026	148.561	116.175	124.74	144.881	135.861
		17.6016	166.929	144.443	171.474	144.745	151.906	165.638	156.305	63.2238		17.6016	13.7474		17.6016	142.727	126.526	67.9592	85.9711	54.0643	76.2172	76.5863	38.2589	81.1041	65.0209	120.298	88.8674	90.4392	105.581	103.755
		17.6516	136.002	113.143	141.7	113.487	120.428	135.287	126.509	44.1712		17.6516	14.7882		17.6516	117.589	96.3308	47.1645	73.5422	38.4089	55.0575	54.4768	31.3318	57.8242	46.9777	91.5819	64.3126	69.1508	72.1	72.5831
		17.7016	105.357	83.5362	112.603	83.2227	90.4852	107.888	96.3785	31.6554		17.7016	15.7786		17.7016	94.1712	67.9997	35.3984	50.4535	29.1762	40.1795	38.5468	26.6022	41.3773	35.6015	63.4043	46.1133	51.985	49.0168	50.4391
		17.7516	76.2041	56.1654	84.0213	55.715	62.9252	81.8064	67.3594	23.1773		17.7516	15.5569		17.7516	72.767	42.2252	28.1558	29.3093	23.066	30.488	28.1369	23.1248	30.9905	27.5826	38.4033	33.9639	36.3229	33.57	35.7086
		17.8016	49.4773	33.0958	56.9064	33.4265	40.0353	56.5656	42.2848	17.1335		17.8016	13.0145		17.8016	54.4867	22.2003	23.0939	15.6976	18.7563	23.7689	21.1198	19.9429	24.0174	21.9958	20.9202	25.6273	26.4126	22.4197	25.1108
		17.8516	27.322	17.4561	33.0392	18.6774	23.687	35.7035	24.2491	12.917		17.8516	11.2202		17.8516	41.0147	10.8059	19.6281	9.13428	15.7936	19.1852	16.3622	16.9991	18.9861	18.5759	12.3239	19.8307	20.7146	14.5481	17.698
		17.9016	13.9125	9.9723	16.1369	11.3212	14.6001	21.5713	14.4174	10.3864		17.9016	9.66635		17.9016	31.901	6.447	17.6247	7.15761	14.0432	15.9894	13.3383	14.4442	15.4627	16.6292	8.50459	15.8496	17.8821	8.87208	14.8074
		17.9516	8.7912	7.85522	8.32055	8.95478	11.0246	16.1862	10.3105	9.32388		17.9516	8.29136		17.9516	25.6943	5.29577	16.9806	6.80263	13.5837	14.1621	11.9101	12.6065	13.5607	15.8109	6.629	13.5047	17.3501	5.42898	11.8997
		18.0016	7.75308	7.67212	6.43929	8.97398	9.56112	12.5249	9.07377	9.11272		18.0016	7.79254		18.0016	21.5912	5.01511	17.0504	6.67717	13.6612	13.434	11.6046	11.6142	12.8119	15.6114	5.84374	12.517	16.6364	3.98241	7.64717
		18.0516	7.54893	7.7806	6.07535	10.0348	8.95347	10.0488	8.85182	9.12623		18.0516	7.81107		18.0516	18.9143	4.77584	17.0819	6.23635	13.6153	13.0315	11.6011	11.1724	12.4354	15.6308	5.42003	12.1984	15.4124	3.45193	5.78833
		18.1016	7.5039	7.72604	5.8988	11.3755	8.80178	8.83721	8.95247	9.13994		18.1016	7.99412		18.1016	17.5298	4.59656	17.0933	5.84703	13.7154	12.8104	11.6067	11.0959	12.2864	15.9121	5.2464	12.1058	14.9477	3.01624	5.2432
		18.1516	7.55775	7.66219	5.82755	12.0835	9.11295	7.77053	9.27855	9.11148		18.1516	7.87893		18.1516	17.0884	4.80019	17.1698	5.74651	13.7671	12.7594	11.657	11.0995	12.2612	16.0473	5.32609	12.0461	14.3035	2.75095	5.01383
		18.2016	7.46948	7.56539	5.77643	11.5587	9.65207	7.67307	9.49829	9.09787		18.2016	7.67026		18.2016	16.8408	5.06469	17.0942	5.64342	13.6648	12.6307	11.6363	10.9464	12.2068	16.0069	5.38692	11.9866	15.9887	2.6456	4.87347
		18.2516	7.61191	7.44752	5.9179	10.5879	11.1309	8.0806	9.54688	9.10344		18.2516	7.4093		18.2516	16.7684	5.52043	17.107	5.9862	13.7576	12.6178	11.6295	10.8935	12.2698	16.4325	5.72494	12.0059	16.2489	2.63977	4.86445
		18.3016	8.08853	7.60329	6.51971	9.80737	12.0741	8.58725	9.37392	9.1628		18.3016	7.46409		18.3016	16.8556	6.09785	17.3183	6.17227	13.9007	12.8631	11.8425	11.0612	12.7497	17.3699	6.1726	12.1483	14.4536	2.88167	4.87145
		18.3516	7.67897	7.32312	6.79425	8.95718	10.9083	8.32367	8.69391	9.22187		18.3516	7.24924		18.3516	16.7556	5.8125	17.3829	5.59938	13.8798	13.1821	12.0498	11.0711	13.0996	17.6115	5.77639	12.5652	13.6116	3.21096	4.97056
		18.4016	7.1375	6.92647	6.28996	8.06409	9.69841	7.68595	8.06184	9.31828		18.4016	6.54278		18.4016	16.7109	5.27539	17.6774	5.06995	14.0536	13.2535	12.0499	11.0936	13.0522	17.3544	5.20149	12.6672	13.7959	3.01355	5.18256
		18.4516	6.72649	6.65419	5.85944	7.47518	9.05999	7.1658	7.49373	9.45653		18.4516	5.98583		18.4516	16.7439	4.92583	18.1575	4.86646	14.2141	13.2606	12.0461	11.1363	12.9278	16.9829	4.86918	12.62	13.8222	3.00336	5.49093
		18.5016	6.47515	6.47379	5.53404	7.22535	8.68004	6.78034	7.12688	9.4986		18.5016	5.74218		18.5016	16.6137	4.75958	18.1424	4.85759	14.1547	13.1197	11.9586	11.1171	12.717	16.6739	4.79188	12.5119	13.5084	3.15044	5.63071
		18.5516	6.47347	6.45953	5.48513	7.17021	8.41568	6.64439	7.08533	9.48733		18.5516	5.71801		18.5516	16.579	4.73158	18.0548	4.93746	14.1686	13.0267	11.8961	11.2075	12.6448	16.3978	4.88033	12.4412	13.791	3.53312	5.85259
		18.6016	6.43793	6.50238	5.52581	7.19342	8.17161	6.61339	7.09592	9.46156		18.6016	5.69163		18.6016	16.5847	4.74111	17.9547	4.94796	14.1098	12.9993	11.8582	11.2784	12.638	16.2474	4.92329	12.3947	14.7164	3.91127	6.26973
		18.6516	6.41935	6.47879	5.47224	7.19936	7.91952	6.64215	7.17334	9.49868		18.6516	5.69902		18.6516	16.4832	4.73735	17.8648	4.93282	14.0448	12.9721	11.8049	11.3266	12.6998	16.3033	4.96624	12.3616	17.749	4.45757	6.86537
		18.7016	6.50242	6.52821	5.52101	7.20199	7.72511	6.67453	7.29147	9.6191		18.7016	5.7452		18.7016	16.4209	4.88821	17.7174	5.09107	13.9823	13.0369	11.7664	11.4207	12.8104	16.4329	5.07504	12.3502	21.583	6.05588	7.40352
		18.7516	6.63948	6.69593	5.64428	7.35546	7.92798	6.68232	7.25333	9.91433		18.7516	5.81673		18.7516	16.1951	5.60636	17.134	5.55336	13.5748	12.9861	11.5417	11.3662	12.6574	16.2809	5.43722	12.2477	25.0756	6.74836	8.36819
		18.8016	7.11619	7.08598	6.2788	7.91851	8.36162	6.97093	7.61245	22.1788		18.8016	6.48665		18.8016	15.8033	7.051	16.3213	6.01295	13.0255	12.7426	11.4879	11.3285	12.6628	16.1528	6.13195	12.0597	37.9343	6.03605	8.86007
		18.8516	7.15927	7.11064	6.80438	8.02034	7.98947	7.09211	7.72292	120.811		18.8516	6.94854		18.8516	15.5923	19.4025	15.8064	5.73068	12.6654	13.0477	12.2845	25.8835	18.8603	16.5501	6.09496	12.4384	48.0654	5.80795	8.53866
		18.9016	6.95204	6.91521	6.41191	7.78654	7.73399	6.91185	7.43382	209.8		18.9016	6.32579		18.9016	17.8349	175.288	15.5557	5.87616	12.5745	13.8462	13.6541	87.8958	56.0971	16.5478	6.085	12.9288	63.9315	6.14899	8.86804
		18.9516	7.04251	6.9031	6.52643	7.68988	7.85161	6.9355	7.4198	251.95		18.9516	5.97113		18.9516	46.7881	308.633	15.9186	7.19434	13.1083	15.1703	99.8307	128.038	109.739	18.4537	7.15275	13.8732	93.4589	7.06645	9.63178
		19.0016	7.45958	7.15917	19.3669	7.91019	8.26329	7.07992	7.61475	235.37		19.0016	5.96351		19.0016	90.5793	305.373	16.6233	15.0219	14.5431	33.6367	202.463	141.634	174.528	25.222	15.1207	30.5921	122.338	12.9782	10.9788
		19.0516	8.52067	7.70694	76.0532	8.63353	8.36837	7.38453	8.07395	212.531		19.0516	6.26279		19.0516	183.924	283.663	17.7019	45.3426	42.2991	131.895	232.351	143.997	198.072	66.1007	51.7695	96.4412	147.058	28.4662	15.6851
		19.1016	17.1521	8.35597	161.458	9.22865	8.31994	7.81865	8.80031	188.993		19.1016	6.53689		19.1016	217.492	260.483	19.5828	71.6784	108.804	193.515	215.269	138.72	189.891	150.592	126.965	163.041	154.577	50.0731	20.9824
		19.1516	48.2972	11.9439	225.453	9.5642	8.58443	8.53334	9.74508	165.213		19.1516	6.45936		19.1516	235.468	236.886	37.2713	113.764	158.26	196.35	192.696	123.712	172.408	194.09	186.617	181.656	149.877	80.3066	44.8929
		19.2016	86.9099	69.3229	224.785	10.0845	9.43565	9.36717	11.2902	141.413		19.2016	6.35022		19.2016	230.82	213.588	92.6174	154.505	168.562	175.171	169.565	100.867	153.032	193.549	195.23	173.106	133.396	113.835	89.6873
		19.2516	132.385	160.012	209.352	10.3452	11.109	14.1524	17.8862	117.644		19.2516	6.34512		19.2516	215.423	190.38	133.848	156.506	148.53	152.46	146.152	80.9552	133.079	169.613	178.105	155.917	109.971	132.115	111.207
		19.3016	153.08	177.405	192.161	12.0024	14.2714	48.597	27.4752	94.0428		19.3016	6.71746		19.3016	197.793	167.453	137.285	140.179	118.126	128.984	122.468	63.7056	111.911	137.11	157.116	136.73	84.8993	132.438	118.557
		19.3516	145.219	157.967	174.174	14.7614	18.5228	131.797	32.3317	71.3904		19.3516	8.09103		19.3516	179.865	144.5	107.834	120.75	85.2025	105.598	98.609	50.0529	90.5244	102.493	135.526	117.004	62.1352	117.138	109.097
		19.4016	131.081	136.132	155.74	14.8171	17.4799	153.151	52.2278	50.2519		19.4016	9.63591		19.4016	162.666	121.616	71.3481	100.599	56.1223	82.7834	75.8487	40.0182	69.8086	69.0085	114.089	96.9928	44.6288	91.0809	88.9838
		19.5016	98.2569	91.8893	118.367	17.0006	15.1032	114.826	89.2329	19.9521		19.5016	10.068		19.5016	127.212	76.2023	31.398	58.4622	25.1148	41.2199	36.7249	27.206	33.0514	30.6129	70.6522	55.1573	25.3341	41.3488	43.2684
		19.5516	80.3063	69.6359	98.9748	27.7596	14.9074	93.8201	76.4585	13.9857		19.5516	9.93468		19.5516	109.533	53.8147	24.1105	37.2133	19.4821	28.34	24.8788	23.6145	22.8162	24.2943	48.9573	38.4739	21.986	25.6431	28.6981
		19.6016	60.6922	47.259	78.4845	36.4687	15.7862	72.5088	57.9584	11.8247		19.6016	8.27731		19.6016	92.0699	31.8572	21.8869	18.032	17.5802	20.949	19.4274	21.2479	18.0852	22.6768	28.1331	27.6244	21.3588	14.067	17.9829
		19.6516	40.8016	26.7458	57.7522	28.2646	16.3821	51.9513	38.2698	11.2501		19.6516	5.70307		19.6516	74.6548	13.9902	21.3314	6.34818	16.9392	16.9298	17.3185	19.4205	16.1445	22.1652	12.532	20.9675	21.2276	5.72084	10.9046
		19.7016	23.5775	12.6634	39.4613	15.2332	14.8924	34.5415	21.814	11.1822		19.7016	4.4074		19.7016	58.4271	5.37764	20.9098	3.93668	16.5838	15.2719	16.0419	18.1543	15.3232	21.5981	5.82135	17.2345	21.9821	2.24987	8.19353
		19.7516	12.2876	6.86812	24.8204	8.81764	12.0573	22.4801	11.9901	11.2892		19.7516	4.91864		19.7516	44.0551	4.36774	20.5127	6.29359	16.232	15.012	15.2703	17.6866	15.0318	21.1267	5.12022	15.4884	22.8597	2.28879	8.70814
		19.8016	8.19341	6.12469	15.0548	7.87854	10.4298	15.0464	8.59046	11.5345		19.8016	5.98955		19.8016	32.1101	5.5586	20.1773	8.41242	15.894	15.1339	14.7926	17.7199	14.949	20.6517	5.87434	14.8347	23.012	3.36113	10.2866
		19.8516	7.45611	6.48398	10.0344	7.94265	10.019	10.3087	8.00002	11.8921		19.8516	6.4416		19.8516	24.1151	6.31835	20.0218	8.03877	15.7806	15.5252	14.5755	18.003	15.286	20.2854	6.01727	14.5724	23.5814	4.24371	11.6499
		19.9016	7.10522	6.65214	7.58204	7.78794	9.403	8.02749	7.83449	12.4869		19.9016	6.23606		19.9016	20.1957	6.58046	20.1752	7.10888	15.8652	16.1688	14.7365	18.4911	17.7121	20.1178	5.83457	14.5515	25.8976	5.05095	12.5701
		19.9516	6.84968	6.76376	6.42724	7.71242	8.72533	7.20799	7.76663	19.126		19.9516	6.0013		19.9516	18.6299	6.858	20.5027	6.84389	15.9993	16.7041	15.0847	19.0824	31.5636	20.1049	5.82974	14.5199	33.189	5.87133	13.1065
		20.0016	6.80494	6.95387	5.91614	7.77785	8.44379	6.94418	7.85904	39.2775		20.0016	6.05702		20.0016	17.9807	7.45525	20.8331	6.85421	16.1628	17.0421	15.415	19.8589	79.5399	20.251	5.85563	14.4756	55.9845	7.27079	13.6702
		20.0516	6.91507	7.22675	5.79388	7.94277	8.40411	6.97114	8.02791	116.662		20.0516	6.26403		20.0516	17.6988	12.0609	21.2166	7.25855	16.4274	17.5159	15.8882	47.2488	119.052	20.6577	5.97183	14.4125	95.9496	10.4083	14.4105
		20.1016	7.10386	7.65023	5.90079	8.14029	8.4371	7.14278	8.23078	174.329		20.1016	6.46558		20.1016	17.5812	36.0289	21.7699	9.10345	16.8295	19.0979	18.5034	84.7072	147.401	21.4926	6.31426	14.3916	115.478	16.7511	14.9769
		20.1516	7.27884	8.21867	6.08774	8.28853	8.50379	7.38007	8.41368	170.344		20.1516	6.48862		20.1516	17.4691	117.997	22.8339	14.3531	19.0311	27.4841	29.4476	96.2526	152.439	23.695	6.6047	15.0053	119.5	28.8721	15.9186
		20.2016	7.44596	9.11692	6.2324	8.18363	8.66326	7.67915	8.60917	153.406		20.2016	6.32171		20.2016	25.9364	190.4	27.0834	27.2478	23.291	48.087	96.381	92.9849	143.409	27.4877	6.71353	20.3384	116.213	53.4933	17.8271
		20.2516	7.65217	12.6271	6.33973	8.08315	9.03096	7.98993	8.86811	135.575		20.2516	6.25237		20.2516	40.1304	192.794	38.4317	50.394	50.9531	120.072	139.929	79.322	131.236	32.9015	6.99569	40.9154	106.648	98.3141	22.2202
		20.3016	7.99333	27.7459	6.52719	8.14058	9.47282	8.48087	9.25923	118.344		20.3016	6.24807		20.3016	56.624	176.676	82.3952	77.5428	88.8771	137.968	133.608	64.3928	118.267	44.8207	7.8118	77.8351	89.3376	131.175	48.5848
		20.3516	8.47491	57.8167	6.74652	8.1515	9.59617	9.22785	9.71414	102.104		20.3516	6.18155		20.3516	76.0874	159.541	121.137	95.388	105.919	125.118	117.364	54.9239	105.056	71.6321	9.94112	100.995	70.7067	139.291	75.0703
		20.4016	9.27716	109.293	7.09434	8.01658	9.29793	10.4304	10.1306	86.575		20.4016	6.11035		20.4016	108.856	143.171	127.337	100.951	98.745	109.405	100.912	49.0825	91.8664	88.1702	14.5826	103.38	54.1843	129.976	89.1669
		20.4516	11.5388	127.614	7.476	7.86525	9.02338	14.2824	10.8641	71.9903		20.4516	6.11381		20.4516	121.607	127.546	111.046	94.3075	82.7894	93.7892	85.1693	43.8517	78.8625	85.6569	21.564	96.1008	42.4223	109.918	90.4794
		20.5016	18.6594	117.008	7.9762	7.77145	9.05456	27.6487	12.91	58.194		20.5016	6.16476		20.5016	124.07	112.681	88.5493	83.8391	65.121	78.4239	70.5817	37.6691	66.1257	71.0766	33.812	86.1038	34.9668	89.2335	83.6167
		20.5516	35.0698	104.393	9.53512	7.77156	9.15744	63.3136	16.821	45.5271		20.5516	6.33344		20.5516	124.025	98.9759	65.4231	73.001	48.2795	64.2918	57.702	32.7569	54.0781	54.002	48.2374	76.3584	31.1452	70.0448	69.0461
		20.6016	59.8918	91.6803	15.4706	7.90923	9.17915	96.0087	22.0468	34.6926		20.6016	6.68536		20.6016	122.139	86.1984	47.0983	62.2028	35.5166	51.84	46.338	29.128	43.1406	41.2688	56.4337	66.9985	29.0889	53.0271	53.9474
		20.6516	74.1799	79.6318	36.5187	8.14495	9.19266	96.0972	27.5248	25.7558		20.6516	7.23554		20.6516	116.216	74.2694	34.7981	51.774	26.6622	40.9176	36.4173	26.4747	33.4684	32.5722	55.2562	57.5452	28.0588	38.6634	40.8353
		20.7016	73.7333	68.6998	61.1701	8.44492	9.35559	86.4569	33.1093	19.0968		20.7016	7.81584		20.7016	108.203	63.2136	27.4133	41.6018	21.1069	31.7861	28.048	24.5465	25.6534	26.9991	48.4155	48.2702	28.1761	27.5647	30.599
		20.7516	67.1293	58.4857	68.835	8.87105	9.60605	76.7634	39.1099	14.944		20.7516	8.24113		20.7516	99.9447	52.8952	23.6653	31.9929	18.3054	24.9814	21.7083	23.1747	20.4638	23.7682	40.0086	39.2367	29.0442	19.4844	23.4046
		20.8016	59.2352	49.1035	65.6429	9.52714	9.83183	67.2932	41.4748	12.8414		20.8016	8.36321		20.8016	92.0587	43.4167	22.0949	23.406	17.1285	20.6314	17.876	22.1902	17.6044	22.2066	31.7215	31.077	30.4457	13.773	18.5649
		20.8516	51.2237	40.5443	59.329	10.5064	9.99113	58.3786	38.6494	11.9881		20.8516	8.17418		20.8516	84.3758	34.6239	21.6329	16.2688	16.7218	18.1718	16.0377	21.4912	16.2737	21.5481	23.9021	24.6338	32.3364	10.0137	15.4776
		20.9016	43.5222	32.4552	52.1975	11.4153	9.97291	50.1292	33.7309	11.797		20.9016	7.81079		20.9016	76.9217	26.4301	21.6331	11.3164	16.7179	17.0035	15.4976	21.0768	16.1289	21.4266	17.1332	19.7761	34.8476	7.8072	13.7388
		20.9516	36.0906	24.976	45.1377	11.7717	9.82895	42.2199	28.2573	11.9541		20.9516	7.41411		20.9516	70.113	19.1716	21.8885	8.60613	16.9595	16.9904	18.2056	21.0607	17.2621	21.6738	11.9653	16.6407	38.3079	6.89302	12.9332
		21.0016	28.9519	18.3508	38.3124	11.4724	9.65717	34.8096	22.6651	12.1685		21.0016	7.00977		21.0016	63.6259	13.2331	22.3386	7.48876	17.3106	19.3875	21.3854	21.4713	19.4832	22.0673	8.71342	15.0074	43.8926	7.12686	12.5876
		21.0516	22.3996	13.1004	31.8457	10.3482	9.46815	28.0019	17.5564	12.2316		21.0516	6.57785		21.0516	57.206	9.14293	22.6344	7.2211	17.4674	22.226	24.2497	21.8799	21.6911	22.4437	7.10774	14.2445	52.9838	8.48758	12.5139
		21.1016	16.6499	9.73389	26.0216	9.03667	9.24106	21.9007	13.4573	12.256		21.1016	6.25206		21.1016	51.2375	7.07952	22.8046	7.35614	17.6324	24.9893	27.4388	25.1589	23.7606	22.9213	6.5827	13.9084	62.5994	10.8716	12.6362
		21.1516	12.1968	8.13205	20.7448	8.30275	8.98262	16.7167	10.7508	12.7576		21.1516	6.12122		21.1516	45.5706	6.47676	23.2064	7.67514	18.0876	28.4737	35.3284	41.9813	26.5725	23.42	6.55478	13.772	65.0689	13.0133	12.7564
		21.2016	9.55505	7.59448	15.9527	8.01172	8.71116	12.5763	9.33987	13.3981		21.2016	6.1194		21.2016	40.1035	6.45127	23.9333	8.03055	18.4995	34.0106	76.9363	50.281	34.9751	23.7765	6.60123	13.7207	62.5935	14.2728	12.7609
		21.2516	8.29434	7.39102	11.8311	7.79928	8.43424	9.74226	8.68245	13.8408		21.2516	6.08993		21.2516	35.1055	6.43676	24.5488	8.51704	18.8532	54.2267	94.9727	52.4948	47.253	24.0516	6.58078	13.6969	59.1926	14.9264	12.7317
		21.3016	7.85337	7.26768	8.84823	7.59367	8.19407	8.14203	8.38188	14.1752		21.3016	6.00755		21.3016	30.5337	6.34419	25.0145	9.39618	19.0686	82.5021	95.3288	50.6264	54.391	24.22	6.53099	13.6686	54.7195	15.216	12.6615
		21.3516	7.6728	7.22895	7.23794	7.47441	8.0433	7.41672	8.27	14.509		21.3516	5.93907		21.3516	26.449	6.31044	25.4279	10.6489	19.2323	90.2609	89.9787	46.258	57.968	24.3333	6.50951	13.6697	49.4334	15.7098	12.5996
		21.4016	7.60141	7.30045	6.64806	7.4125	7.98594	7.15764	8.25402	14.9387		21.4016	5.89582		21.4016	23.1553	6.36316	25.9742	12.3363	19.5688	86.4385	84.5957	41.3134	59.5422	24.6424	6.51675	13.8411	43.1906	16.5894	12.6759
		21.4516	7.55109	7.46329	6.47215	7.34941	7.97916	7.08233	8.22332	15.4612		21.4516	5.85841		21.4516	20.7923	6.47545	26.7314	14.5448	20.0822	81.2922	78.8833	37.2131	59.3754	25.2541	6.57067	14.3578	37.3011	17.8735	12.5194
		21.5016	7.52495	7.79925	6.3609	7.30382	8.00035	7.06073	8.18473	16.0095		21.5016	5.84828		21.5016	19.2112	6.62386	27.6063	17.3378	20.7574	76.1594	73.3397	34.0337	57.8123	26.0702	6.7167	15.1382	33.1974	19.6945	12.272
		21.5516	7.49904	8.90436	6.30995	7.27785	8.05218	7.0801	8.1319	16.8107		21.5516	5.86015		21.5516	18.2228	6.91676	28.8448	21.6817	24.8594	71.0355	68.3104	31.228	55.222	27.0612	6.90142	16.003	30.2011	22.3921	12.4755
		21.6016	7.48505	10.6188	6.3593	7.25314	8.13037	7.12747	8.0948	22.2434		21.6016	5.90164		21.6016	17.6845	8.262	34.9599	27.9524	35.2724	65.9064	63.321	28.8174	52.1613	28.2477	7.18714	16.9567	27.6154	27.6253	13.9886
		21.6516	7.51171	12.9355	6.41518	7.23542	8.20653	7.15629	8.07361	32.2099		21.6516	5.98266		21.6516	17.4342	10.0709	48.014	33.8668	43.7234	61.2181	58.5389	26.9597	49.1477	29.7761	7.70077	18.1293	25.6341	34.4356	18.0949
		21.7016	7.57451	17.1084	6.45177	7.25213	8.28265	7.18809	8.0857	38.1606		21.7016	6.12161		21.7016	17.2675	12.6742	56.7923	37.9912	46.239	56.9008	54.1505	25.6513	46.076	33.048	8.30941	19.801	24.5935	38.287	24.5227
		21.7516	7.65677	20.1363	6.43847	7.2563	8.34203	7.24558	8.10277	38.6909		21.7516	6.24652		21.7516	17.1724	14.8895	58.3629	39.9729	44.3107	52.5255	49.9092	24.5483	42.9182	36.5337	8.90493	22.3162	24.2645	38.473	28.9254
		21.8016	7.73093	24.7482	6.39705	7.24577	8.36498	7.34443	8.11478	35.6009		21.8016	6.25406		21.8016	17.1592	17.529	54.9208	40.2461	40.6751	48.4035	45.8234	23.2954	39.8641	38.31	9.62312	29.8903	24.0896	36.4987	30.9417
		21.8516	7.8127	35.4036	6.4113	7.24895	8.38348	7.49499	8.14677	32.3002		21.8516	6.21317		21.8516	17.1365	28.7146	49.8234	39.0733	36.5824	44.6296	42.0066	22.2002	36.8911	37.2249	10.4987	37.1259	23.7737	33.3099	31.32
		21.9016	7.94907	44.6906	6.52727	7.27892	8.40901	7.70853	8.20979	29.2083		21.9016	6.20756		21.9016	17.1221	39.6531	44.3841	37.0935	32.6841	40.8808	38.4682	21.3068	33.9988	34.2829	11.4857	40.7309	23.1419	29.7099	30.0833
		21.9516	8.14654	50.872	6.68003	7.28843	8.44482	7.96514	8.30497	26.247		21.9516	6.26007		21.9516	17.1904	45.4102	38.8306	34.7587	29.2135	37.3416	35.1778	20.6623	31.2086	31.0509	12.7127	41.2853	22.1566	25.8911	27.9143
		22.0016	8.37357	49.6832	6.81454	7.3084	8.45634	8.22228	8.42386	23.4591		22.0016	6.38736		22.0016	17.2773	47.5242	33.6877	32.1476	25.9732	34.0976	32.0442	20.1635	28.5195	28.2151	14.9804	40.1382	21.0239	22.2348	24.6038
		22.0516	8.6276	46.7976	6.91725	7.31651	8.41934	8.4665	8.62061	20.8832		22.0516	6.54649		22.0516	17.3128	44.9807	29.597	29.5267	23.03	30.9327	29.1148	19.718	25.9058	25.9121	18.1581	38.0462	19.9215	18.8201	21.0774
		22.1016	8.96191	43.9355	7.03186	7.32961	8.38524	8.76912	8.94593	18.5078		22.1016	6.69327		22.1016	17.8804	42.0049	26.4745	26.9727	20.5993	27.9238	26.4004	19.3912	23.3752	24.1153	21.3849	35.6859	18.8496	15.7473	18.0853
		22.1516	9.37943	41.0524	7.13726	7.35015	8.35811	9.30033	9.36382	16.366		22.1516	6.82765		22.1516	18.7652	39.0436	24.1372	24.3916	18.7407	25.1833	23.82	19.184	21.0757	22.8129	23.938	33.2661	17.8957	13.1391	15.6437
		22.2016	9.83289	38.158	7.23017	7.38597	8.32372	10.1083	9.84259	14.4948		22.2016	6.94583		22.2016	19.7779	36.104	22.5287	21.9144	17.3849	22.6854	21.4603	19.0085	19.1206	21.934	24.6755	30.7782	17.1911	11.0041	13.6092
		22.2516	10.352	35.4651	7.32224	7.40842	8.30255	11.0132	10.3861	12.974		22.2516	6.98805		22.2516	20.8182	33.2621	21.5668	19.5396	16.5399	20.4805	19.3964	18.8996	17.5599	21.475	23.3693	28.4533	16.7247	9.29785	11.9089
		22.3016	11.0228	32.838	7.46479	7.42238	8.29124	12.4458	10.9179	11.8509		22.3016	6.97668		22.3016	21.9504	30.4588	21.0165	17.2342	16.0735	18.6803	17.5888	18.872	16.4849	21.3471	21.213	26.3015	16.5294	7.92424	10.5706
		22.3516	11.978	30.2722	7.71452	7.42595	8.25831	15.25	11.4471	11.1297		22.3516	6.92149		22.3516	23.24	27.775	20.7605	15.0792	15.8113	17.3207	16.1525	18.865	15.864	21.3543	18.8864	24.2209	16.7171	6.89891	9.53662
		22.4016	13.4085	27.8547	8.07157	7.41677	8.20094	18.6144	12.0407	10.735		22.4016	6.8334		22.4016	24.7863	25.1835	20.7024	13.0955	15.6834	16.3651	15.1503	18.8725	15.5436	21.3547	16.5063	22.259	17.421	6.22776	8.72569
		22.4516	15.7503	25.5239	8.60791	7.3968	8.12017	23.4534	12.7679	10.5484		22.4516	6.75542		22.4516	26.8939	22.6215	20.7044	11.2986	15.6407	15.8573	14.4806	18.8719	15.4933	21.3824	14.229	20.4414	18.4568	5.8233	8.12969
		22.5016	18.1837	23.2668	9.54922	7.35139	8.00706	27.0148	13.527	10.4604		22.5016	6.75743		22.5016	30.0538	20.21	20.7346	9.74774	15.6192	15.8296	14.0799	18.8885	15.6526	21.4146	12.1363	18.7227	19.6362	5.62818	7.7029
		22.6016	18.9825	19.0368	13.6291	7.29987	7.86814	26.8824	14.4514	10.413		22.6016	6.87255		22.6016	36.9722	15.7086	20.8937	7.53881	15.579	16.3542	14.1876	18.5901	16.2583	21.3505	8.7627	15.887	21.0149	5.72809	7.14727
		22.7016	16.3136	15.1712	17.9151	7.19659	7.83433	23.0291	14.245	10.4364		22.7016	6.72559		22.7016	37.8964	11.7513	21.0897	6.55441	15.6483	17.3479	14.8666	18.2106	17.2498	21.4917	6.76832	14.0777	21.1026	6.04307	6.96296
		22.8016	13.1472	11.6895	18.0099	7.04263	7.76356	19.1945	12.6858	10.472		22.8016	6.33187		22.8016	37.0556	8.4994	21.2094	6.31878	15.6787	18.354	15.5345	17.5139	18.0204	21.7103	5.93317	13.1816	20.8683	6.38296	6.91491
		22.9016	10.3815	8.97678	15.7017	6.91267	7.64213	15.6594	10.5639	10.5544		22.9016	6.03298		22.9016	35.0061	6.39987	21.4125	6.35444	15.7456	19.6595	16.1774	17.3333	18.8094	22.1835	5.76159	12.8285	19.8523	7.09925	6.95141
		23.0016	8.38428	7.38275	12.8791	6.81425	7.49053	12.4841	8.78353	10.6571		23.0016	5.89491		23.0016	32.2445	5.39192	21.6931	6.61963	15.8798	21.5913	16.9993	17.8253	21.4694	22.8832	5.74999	12.7796	18.1293	8.03815	7.03951
		23.2016	6.96786	6.67333	7.93407	6.75791	7.25408	7.89424	7.34512	10.8602		23.2016	5.87361		23.2016	26.6208	5.0817	22.3302	7.64828	16.1208	39.9104	28.9206	20.49	29.839	24.6952	5.84451	12.864	13.688	9.0651	8.13123
		23.4016	6.90667	6.86945	6.16197	6.73954	7.15935	6.55585	7.2514	11.1707		23.4016	5.86966		23.4016	21.7346	5.18393	23.0802	8.91436	16.5056	38.2274	36.1623	21.0705	29.8671	26.2209	5.92066	13.0896	10.8619	11.3348	11.6365
		23.6016	7.08403	7.20537	5.94605	6.7356	7.10366	6.52888	7.3507	11.6694		23.6016	5.97386		23.6016	18.6223	5.38265	25.9376	11.2068	16.9815	32.7575	30.9445	20.6559	27.1095	27.4159	6.03397	13.475	9.63672	13.0663	13.8194
		23.8016	7.23543	7.82097	5.88	6.7108	7.06055	6.63027	7.47088	11.8036		23.8016	6.06603		23.8016	17.4412	5.59335	28.0905	15.9035	17.3709	27.8599	26.3399	20.0689	23.769	25.7681	6.14602	13.9646	9.13288	11.9764	12.3313
		24.0016	7.54568	9.06152	6.04299	6.74358	7.09664	7.01799	7.58602	11.7233		24.0016	6.19956		24.0016	17.1831	5.97337	24.3286	16.9858	17.042	23.4134	22.1926	19.1169	20.5174	22.2363	6.34281	14.4156	9.10137	9.92022	10.7121
		24.2016	7.88988	12.0334	6.23219	6.79632	7.14735	7.33547	7.72418	11.4504		24.2016	6.18122		24.2016	17.1499	6.88978	21.3837	14.8261	16.1266	19.503	18.4481	17.9295	17.571	20.3209	6.64189	14.826	9.80387	7.51423	8.05551
		24.4016	8.06742	18.3	6.28685	6.77365	7.11164	7.54493	7.88702	10.7848		24.4016	6.14145		24.4016	17.1469	8.63932	20.3283	11.9693	15.7029	16.4449	15.3807	16.8215	15.4707	20.0586	6.88367	15.2096	10.5861	5.94456	6.40522
		24.6016	8.46052	19.562	6.37311	6.73228	7.07908	8.17094	8.02408	10.4193		24.6016	6.24796		24.6016	17.1669	11.0015	20.298	9.31711	15.6602	15.0004	13.8406	15.9674	14.6796	20.4266	7.10915	15.3267	10.1275	4.79058	5.79232
		24.8016	9.70146	15.6735	6.2337	6.50521	6.79497	9.31735	7.76523	10.4064		24.8016	6.26046		24.8016	17.1982	10.9754	20.5019	7.00784	15.6817	14.7586	13.8765	15.2793	14.6625	21.0754	6.57823	14.7011	9.04862	3.9487	5.92905
		25.0016	12.0376	11.574	6.2822	6.32459	6.58263	11.4299	7.47367	10.4428		25.0016	6.0244		25.0016	17.2268	8.90381	20.7421	5.69283	15.7665	15.1311	14.2038	14.7701	14.8774	21.3134	5.66429	13.7068	8.05337	3.50556	6.70411
															25.2016	17.1909	6.97036	20.8071	5.82411	15.7836	15.5484	14.2802	14.3636	14.9652	21.2983	5.40835	13.1096	7.32396	3.9008	7.04899
															25.4016	17.2436	5.77358	20.9309	5.57219	15.8496	16.0047	14.5873	14.0806	15.0588	21.3258	5.24943	13.0496	6.68571	3.99403	6.84909
															25.6016	17.3185	5.19946	21.0875	5.65203	15.9233	17.3553	15.3151	13.7221	15.1539	21.3669	5.26843	13.1797	6.19848	3.89114	6.89359
															25.8016	17.3973	5.12254	21.2478	5.8085	15.9596	22.8265	19.6467	13.3793	15.297	21.1335	5.4173	13.2998	5.86516	3.79041	7.39129
															26.0016	17.4806	5.11824	21.3199	6.06093	15.9294	24.4615	22.2622	13.0735	16.1048	20.5511	5.44634	13.3255	5.62525	3.75177	7.81484

## Sheet: Fig.S1
			Substrate specificity of AlyV.											Substrate specificity of PyAly.
			X axial	Y axial/OD235										X axial	Y axial/OD235
			Time (min)	polyG			alginate			polyM				Time (min)	polyG			alginate			polyM
			0	0.432	0.417	0.421	0.411	0.352	0.343	0.312	0.315	0.294		0	0.506	0.498	0.509	0.554	0.529	0.534	0.508	0.478	0.468
			1	0.605	0.578	0.589	0.574	0.515	0.507	0.516	0.508	0.484		1	0.606	0.602	0.614	0.829	0.796	0.794	0.839	0.808	0.815
			2	0.766	0.737	0.75	0.735	0.7	0.69	0.722	0.711	0.68		2	0.687	0.686	0.701	0.973	0.94	0.94	1.056	1.029	1.045
			3	0.914	0.882	0.894	0.927	0.847	0.871	0.941	0.911	0.883		3	0.753	0.755	0.771	1.065	1.035	1.031	1.226	1.195	1.218
			4	1.036	1.01	1.015	1.121	1.051	1.058	1.153	1.115	1.079		4	0.808	0.812	0.828	1.136	1.111	1.098	1.377	1.346	1.375
			5	1.127	1.103	1.107	1.285	1.219	1.206	1.367	1.323	1.279		5	0.852	0.854	0.87	1.194	1.175	1.16	1.523	1.487	1.525
			6	1.186	1.168	1.177	1.444	1.374	1.343	1.581	1.53	1.479		6	0.885	0.888	0.905	1.254	1.234	1.221	1.663	1.625	1.671
			7	1.223	1.21	1.219	1.591	1.545	1.487	1.799	1.743	1.673		7	0.91	0.915	0.93	1.307	1.291	1.28	1.797	1.757	1.812
			8	1.247	1.238	1.248	1.739	1.687	1.606	2.018	1.957	1.874		8	0.93	0.937	0.95	1.365	1.347	1.338	1.928	1.888	1.947
			9	1.264	1.257	1.269	1.88	1.798	1.723	2.234	2.174	2.078		9	0.945	0.953	0.966	1.424	1.391	1.39	2.053	2.014	2.076
			10	1.281	1.273	1.288	2.012	1.937	1.861	2.442	2.387	2.279		10	0.959	0.965	0.978	1.478	1.443	1.441	2.176	2.133	2.2
			11	1.293	1.286	1.302	2.132	2.063	1.99	2.652	2.596	2.481		11	0.969	0.976	0.988	1.524	1.487	1.489	2.29	2.246	2.317
			12	1.304	1.299	1.314	2.241	2.186	2.103	2.869	2.808	2.676		12	0.978	0.985	0.997	1.566	1.527	1.533	2.4	2.355	2.431
			13	1.314	1.311	1.325	2.337	2.284	2.201	3.054	3.023	2.881		13	0.986	0.994	1.006	1.604	1.573	1.573	2.505	2.461	2.536
			14	1.322	1.319	1.334	2.417	2.376	2.287	3.276	3.203	3.069		14	0.992	1.001	1.013	1.643	1.612	1.61	2.602	2.557	2.636
			15	1.33	1.327	1.342	2.481	2.473	2.365	3.405	3.39	3.252		15	0.998	1.007	1.019	1.679	1.643	1.644	2.689	2.645	2.72
			16	1.335	1.333	1.35	2.546	2.552	2.427	3.606	3.58	3.462		16	1.004	1.013	1.023	1.71	1.674	1.675	2.757	2.721	2.8
			17	1.342	1.34	1.358	2.592	2.616	2.488	3.751	3.721	3.583		17	1.009	1.018	1.029	1.741	1.705	1.704	2.85	2.799	2.895
			18	1.347	1.346	1.363	2.626	2.674	2.539	3.857	3.824	3.761		18	1.014	1.022	1.033	1.768	1.731	1.73	2.91	2.891	2.963
			19	1.351	1.35	1.37	2.659	2.713	2.582		3.93	3.864		19	1.018	1.027	1.036	1.792	1.754	1.753	2.988	2.952	3.037
			20	1.356	1.354	1.375	2.681	2.74	2.611			3.974		20	1.022	1.031	1.04	1.813	1.776	1.774	3.049	3.022	3.086

## Sheet: Fig.S2
		pH	Relative activity %				Temperature(℃)	Relative activity %				NaCl (mM)	Relative activity %
		5.9	42.5212	38.2309	46.1441		15	7.59341	3.25432	10.3656		100	9.7671	8.63309	11.5961
		6.4	53.7394	62.1292	61.6525		25	29.5299	21.3339	28.6862		200	44.6287	47.482	43.7142
		7	75.572	69.1208	75.286		30	51.2254	43.2704	50.5022		300	80.4048	80.1853	77.2955
		7.5	88.2839	88.2203	81.6419		40	86.4202	79.1884	85.456		400	95.2933	94.8177	90.3183
		8	102.934	96.1017	100.964		50	97.268	104.5	98.2322		500	101.622	95.1835	103.195
		8.5	93.75	98.6758	101.727		60	0.723182	6.62917	0.964243		600	100.927	94.269	98.805
		9	93.3051	92.5106	84.7881							800	92.2936	100.378	94.7445
		10	62.9237	59.2373	66.1017							1000	96.4273	94.0495	90.6109
		10.4	21.928	14.7775	22.1822
